# Supplementary material for: Long‐Read Sequencing Reveals Extensive DNA Methylations in Human Gut Phagenome Contributed by Prevalently Phage‐Encoded Methyltransferases
Source: Adv Sci (Weinh). 2023 Jun 29;10(25):2302159. doi: 10.1002/advs.202302159 (PMC10477858; doi:10.1002/advs.202302159)
Supplement: Supplementary file 2 — Supplemental Table 1 [file ADVS-10-2302159-s001.xlsx]

## Sheet: Genome info
phage number	names	Length	Type	Lifestyle	m4C methylation	m6A methylation	completeness	checkv_quality	AT	GC	AT.cds	GC.cds	nonCDS.AT	nonCDS.GC	MTase
CHGV1	A01_contig-120_11	78986	High-quality	uncertain_virulent	Y	Y	100	Complete	51773	27213	46242	25080	5531	2133
CHGV2	A01_contig-120_15	62346	High-quality	uncertain_virulent	Y	Y	96.67	High-quality	37722	24624	32734	21631	4988	2993
CHGV3	A01_contig-120_17	59925	High-quality	uncertain_virulent	Y	Y	100	Complete	35714	24211	32034	21975	3680	2236
CHGV4	A01_contig-120_19	58458	High-quality	uncertain_temperate	Y	Y	100	Complete	30217	28241	25279	24260	4938	3981	1
CHGV5	A01_contig-120_20	57735	High-quality	temperate	Y	Y	100	Complete	36552	21183	31996	18725	4556	2458	1
CHGV6	A01_contig-120_21	57714	High-quality	uncertain_temperate	Y	Y	100	High-quality	35545	22169	30521	19450	5024	2719	2
CHGV7	A01_contig-120_249	11465	High-quality	uncertain_temperate	Y	Y	100	Complete	5361	6104	4357	5111	1004	993
CHGV8	A01_contig-120_25	54261	High-quality	uncertain_temperate	Y	Y	90.35	High-quality	32603	21658	28515	19123	4088	2535
CHGV9	A01_contig-120_34	48405	High-quality	uncertain_temperate	Y	Y	100	Complete	23871	24534	20951	22000	2920	2534	1
CHGV10	A01_contig-120_36	46151	High-quality	uncertain_temperate	Y	Y	90.58	High-quality	24272	21879	21367	19430	2905	2449
CHGV11	A01_contig-120_37	46092	High-quality	uncertain_temperate	Y	Y	100	Complete	28962	17130	25252	15174	3710	1956
CHGV12	A01_contig-120_4	97963	High-quality	uncertain_virulent	Y	Y	98.89	High-quality	59001	38962	56471	37807	2530	1155
CHGV13	A01_contig-120_40	44836	High-quality	uncertain_temperate	Y	Y	100	High-quality	22043	22793	19950	21084	2093	1709
CHGV14	A01_contig-120_44	44266	High-quality	uncertain_temperate	Y	Y	100	Complete	21868	22398	19552	20150	2316	2248	1
CHGV15	A01_contig-120_45	43313	High-quality	uncertain_temperate	Y	Y	100	Complete	17365	25948	15941	24166	1424	1782	1
CHGV16	A01_contig-120_48	42161	High-quality	uncertain_virulent	Y	Y	93.22	High-quality	21739	20422	18825	18447	2914	1975
CHGV17	A01_contig-120_52	41429	High-quality	uncertain_temperate	Y	Y	100	Complete	17089	24340	15268	22106	1821	2234	1
CHGV18	A01_contig-120_55	39489	High-quality	uncertain_temperate	Y	Y	100	Complete	16359	23130	15063	21705	1296	1425	1
CHGV19	A01_contig-120_58	38785	High-quality	uncertain_temperate	Y	Y	100	Complete	19350	19435	17720	18232	1630	1203
CHGV20	A01_contig-120_59	37915	High-quality	temperate	Y	Y	94.99	High-quality	17296	20619	15869	19018	1427	1601
CHGV21	A01_contig-120_6	85952	High-quality	virulent	Y	Y	100	Complete	54735	31217	51055	29684	3680	1533
CHGV22	A01_contig-120_62	37219	High-quality	uncertain_temperate	Y	Y	100	Complete	21605	15614	18744	13869	2861	1745
CHGV23	A01_contig-120_66	35933	High-quality	virulent	Y	Y	99.44	High-quality	19064	16869	16914	15612	2150	1257
CHGV24	A01_contig-120_70	35296	High-quality	uncertain_temperate	Y	Y	100	Complete	19371	15925	17338	14726	2033	1199
CHGV25	A01_contig-120_72	35225	High-quality	uncertain_virulent	Y	Y	100	Complete	13611	21614	12151	19718	1460	1896	1
CHGV26	A01_contig-120_73	35184	High-quality	uncertain_temperate	Y	Y	100	Complete	17205	17979	15585	16614	1620	1365	1
CHGV27	A01_contig-120_79	33749	High-quality	uncertain_temperate	Y	Y	97.2	High-quality	14590	19159	13352	17893	1238	1266
CHGV28	A01_contig-120_82	33246	High-quality	uncertain_temperate	Y	Y	100	High-quality	16437	16809	15151	15578	1286	1231
CHGV29	A01_contig-120_86	31470	High-quality	temperate	Y	Y	92.69	High-quality	15184	16286	13589	15001	1595	1285
CHGV30	A01_contig-120_9	80380	High-quality	uncertain_temperate	Y	Y	100	Complete	50218	30162	43250	26180	6968	3982
CHGV31	A01_contig_117_pilon	110231	High-quality	uncertain_temperate	Y	Y	100	High-quality	66070	44161	59991	40299	6079	3862	1
CHGV32	A01_contig_136_pilon	33296	High-quality	uncertain_temperate	Y	Y	96.79	High-quality	16453	16843	14837	15556	1616	1287	1
CHGV33	A01_contig_154_pilon	73163	High-quality	uncertain_virulent	Y	Y	100	Complete	38451	34712	34341	32064	4110	2648
CHGV34	A01_contig_180_pilon	40434	High-quality	uncertain_temperate	Y	Y	95.81	High-quality	18844	21590	16730	19715	2114	1875
CHGV35	A01_contig_212_pilon	51689	High-quality	uncertain_virulent	Y	Y	93.14	High-quality	27194	24495	24534	22566	2660	1929	2
CHGV36	A01_contig_227_pilon	27799	High-quality	uncertain_temperate	Y	Y	91.07	High-quality	13736	14063	12034	12578	1702	1485	1
CHGV37	A01_contig_230_pilon	37036	High-quality	temperate	Y	Y	100	High-quality	15436	21600	12752	18400	2684	3200
CHGV38	A01_contig_252_pilon	51471	High-quality	uncertain_temperate	Y	Y	96.44	High-quality	23609	27862	21718	26087	1891	1775
CHGV39	A01_contig_272_pilon	41310	High-quality	uncertain_temperate	Y	Y	98.46	High-quality	17047	24263	15661	22709	1386	1554	1
CHGV40	A01_contig_273_pilon	47599	High-quality	uncertain_temperate	Y	Y	100	High-quality	28740	18859	25508	17202	3232	1657
CHGV41	A01_contig_275_pilon	47060	High-quality	uncertain_virulent	Y	Y	100	High-quality	23458	23602	20680	21572	2778	2030
CHGV42	A01_contig_277_pilon	16214	High-quality	temperate	Y	Y	97.55	High-quality	6209	10005	5373	8898	836	1107
CHGV43	A01_contig_279_pilon	58339	High-quality	uncertain_temperate	Y	Y	100	High-quality	30148	28191	24998	23902	5150	4289	1
CHGV44	A01_contig_280_pilon	38803	High-quality	temperate	Y	Y	97.03	High-quality	17723	21080	16356	19584	1367	1496
CHGV45	A01_contig_282_pilon	91909	High-quality	virulent	Y	Y	90.25	High-quality	59261	32648	52484	29454	6777	3194
CHGV46	A01_contig_284_pilon	42553	High-quality	uncertain_temperate	Y	Y	100	High-quality	19864	22689	17491	20140	2373	2549
CHGV47	A01_contig_285_pilon	42032	High-quality	uncertain_temperate	Y	Y	99.73	High-quality	19784	22248	18052	20600	1732	1648	2
CHGV48	A01_contig_287_pilon	63508	High-quality	uncertain_temperate	Y	Y	100	High-quality	27240	36268	23279	31842	3961	4426
CHGV49	A01_contig_289_pilon	78931	High-quality	uncertain_virulent	Y	Y	96.27	High-quality	51735	27196	46475	25219	5260	1977
CHGV50	A01_contig_291_pilon	36996	High-quality	temperate	Y	Y	98.94	High-quality	26172	10824	22614	9391	3558	1433	1
CHGV51	A01_contig_293_pilon	79106	High-quality	uncertain_virulent	Y	Y	99.84	High-quality	50828	28278	45952	26060	4876	2218	1
CHGV52	A01_contig_294_pilon	35177	High-quality	uncertain_temperate	Y	Y	99.33	High-quality	19310	15867	17198	14548	2112	1319
CHGV53	A01_contig_296_pilon	38666	High-quality	uncertain_temperate	Y	Y	98.41	High-quality	19280	19386	17610	18117	1670	1269
CHGV54	A01_contig_297_pilon	85833	High-quality	virulent	Y	Y	99.1	High-quality	54659	31174	50356	29237	4303	1937
CHGV55	A01_contig_298_pilon	41600	High-quality	uncertain_temperate	Y	Y	96.72	High-quality	20427	21173	18329	19132	2098	2041	1
CHGV56	A01_contig_304_pilon	44414	High-quality	uncertain_virulent	Y	Y	98.07	High-quality	27108	17306	25580	16534	1528	772	1
CHGV57	A01_contig_307_pilon	45641	High-quality	uncertain_temperate	Y	Y	100	High-quality	26959	18682	24313	17125	2646	1557
CHGV58	A01_contig_309_pilon	42896	High-quality	uncertain_temperate	Y	Y	94.47	High-quality	24104	18792	22395	17541	1709	1251	2
CHGV59	A01_contig_312_pilon	35824	High-quality	virulent	Y	Y	99.14	High-quality	19009	16815	16938	15681	2071	1134
CHGV60	A01_contig_313_pilon	94983	High-quality	virulent	Y	Y	98.85	High-quality	63721	31262	59053	28970	4668	2292
CHGV61	A01_contig_314_pilon	45707	High-quality	uncertain_virulent	Y	Y	100	Complete	23102	22605	21457	21166	1645	1439
CHGV62	A01_contig_315_pilon	47255	High-quality	uncertain_temperate	Y	Y	100	High-quality	25331	21924	21758	19426	3573	2498
CHGV63	A01_contig_317_pilon	33429	High-quality	uncertain_temperate	Y	Y	100	High-quality	16498	16931	15078	15531	1420	1400
CHGV64	A01_contig_319_pilon	53381	High-quality	uncertain_virulent	Y	Y	100	High-quality	29314	24067	24921	21300	4393	2767	1
CHGV65	A01_contig_321_pilon	39343	High-quality	uncertain_virulent	Y	Y	100	High-quality	23466	15877	20914	14555	2552	1322
CHGV66	A01_contig_322_pilon	57616	High-quality	temperate	Y	Y	100	High-quality	36478	21138	31933	18689	4545	2449	1
CHGV67	A01_contig_46_pilon	38611	High-quality	uncertain_temperate	Y	Y	100	High-quality	17507	21104	13589	18779	3918	2325
CHGV68	A01_contig_49_pilon	94840	High-quality	uncertain_temperate	Y	Y	93.01	High-quality	44292	50548	36993	44572	7299	5976	1
CHGV69	A01_contig_54_pilon	83955	High-quality	uncertain_temperate	Y	Y	100	High-quality	52625	31330	43976	26552	8649	4778
CHGV70	A01_contig_57_pilon	60619	High-quality	uncertain_virulent	Y	Y	98.88	High-quality	37966	22653	33303	20436	4663	2217
CHGV71	A01_contig_89_pilon	109652	High-quality	uncertain_temperate	Y	Y	100	High-quality	69566	40086	58653	33443	10913	6643	2
CHGV72	A01_contig_93_pilon	56786	High-quality	uncertain_temperate	Y	Y	100	Complete	34344	22442	29971	19630	4373	2812	1
CHGV73	A01_contig_96_pilon	52473	High-quality	uncertain_temperate	Y	Y	98.09	High-quality	25919	26554	22084	23702	3835	2852	2
CHGV74	A01_NODE_12	82362	High-quality	uncertain_temperate	Y	Y	100	Complete	55385	26977	50036	24640	5349	2337	1
CHGV75	A01_NODE_13	80374	High-quality	uncertain_temperate	Y	Y	99.69	High-quality	50207	30167	42970	25986	7237	4181
CHGV76	A01_NODE_14	79065	High-quality	uncertain_virulent	Y	Y	99.79	High-quality	50800	28265	46458	26340	4342	1925	1
CHGV77	A01_NODE_2	124238	High-quality	uncertain_virulent	Y	Y	100	Complete	62581	61657	54486	55283	8095	6374	1
CHGV78	A01_NODE_21	64234	High-quality	uncertain_temperate	Y	Y	90.49	High-quality	27465	36769	24038	32954	3427	3815	1
CHGV79	A01_NODE_23	61284	High-quality	uncertain_virulent	Y	Y	99.98	High-quality	33288	27996	30746	26317	2542	1679
CHGV80	A01_NODE_24	60340	High-quality	temperate	Y	Y	100	High-quality	36323	24017	31091	20627	5232	3390	1
CHGV81	A01_NODE_25	60265	High-quality	uncertain_virulent	Y	Y	100	Complete	35883	24382	32021	21793	3862	2589
CHGV82	A01_NODE_30	58394	High-quality	uncertain_temperate	Y	Y	100	Complete	30170	28224	25158	24123	5012	4101	1
CHGV83	A01_NODE_36	53740	High-quality	uncertain_temperate	Y	Y	96.83	High-quality	28227	25513	25311	23397	2916	2116	2
CHGV84	A01_NODE_37	51934	High-quality	uncertain_temperate	Y	Y	100	Complete	28165	23769	25783	22346	2382	1423
CHGV85	A01_NODE_39	51248	High-quality	uncertain_temperate	Y	Y	100	Complete	26899	24349	23917	21812	2982	2537
CHGV86	A01_NODE_4	116121	High-quality	temperate	Y	Y	100	High-quality	50638	65483	42597	56386	8041	9097	3
CHGV87	A01_NODE_43	49136	High-quality	uncertain_virulent	Y	Y	98.8	High-quality	22616	26520	20343	24021	2273	2499
CHGV88	A01_NODE_44	48534	High-quality	uncertain_temperate	Y	Y	100	Complete	28573	19961	25473	18073	3100	1888
CHGV89	A01_NODE_45	48341	High-quality	uncertain_temperate	Y	N	100	Complete	23825	24516	20928	21981	2897	2535	1
CHGV90	A01_NODE_46	46489	High-quality	uncertain_virulent	Y	Y	100	Complete	22854	23635	20413	21254	2441	2381
CHGV91	A01_NODE_47	46366	High-quality	uncertain_temperate	Y	Y	100	High-quality	27692	18674	25712	17403	1980	1271
CHGV92	A01_NODE_48	46120	High-quality	uncertain_temperate	Y	Y	100	Complete	24017	22103	22145	20634	1872	1469
CHGV93	A01_NODE_5	103097	High-quality	uncertain_temperate	Y	Y	97.02	High-quality	62230	40867	52227	35103	10003	5764	2
CHGV94	A01_NODE_51	45374	High-quality	uncertain_temperate	Y	Y	100	High-quality	22323	23051	20105	21235	2218	1816
CHGV95	A01_NODE_52	44444	High-quality	virulent	Y	Y	97.01	High-quality	22466	21978	20663	20388	1803	1590
CHGV96	A01_NODE_58	43249	High-quality	uncertain_temperate	Y	Y	100	Complete	17324	25925	15941	24166	1383	1759	1
CHGV97	A01_NODE_59	43189	High-quality	temperate	Y	Y	100	Complete	18768	24421	17461	22952	1307	1469	1
CHGV98	A01_NODE_6	100139	High-quality	uncertain_virulent	Y	Y	100	Complete	68674	31465	44261	20686	24413	10779
CHGV99	A01_NODE_61	42146	High-quality	uncertain_temperate	Y	Y	100	Complete	24886	17260	22702	15731	2184	1529	1
CHGV100	A01_NODE_62	41437	High-quality	temperate	Y	Y	100	Complete	19429	22008	17358	19899	2071	2109	2
CHGV101	A01_NODE_63	41365	High-quality	uncertain_temperate	Y	Y	100	Complete	17069	24296	15392	22294	1677	2002
CHGV102	A01_NODE_65	39561	High-quality	temperate	Y	Y	99.77	High-quality	20527	19034	19172	17827	1355	1207
CHGV103	A01_NODE_69	38721	High-quality	uncertain_temperate	Y	Y	100	Complete	19312	19409	17720	18232	1592	1177
CHGV104	A01_NODE_70	38287	High-quality	temperate	Y	Y	100	Complete	15210	23077	13856	21508	1354	1569
CHGV105	A01_NODE_77	37151	High-quality	uncertain_temperate	Y	Y	100	Complete	21552	15599	18906	13956	2646	1643
CHGV106	A01_NODE_79	37052	High-quality	temperate	Y	Y	100	Complete	26215	10837	23821	9882	2394	955	1
CHGV107	A01_NODE_8	94982	High-quality	virulent	Y	Y	100	Complete	63719	31263	60575	29860	3144	1403
CHGV108	A01_NODE_89	34737	High-quality	uncertain_temperate	Y	Y	100	High-quality	20905	13832	18987	12783	1918	1049	2
CHGV109	A01_NODE_92	34375	High-quality	uncertain_temperate	Y	Y	100	Complete	14823	19552	13578	18255	1245	1297
CHGV110	A01_opera_contig_1	135453	High-quality	uncertain_temperate	Y	Y	98.87	High-quality	68888	66565	58259	57454	10629	9111	2
CHGV111	A01_opera_contig_14	58066	High-quality	uncertain_temperate	Y	Y	100	High-quality	35771	22295	31438	20084	4333	2211	2
CHGV112	A01_opera_contig_18	52992	High-quality	uncertain_temperate	Y	Y	100	Complete	24397	28595	22207	26678	2190	1917
CHGV113	A01_opera_contig_26	45592	High-quality	uncertain_temperate	Y	Y	100	Complete	22417	23175	20091	21207	2326	1968
CHGV114	A01_opera_contig_27	45299	High-quality	uncertain_temperate	Y	Y	100	High-quality	26761	18538	23726	16752	3035	1786
CHGV115	A01_opera_contig_28	44655	High-quality	uncertain_temperate	Y	Y	100	Complete	26632	18023	24797	16914	1835	1109
CHGV116	A01_opera_contig_29	44275	High-quality	uncertain_temperate	Y	Y	100	Complete	21859	22416	19578	20208	2281	2208	1
CHGV117	A01_opera_contig_30	45442	High-quality	uncertain_temperate	Y	Y	100	High-quality	23695	21746	21662	19970	2033	1776
CHGV118	A01_opera_contig_35	46441	High-quality	uncertain_temperate	Y	Y	99.17	High-quality	24856	21585	21558	19269	3298	2316
CHGV119	A01_opera_contig_39	41356	High-quality	uncertain_temperate	Y	Y	95.81	High-quality	22589	18767	19955	16856	2634	1911
CHGV120	A01_opera_contig_40	41595	High-quality	temperate	Y	Y	99.74	High-quality	18038	23557	16467	21561	1571	1996	1
CHGV121	A01_opera_contig_41	46929	High-quality	uncertain_temperate	Y	Y	100	High-quality	22146	24783	19576	22199	2570	2584	2
CHGV122	A01_opera_contig_46	39126	High-quality	uncertain_temperate	Y	Y	98.12	High-quality	16459	22667	15328	21524	1131	1143
CHGV123	A01_opera_contig_48	39428	High-quality	uncertain_virulent	Y	Y	100	High-quality	23507	15921	21399	14949	2108	972
CHGV124	A01_opera_contig_56	35739	High-quality	uncertain_virulent	Y	Y	98.9	High-quality	18957	16782	15719	14446	3238	2336
CHGV125	A01_opera_contig_57	35204	High-quality	uncertain_temperate	Y	Y	100	Complete	17211	17993	15161	16066	2050	1927	1
CHGV126	A01_opera_contig_59	34572	High-quality	uncertain_temperate	Y	Y	94.11	High-quality	14476	20096	13041	18183	1435	1913	2
CHGV127	A01_opera_contig_6	79009	High-quality	uncertain_virulent	Y	Y	100	Complete	51780	27229	45479	24682	6301	2547
CHGV128	A01_opera_contig_71	41363	High-quality	uncertain_virulent	Y	Y	94.84	High-quality	25352	16011	23893	15365	1459	646	1
CHGV129	A01_opera_contig_87	43332	High-quality	uncertain_virulent	Y	Y	94.22	High-quality	21149	22183	19504	20771	1645	1412
CHGV130	A04_contig-120_0	101247	High-quality	virulent	Y	Y	100	Complete	65136	36111	61246	34488	3890	1623
CHGV131	A04_contig-120_1	97164	High-quality	virulent	N	Y	100	Complete	66139	31025	61855	29111	4284	1914
CHGV132	A04_contig-120_10	49861	High-quality	uncertain_temperate	Y	Y	100	Complete	24349	25512	20716	22352	3633	3160	1
CHGV133	A04_contig-120_106	17093	High-quality	uncertain_virulent	N	N	100	Complete	8955	8138	8584	7787	371	351
CHGV134	A04_contig-120_113	16628	High-quality	uncertain_temperate	Y	Y	100	Complete	10247	6381	9251	5578	996	803
CHGV135	A04_contig-120_12	46300	High-quality	uncertain_temperate	N	N	99.94	High-quality	26962	19338	24522	18003	2440	1335
CHGV136	A04_contig-120_15	45026	High-quality	uncertain_virulent	Y	Y	99.75	High-quality	25745	19281	23249	17707	2496	1574
CHGV137	A04_contig-120_16	44896	High-quality	uncertain_temperate	Y	Y	100	Complete	19313	25583	17279	23236	2034	2347
CHGV138	A04_contig-120_19	43955	High-quality	uncertain_temperate	Y	Y	100	Complete	22936	21019	20649	19509	2287	1510
CHGV139	A04_contig-120_22	41802	High-quality	uncertain_temperate	Y	Y	100	Complete	22246	19556	20087	17764	2159	1792
CHGV140	A04_contig-120_24	40162	High-quality	uncertain_temperate	Y	Y	100	Complete	20350	19812	18641	18443	1709	1369
CHGV141	A04_contig-120_25	38781	High-quality	temperate	N	N	100	Complete	16483	22298	14576	20152	1907	2146
CHGV142	A04_contig-120_26	38742	High-quality	uncertain_temperate	Y	Y	100	Complete	23682	15060	20534	13330	3148	1730
CHGV143	A04_contig-120_27	38483	High-quality	uncertain_temperate	Y	Y	100	High-quality	14748	23735	13180	21935	1568	1800
CHGV144	A04_contig-120_28	38364	High-quality	uncertain_temperate	Y	Y	100	Complete	21941	16423	19703	15166	2238	1257
CHGV145	A04_contig-120_29	38318	High-quality	uncertain_temperate	Y	Y	92.17	High-quality	20341	17977	18538	16700	1803	1277
CHGV146	A04_contig-120_3	64824	High-quality	virulent	Y	Y	93.55	High-quality	39988	24836	36535	23000	3453	1836	2
CHGV147	A04_contig-120_30	36729	High-quality	temperate	Y	Y	92.62	High-quality	16871	19858	15459	18273	1412	1585	1
CHGV148	A04_contig-120_31	36702	High-quality	uncertain_temperate	Y	Y	100	Complete	20642	16060	19206	15312	1436	748
CHGV149	A04_contig-120_34	36059	High-quality	temperate	Y	Y	100	Complete	20629	15430	19236	14430	1393	1000
CHGV150	A04_contig-120_36	34902	High-quality	uncertain_virulent	N	N	100	High-quality	20821	14081	19310	13207	1511	874
CHGV151	A04_contig-120_38	34644	High-quality	uncertain_temperate	Y	Y	92.25	High-quality	18617	16027	15751	13790	2866	2237
CHGV152	A04_contig-120_39	34526	High-quality	temperate	Y	Y	90.07	High-quality	18870	15656	16747	14270	2123	1386
CHGV153	A04_contig-120_40	34365	High-quality	uncertain_temperate	Y	Y	97.24	High-quality	14560	19805	13029	18267	1531	1538	1
CHGV154	A04_contig-120_42	32299	High-quality	uncertain_temperate	N	Y	96.99	High-quality	17846	14453	16129	13120	1717	1333
CHGV155	A04_contig-120_436	6416	High-quality	virulent	N	N	100	Complete	3826	2590	2895	2037	931	553
CHGV156	A04_contig-120_5	61053	High-quality	uncertain_virulent	Y	Y	100	High-quality	33482	27571	31073	26244	2409	1327
CHGV157	A04_contig-120_6	56519	High-quality	uncertain_temperate	Y	Y	100	High-quality	38587	17932	35672	16702	2915	1230	2
CHGV158	A04_contig-120_7	54085	High-quality	uncertain_temperate	Y	Y	93.49	High-quality	21426	32659	19318	30212	2108	2447
CHGV159	A04_contig-120_8	52065	High-quality	uncertain_temperate	Y	Y	97.99	High-quality	23539	28526	20454	25077	3085	3449	3
CHGV160	A04_contig-120_91	18645	High-quality	uncertain_temperate	Y	Y	100	High-quality	9856	8789	8235	7773	1621	1016
CHGV161	A04_contig-120_93	18056	High-quality	uncertain_temperate	Y	Y	100	Complete	8965	9091	8194	8549	771	542
CHGV162	A06_contig-120_11	50091	High-quality	uncertain_temperate	N	N	100	Complete	27915	22176	25310	20794	2605	1382
CHGV163	A06_contig-120_12	49963	High-quality	uncertain_temperate	Y	Y	100	Complete	18045	31918	15242	27808	2803	4110
CHGV164	A06_contig-120_13	49961	High-quality	virulent	N	N	100	Complete	32549	17412	29640	16026	2909	1386
CHGV165	A06_contig-120_14	49375	High-quality	uncertain_temperate	Y	Y	100	Complete	27960	21415	24521	19033	3439	2382	1
CHGV166	A06_contig-120_15	48845	High-quality	uncertain_temperate	Y	Y	99.78	High-quality	33530	15315	31153	14369	2377	946
CHGV167	A06_contig-120_16	48713	High-quality	uncertain_temperate	Y	Y	100	Complete	20096	28617	17937	25746	2159	2871	1
CHGV168	A06_contig-120_17	48198	High-quality	virulent	N	N	100	Complete	27845	20353	25743	18990	2102	1363	2
CHGV169	A06_contig-120_32	39987	High-quality	uncertain_temperate	Y	Y	92.68	High-quality	16094	23893	15155	22771	939	1122
CHGV170	A06_contig-120_33	39948	High-quality	uncertain_temperate	Y	Y	90.67	High-quality	21164	18784	19289	17419	1875	1365
CHGV171	A06_contig-120_38	38194	High-quality	uncertain_virulent	Y	Y	100	Complete	21120	17074	19544	16267	1576	807	1
CHGV172	A06_contig-120_41	37092	High-quality	temperate	Y	Y	96.77	High-quality	22887	14205	20934	13122	1953	1083
CHGV173	A06_contig-120_42	36721	High-quality	uncertain_temperate	Y	Y	98.51	High-quality	21123	15598	18736	13976	2387	1622	1
CHGV174	A06_contig-120_47	35642	High-quality	uncertain_temperate	Y	Y	97.29	High-quality	14135	21507	12930	20058	1205	1449	1
CHGV175	A06_contig-120_49	35146	High-quality	uncertain_temperate	Y	N	93.08	High-quality	19101	16045	17432	15007	1669	1038
CHGV176	A06_contig-120_55	34159	High-quality	temperate	Y	Y	97.09	High-quality	20962	13197	18602	11908	2360	1289	1
CHGV177	A06_contig-120_58	33551	High-quality	uncertain_temperate	Y	Y	100	Complete	13944	19607	12930	18607	1014	1000	1
CHGV178	A06_contig-120_66	31999	High-quality	uncertain_temperate	Y	Y	100	Complete	16421	15578	14528	14191	1893	1387	1
CHGV179	A06_contig-120_99	27079	High-quality	uncertain_temperate	Y	Y	100	Complete	16813	10266	14870	9280	1943	986
CHGV180	A08_contig-120_11	51187	High-quality	uncertain_temperate	Y	Y	100	Complete	25955	25232	24082	23459	1873	1773	1
CHGV181	A08_contig-120_13	49741	High-quality	uncertain_temperate	Y	Y	100	Complete	25368	24373	23767	23261	1601	1112
CHGV182	A08_contig-120_25	42980	High-quality	uncertain_temperate	N	Y	100	Complete	22502	20478	21517	19721	985	757
CHGV183	A08_contig-120_3	100448	High-quality	virulent	Y	Y	100	Complete	66647	33801	57629	29151	9018	4650
CHGV184	A08_contig-120_30	40254	High-quality	uncertain_temperate	Y	Y	100	Complete	18338	21916	17084	20558	1254	1358
CHGV185	A08_contig-120_31	40100	High-quality	uncertain_temperate	Y	Y	96.91	High-quality	18305	21795	16415	19891	1890	1904	1
CHGV186	A08_contig-120_32	39865	High-quality	uncertain_temperate	Y	Y	100	High-quality	18883	20982	16444	19267	2439	1715
CHGV187	A08_contig-120_33	39624	High-quality	temperate	Y	Y	100	Complete	16714	22910	14579	20515	2135	2395	1
CHGV188	A08_contig-120_35	39577	High-quality	uncertain_temperate	Y	Y	100	Complete	24982	14595	21869	12859	3113	1736
CHGV189	A08_contig-120_36	39107	High-quality	uncertain_temperate	Y	Y	100	Complete	16360	22747	14584	20990	1776	1757	1
CHGV190	A08_contig-120_40	38802	High-quality	uncertain_temperate	Y	Y	100	Complete	23717	15085	20858	13600	2859	1485
CHGV191	A08_contig-120_41	38801	High-quality	uncertain_temperate	Y	Y	98.85	High-quality	17655	21146	15327	19023	2328	2123
CHGV192	A08_contig-120_5	61956	High-quality	uncertain_virulent	Y	Y	100	High-quality	36651	25305	33761	23635	2890	1670
CHGV193	A08_contig-120_508	6021	High-quality	virulent	N	N	100	Complete	3562	2459	2455	1703	1107	756
CHGV194	A08_contig-120_51	36247	High-quality	uncertain_temperate	Y	Y	100	Complete	17093	19154	15811	18008	1282	1146
CHGV195	A08_contig-120_558	5442	High-quality	uncertain_virulent	Y	Y	100	High-quality	3268	2174	2718	1857	550	317
CHGV196	A08_contig-120_56	34288	High-quality	uncertain_temperate	Y	Y	96.82	High-quality	18296	15992	16351	14495	1945	1497
CHGV197	A08_contig-120_73	28787	High-quality	uncertain_temperate	Y	Y	100	Complete	14992	13795	13932	12822	1060	973
CHGV198	A08_contig-120_76	28046	High-quality	uncertain_virulent	Y	Y	100	Complete	10852	17194	9519	15369	1333	1825
CHGV199	A08_contig_1_pilon	123325	High-quality	virulent	Y	Y	100	High-quality	80037	43288	59472	33104	20565	10184
CHGV200	A08_contig_26_pilon	102335	High-quality	virulent	Y	Y	100	High-quality	67619	34716	59635	30433	7984	4283
CHGV201	A08_contig_32_pilon	100673	High-quality	virulent	Y	Y	100	Complete	67438	33235	44388	22077	23050	11158
CHGV202	A08_contig_33_pilon	36929	High-quality	uncertain_temperate	Y	Y	94.61	High-quality	15954	20975	13713	18540	2241	2435
CHGV203	A08_contig_43_pilon	185026	High-quality	uncertain_virulent	Y	Y	100	High-quality	121210	63816	112015	59650	9195	4166
CHGV204	A08_contig_44_pilon	153670	High-quality	uncertain_virulent	Y	Y	99.89	High-quality	89986	63684	80940	58594	9046	5090	2
CHGV205	A08_contig_47_pilon	40135	High-quality	uncertain_temperate	Y	Y	100	High-quality	18287	21848	16696	20118	1591	1730
CHGV206	A08_contig_48_pilon	39468	High-quality	uncertain_temperate	Y	Y	100	High-quality	24904	14564	22194	13044	2710	1520
CHGV207	A08_contig_5_pilon	101070	High-quality	uncertain_virulent	Y	Y	100	High-quality	68908	32162	45799	21575	23109	10587
CHGV208	A08_NODE_1	185362	High-quality	uncertain_virulent	Y	Y	98.95	High-quality	121117	64245	70556	38754	50561	25491
CHGV209	A08_NODE_16	51123	High-quality	uncertain_temperate	Y	Y	100	Complete	25906	25217	23990	23335	1916	1882	1
CHGV210	A08_NODE_17	49697	High-quality	uncertain_temperate	Y	Y	100	Complete	25338	24359	21894	21336	3444	3023
CHGV211	A08_NODE_2	184720	High-quality	uncertain_virulent	Y	Y	100	High-quality	121001	63719	111924	59621	9077	4098
CHGV212	A08_NODE_22	42936	High-quality	uncertain_temperate	Y	Y	100	Complete	22479	20457	21700	19886	779	571
CHGV213	A08_NODE_25	40190	High-quality	uncertain_temperate	Y	Y	100	Complete	18305	21885	16681	19983	1624	1902
CHGV214	A08_NODE_29	39570	High-quality	temperate	Y	Y	100	Complete	16691	22879	14602	20489	2089	2390	1
CHGV215	A08_NODE_3	138403	High-quality	uncertain_temperate	Y	Y	100	Complete	70250	68153	60236	59665	10014	8488	2
CHGV216	A08_NODE_34	38738	High-quality	uncertain_temperate	Y	Y	100	Complete	23674	15064	20900	13573	2774	1491
CHGV217	A08_NODE_37	37538	High-quality	uncertain_temperate	Y	Y	95.17	High-quality	19060	18478	17852	17614	1208	864
CHGV218	A08_NODE_38	37538	High-quality	uncertain_temperate	Y	Y	98.87	High-quality	20994	16544	18873	15222	2121	1322
CHGV219	A08_NODE_4	101057	High-quality	uncertain_temperate	Y	Y	99.63	High-quality	52450	48607	46300	43876	6150	4731
CHGV220	A08_NODE_40	36432	High-quality	uncertain_temperate	Y	Y	96.42	High-quality	16057	20375	15030	19266	1027	1109
CHGV221	A08_NODE_41	36213	High-quality	uncertain_temperate	Y	Y	100	Complete	17091	19122	15702	17835	1389	1287
CHGV222	A08_NODE_45	34388	High-quality	uncertain_temperate	Y	Y	97.25	High-quality	18347	16041	16371	14523	1976	1518
CHGV223	A08_NODE_46	34379	High-quality	uncertain_temperate	Y	Y	99.95	High-quality	18851	15528	16999	14162	1852	1366
CHGV224	A08_NODE_5	100384	High-quality	virulent	Y	Y	100	Complete	66610	33774	60435	30800	6175	2974
CHGV225	A08_NODE_60	28783	High-quality	uncertain_virulent	Y	Y	100	Complete	14987	13796	14132	12973	855	823
CHGV226	A08_NODE_63	28062	High-quality	uncertain_virulent	Y	Y	100	Complete	10861	17201	10018	16121	843	1080
CHGV227	A08_NODE_7	98842	High-quality	uncertain_virulent	Y	Y	99.72	High-quality	67465	31377	46629	21897	20836	9480
CHGV228	A08_NODE_9	85924	High-quality	virulent	Y	Y	98.98	High-quality	55253	30671	51773	29254	3480	1417
CHGV229	A08_utg00000003_pilon	87747	High-quality	virulent	Y	Y	100	High-quality	56455	31292	51781	29237	4674	2055
CHGV230	A09_contig-120_11	76818	High-quality	virulent	Y	Y	100	Complete	46506	30312	41959	28020	4547	2292	1
CHGV231	A09_contig-120_12	75751	High-quality	uncertain_temperate	Y	Y	100	Complete	45860	29891	39703	26033	6157	3858	1
CHGV232	A09_contig-120_22	61662	High-quality	uncertain_temperate	Y	Y	100	High-quality	34702	26960	30148	24098	4554	2862	1
CHGV233	A09_contig-120_23	60065	High-quality	uncertain_temperate	Y	Y	100	Complete	36158	23907	30941	20502	5217	3405	1
CHGV234	A09_contig-120_26	56835	High-quality	uncertain_temperate	Y	Y	100	Complete	34093	22742	29345	19734	4748	3008	3
CHGV235	A09_contig-120_271	13886	High-quality	uncertain_temperate	Y	Y	100	Complete	7511	6375	7107	6099	404	276
CHGV236	A09_contig-120_36	52612	High-quality	uncertain_temperate	Y	Y	100	High-quality	21707	30905	18850	26903	2857	4002	2
CHGV237	A09_contig-120_4	89257	High-quality	uncertain_virulent	Y	Y	100	High-quality	53187	36070	47777	33156	5410	2914
CHGV238	A09_contig-120_43	44272	High-quality	uncertain_temperate	Y	Y	100	Complete	19727	24545	17696	22269	2031	2276
CHGV239	A09_contig-120_48	43209	High-quality	temperate	Y	Y	100	Complete	19859	23350	18032	21469	1827	1881	1
CHGV240	A09_contig-120_49	42820	High-quality	uncertain_temperate	Y	Y	100	Complete	19114	23706	15896	20149	3218	3557
CHGV241	A09_contig-120_5	86872	High-quality	uncertain_temperate	Y	Y	94.97	High-quality	51646	35226	42286	29225	9360	6001	2
CHGV242	A09_contig-120_50	42765	High-quality	temperate	Y	Y	99	High-quality	18362	24403	16697	22606	1665	1797
CHGV243	A09_contig-120_52	42546	High-quality	temperate	Y	Y	100	Complete	17790	24756	16315	23021	1475	1735	2
CHGV244	A09_contig-120_54	42327	High-quality	uncertain_temperate	Y	Y	100	Complete	17729	24598	16411	23069	1318	1529	1
CHGV245	A09_contig-120_55	41971	High-quality	temperate	Y	Y	100	High-quality	19999	21972	17121	18969	2878	3003	1
CHGV246	A09_contig-120_57	40733	High-quality	temperate	Y	Y	100	Complete	16093	24640	14287	22511	1806	2129
CHGV247	A09_contig-120_68	36124	High-quality	uncertain_temperate	Y	Y	100	Complete	17159	18965	15433	17699	1726	1266
CHGV248	A09_contig-120_71	35763	High-quality	uncertain_temperate	Y	Y	100	High-quality	19892	15871	17529	14253	2363	1618
CHGV249	A09_contig-120_85	32491	High-quality	uncertain_temperate	Y	Y	91.49	High-quality	12557	19934	11594	18863	963	1071
CHGV250	A09_contig_139_pilon	63851	High-quality	uncertain_virulent	Y	Y	94.12	High-quality	38547	25304	36517	24177	2030	1127	1
CHGV251	A09_contig_179_pilon	13507	High-quality	uncertain_temperate	Y	Y	98.66	High-quality	7827	5680	7114	5315	713	365
CHGV252	A09_contig_240_pilon	303366	High-quality	uncertain_virulent	Y	Y	96.2	High-quality	175194	128172	140246	104223	34948	23949
CHGV253	A09_contig_257_pilon	96794	High-quality	virulent	Y	Y	98.91	High-quality	64781	32013	46157	23084	18624	8929
CHGV254	A09_contig_298_pilon	34145	High-quality	uncertain_temperate	Y	Y	97.68	High-quality	13700	20445	11894	18484	1806	1961
CHGV255	A09_contig_322_pilon	436538	High-quality	uncertain_virulent	Y	Y	96.68	High-quality	299783	136755	262975	122829	36808	13926
CHGV256	A09_contig_339_pilon	67424	High-quality	uncertain_temperate	Y	Y	100	Complete	40468	26956	35962	24455	4506	2501
CHGV257	A09_contig_38_pilon	74158	High-quality	uncertain_temperate	Y	Y	100	Complete	44842	29316	38616	25890	6226	3426	2
CHGV258	A09_contig_404_pilon	36454	High-quality	uncertain_temperate	Y	Y	94.21	High-quality	20458	15996	19173	15168	1285	828
CHGV259	A09_contig_405_pilon	49967	High-quality	uncertain_temperate	Y	Y	100	High-quality	28414	21553	25097	19294	3317	2259	1
CHGV260	A09_contig_411_pilon	63474	High-quality	uncertain_temperate	Y	Y	100	Complete	28319	35155	25304	31999	3015	3156
CHGV261	A09_contig_412_pilon	103756	High-quality	virulent	Y	Y	100	High-quality	69146	34610	45826	23443	23320	11167
CHGV262	A09_contig_418_pilon	44136	High-quality	uncertain_temperate	Y	Y	97.96	High-quality	25542	18594	23540	17313	2002	1281
CHGV263	A09_contig_419_pilon	76154	High-quality	uncertain_temperate	Y	Y	100	Complete	46069	30085	39854	26125	6215	3960	1
CHGV264	A09_contig_462_pilon	60479	High-quality	uncertain_temperate	Y	Y	100	High-quality	36409	24070	31265	20793	5144	3277	1
CHGV265	A09_contig_528_pilon	32597	High-quality	temperate	Y	Y	95.9	High-quality	15489	17108	13250	14848	2239	2260
CHGV266	A09_contig_544_pilon	58813	High-quality	uncertain_temperate	Y	Y	100	Complete	35188	23625	30624	20768	4564	2857	4
CHGV267	A09_contig_545_pilon	34670	High-quality	uncertain_virulent	Y	Y	94.85	High-quality	17578	17092	13665	13746	3913	3346
CHGV268	A09_contig_617_pilon	131899	High-quality	uncertain_virulent	Y	Y	100	High-quality	66822	65077	55282	56162	11540	8915	2
CHGV269	A09_contig_643_pilon	43168	High-quality	temperate	Y	Y	100	High-quality	19835	23333	17974	21410	1861	1923	1
CHGV270	A09_contig_651_pilon	34074	High-quality	uncertain_temperate	Y	Y	98.73	High-quality	16889	17185	15363	15942	1526	1243
CHGV271	A09_contig_658_pilon	40614	High-quality	temperate	Y	Y	100	High-quality	16053	24561	14390	22561	1663	2000
CHGV272	A09_contig_661_pilon	42308	High-quality	temperate	Y	Y	100	High-quality	20107	22201	16864	18836	3243	3365	2
CHGV273	A09_contig_663_pilon	47863	High-quality	uncertain_temperate	Y	Y	100	High-quality	22133	25730	19353	23056	2780	2674
CHGV274	A09_contig_665_pilon	42208	High-quality	uncertain_temperate	Y	Y	100	High-quality	17685	24523	15355	21368	2330	3155	1
CHGV275	A09_contig_666_pilon	43250	High-quality	uncertain_temperate	Y	Y	96.17	High-quality	25592	17658	23372	16243	2220	1415	1
CHGV276	A09_contig_668_pilon	163044	High-quality	uncertain_virulent	Y	Y	99.96	High-quality	117357	45687	103301	40634	14056	5053
CHGV277	A09_contig_672_pilon	41986	High-quality	uncertain_temperate	Y	Y	100	High-quality	19629	22357	18106	20761	1523	1596	3
CHGV278	A09_contig_673_pilon	43019	High-quality	temperate	Y	Y	99.59	High-quality	18484	24535	17033	22984	1451	1551
CHGV279	A09_contig_674_pilon	53215	High-quality	temperate	Y	Y	100	Complete	21947	31268	19239	27441	2708	3827	2
CHGV280	A09_contig_682_pilon	36015	High-quality	uncertain_temperate	Y	Y	100	High-quality	17094	18921	15418	17549	1676	1372
CHGV281	A09_contig_685_pilon	46283	High-quality	uncertain_virulent	Y	Y	100	High-quality	22770	23513	20826	21729	1944	1784
CHGV282	A09_contig_688_pilon	37747	High-quality	uncertain_temperate	Y	Y	93.27	High-quality	17664	20083	14790	17686	2874	2397
CHGV283	A09_contig_689_pilon	52923	High-quality	uncertain_temperate	Y	Y	100	High-quality	26276	26647	23525	24067	2751	2580	1
CHGV284	A09_contig_691_pilon	62536	High-quality	uncertain_temperate	Y	Y	100	High-quality	35061	27475	30352	24680	4709	2795	1
CHGV285	A09_contig_692_pilon	37786	High-quality	uncertain_temperate	Y	Y	100	High-quality	21480	16306	19226	14668	2254	1638
CHGV286	A09_contig_695_pilon	37308	High-quality	uncertain_temperate	Y	Y	100	High-quality	17551	19757	15495	18036	2056	1721	1
CHGV287	A09_contig_697_pilon	36870	High-quality	uncertain_temperate	Y	Y	98.05	High-quality	20705	16165	18831	14940	1874	1225
CHGV288	A09_contig_699_pilon	38134	High-quality	uncertain_temperate	Y	Y	99.97	High-quality	15699	22435	14013	20376	1686	2059
CHGV289	A09_NODE_125	31228	High-quality	uncertain_temperate	Y	Y	100	High-quality	12914	18314	11801	17110	1113	1204
CHGV290	A09_NODE_13	90178	High-quality	virulent	Y	Y	96.8	High-quality	61398	28780	56274	26325	5124	2455
CHGV291	A09_NODE_16	81329	High-quality	uncertain_temperate	Y	Y	95.77	High-quality	48737	32592	39590	26830	9147	5762	2
CHGV292	A09_NODE_179	24009	High-quality	temperate	Y	Y	94.81	High-quality	10890	13119	10166	12427	724	692
CHGV293	A09_NODE_28	64228	High-quality	uncertain_temperate	Y	Y	98.07	High-quality	39730	24498	37230	23247	2500	1251
CHGV294	A09_NODE_29	63619	High-quality	uncertain_virulent	Y	Y	93.78	High-quality	38463	25156	35847	23557	2616	1599	1
CHGV295	A09_NODE_33	60198	High-quality	uncertain_temperate	Y	Y	100	High-quality	36006	24192	32968	22559	3038	1633
CHGV296	A09_NODE_4	165492	High-quality	uncertain_virulent	Y	Y	100	High-quality	84232	81260	70014	69043	14218	12217	1
CHGV297	A09_NODE_40	55875	High-quality	uncertain_temperate	Y	Y	100	Complete	34851	21024	30062	18310	4789	2714
CHGV298	A09_NODE_42	54708	High-quality	uncertain_temperate	Y	Y	100	High-quality	31984	22724	29613	21390	2371	1334	2
CHGV299	A09_NODE_45	53580	High-quality	uncertain_temperate	Y	Y	100	High-quality	22160	31420	19391	27774	2769	3646	2
CHGV300	A09_NODE_47	49971	High-quality	uncertain_temperate	Y	Y	100	High-quality	28417	21554	25180	19355	3237	2199	1
CHGV301	A09_NODE_5	162081	High-quality	uncertain_virulent	Y	Y	99.36	High-quality	116739	45342	101170	39564	15569	5778
CHGV302	A09_NODE_53	46337	High-quality	uncertain_virulent	Y	Y	100	Complete	22786	23551	21205	22157	1581	1394
CHGV303	A09_NODE_58	44268	High-quality	uncertain_temperate	Y	Y	100	Complete	19714	24554	17832	22424	1882	2130
CHGV304	A09_NODE_59	44136	High-quality	uncertain_temperate	Y	Y	97.95	High-quality	25542	18594	23244	17111	2298	1483
CHGV305	A09_NODE_61	43738	High-quality	uncertain_temperate	Y	Y	100	Complete	20300	23438	19265	22332	1035	1106	3
CHGV306	A09_NODE_62	42851	High-quality	temperate	Y	Y	100	High-quality	19654	23197	17932	21443	1722	1754	1
CHGV307	A09_NODE_64	42756	High-quality	uncertain_temperate	Y	Y	100	Complete	19092	23664	17198	21937	1894	1727
CHGV308	A09_NODE_65	42609	High-quality	uncertain_temperate	Y	Y	93.47	High-quality	19709	22900	17748	21091	1961	1809
CHGV309	A09_NODE_66	42492	High-quality	temperate	Y	Y	100	Complete	17781	24711	16305	23013	1476	1698	2
CHGV310	A09_NODE_67	42486	High-quality	uncertain_temperate	Y	Y	100	Complete	17064	25422	14646	23061	2418	2361
CHGV311	A09_NODE_69	42016	High-quality	uncertain_temperate	Y	Y	100	Complete	17365	24651	15693	22773	1672	1878
CHGV312	A09_NODE_70	41921	High-quality	temperate	Y	Y	100	High-quality	19992	21929	17162	18901	2830	3028	2
CHGV313	A09_NODE_72	41523	High-quality	uncertain_virulent	Y	Y	100	High-quality	23934	17589	21928	16366	2006	1223
CHGV314	A09_NODE_76	40669	High-quality	temperate	Y	Y	100	Complete	16071	24598	14521	22844	1550	1754
CHGV315	A09_NODE_77	39714	High-quality	uncertain_temperate	Y	Y	100	Complete	22363	17351	20168	15787	2195	1564
CHGV316	A09_NODE_78	39536	High-quality	temperate	Y	Y	100	Complete	20039	19497	17195	17254	2844	2243
CHGV317	A09_NODE_85	37773	High-quality	uncertain_temperate	Y	Y	93.66	High-quality	17688	20085	15264	18205	2424	1880
CHGV318	A09_NODE_87	37703	High-quality	uncertain_temperate	Y	Y	100	Complete	21380	16323	19206	14793	2174	1530
CHGV319	A09_NODE_90	36815	High-quality	uncertain_temperate	Y	Y	100	High-quality	17313	19502	15461	17920	1852	1582	1
CHGV320	A09_NODE_92	36345	High-quality	uncertain_temperate	Y	Y	95.32	High-quality	18281	18064	16616	16771	1665	1293
CHGV321	A09_NODE_95	36070	High-quality	uncertain_temperate	Y	Y	100	Complete	17116	18954	13711	16019	3405	2935
CHGV322	A09_NODE_96	36046	High-quality	uncertain_temperate	Y	Y	98.31	High-quality	16469	19577	14223	17583	2246	1994
CHGV323	A107_contig-120_1	98473	High-quality	uncertain_temperate	Y	Y	100	Complete	60073	38400	57027	37002	3046	1398
CHGV324	A107_contig-120_13	50167	High-quality	uncertain_virulent	Y	Y	100	Complete	32161	18006	28686	16527	3475	1479
CHGV325	A107_contig-120_17	41823	High-quality	uncertain_temperate	Y	Y	97.41	High-quality	24610	17213	22030	15583	2580	1630
CHGV326	A107_contig-120_19	40821	High-quality	temperate	Y	Y	100	Complete	24874	15947	22664	14782	2210	1165
CHGV327	A107_contig-120_20	40503	High-quality	uncertain_temperate	Y	Y	100	Complete	17073	23430	14952	20751	2121	2679	1
CHGV328	A107_contig-120_21	40232	High-quality	temperate	Y	Y	100	High-quality	22250	17982	19472	16426	2778	1556
CHGV329	A107_contig-120_23	39665	High-quality	uncertain_temperate	Y	Y	97.23	High-quality	19025	20640	17391	19035	1634	1605
CHGV330	A107_contig-120_26	38736	High-quality	uncertain_temperate	Y	Y	94.26	High-quality	20490	18246	19510	17588	980	658
CHGV331	A107_contig-120_28	36299	High-quality	uncertain_virulent	Y	Y	100	High-quality	15901	20398	14711	19148	1190	1250	1
CHGV332	A107_contig-120_4	86828	High-quality	uncertain_virulent	Y	Y	98.58	High-quality	51663	35165	47183	33069	4480	2096
CHGV333	A107_contig-120_44	29323	High-quality	uncertain_temperate	Y	Y	100	Complete	12326	16997	11177	15904	1149	1093
CHGV334	A107_contig-120_9	56007	High-quality	uncertain_temperate	Y	Y	95.88	High-quality	32341	23666	28147	20601	4194	3065
CHGV335	A107_contig_11_pilon	179953	High-quality	virulent	Y	Y	100	Complete	116116	63837	107641	59613	8475	4224
CHGV336	A107_contig_13_pilon	78036	High-quality	virulent	Y	Y	98.56	High-quality	47239	30797	40226	26837	7013	3960	1
CHGV337	A107_contig_16_pilon	98619	High-quality	uncertain_virulent	Y	Y	99.07	High-quality	67466	31153	46289	21788	21177	9365
CHGV338	A107_contig_19_pilon	13413	High-quality	uncertain_temperate	Y	Y	96.57	High-quality	8201	5212	7697	4936	504	276
CHGV339	A107_contig_77_pilon	37061	High-quality	uncertain_temperate	Y	Y	100	High-quality	16087	20974	15185	19930	902	1044	1
CHGV340	A107_contig_78_pilon	36682	High-quality	uncertain_temperate	Y	Y	100	High-quality	17602	19080	16327	18137	1275	943
CHGV341	A107_contig_79_pilon	41021	High-quality	uncertain_temperate	Y	Y	100	High-quality	19667	21354	17938	19694	1729	1660
CHGV342	A107_contig_81_pilon	50269	High-quality	uncertain_temperate	Y	Y	99.07	High-quality	32219	18050	28688	16525	3531	1525
CHGV343	A107_ctg00000003_pilon	38963	High-quality	uncertain_virulent	Y	Y	98.23	High-quality	21921	17042	20490	16137	1431	905	2
CHGV344	A107_ctg00000004_pilon	16649	High-quality	uncertain_virulent	Y	Y	100	Complete	9558	7091	8371	6059	1187	1032
CHGV345	A107_NODE_1	179479	High-quality	virulent	Y	Y	100	Complete	115839	63640	107642	59612	8197	4028
CHGV346	A107_NODE_11	71564	High-quality	uncertain_temperate	Y	Y	100	High-quality	39474	32090	36896	30568	2578	1522
CHGV347	A107_NODE_12	67605	High-quality	uncertain_virulent	Y	Y	100	Complete	46025	21580	42335	20098	3690	1482
CHGV348	A107_NODE_13	60909	High-quality	uncertain_virulent	Y	Y	100	High-quality	35893	25016	33824	23936	2069	1080	2
CHGV349	A107_NODE_14	56689	High-quality	uncertain_temperate	Y	Y	100	High-quality	29633	27056	25602	23738	4031	3318	1
CHGV350	A107_NODE_18	50553	High-quality	uncertain_temperate	Y	Y	100	Complete	32383	18170	28264	16319	4119	1851
CHGV351	A107_NODE_19	50150	High-quality	uncertain_temperate	Y	Y	100	High-quality	30127	20023	26933	18225	3194	1798	2
CHGV352	A107_NODE_2	153360	High-quality	uncertain_virulent	Y	Y	100	Complete	89865	63495	81273	58538	8592	4957	1
CHGV353	A107_NODE_20	48959	High-quality	uncertain_temperate	Y	Y	94.61	High-quality	23543	25416	21645	23577	1898	1839	1
CHGV354	A107_NODE_21	48316	High-quality	uncertain_temperate	Y	Y	92.82	High-quality	21736	26580	19372	23741	2364	2839	2
CHGV355	A107_NODE_22	45694	High-quality	uncertain_temperate	Y	Y	100	Complete	26980	18714	24189	17039	2791	1675
CHGV356	A107_NODE_3	137287	High-quality	uncertain_temperate	Y	Y	100	Complete	69643	67644	59577	59094	10066	8550	2
CHGV357	A107_NODE_30	42161	High-quality	uncertain_temperate	Y	Y	100	High-quality	21887	20274	19983	18588	1904	1686	1
CHGV358	A107_NODE_31	42038	High-quality	temperate	Y	Y	100	High-quality	16994	25044	16048	24014	946	1030	1
CHGV359	A107_NODE_33	41445	High-quality	uncertain_temperate	Y	Y	99.69	High-quality	22614	18831	20447	17308	2167	1523
CHGV360	A107_NODE_35	41156	High-quality	temperate	Y	Y	100	High-quality	25114	16042	22820	14884	2294	1158
CHGV361	A107_NODE_40	39581	High-quality	uncertain_temperate	Y	Y	100	Complete	18463	21118	16528	19460	1935	1658
CHGV362	A107_NODE_42	38785	High-quality	temperate	Y	Y	100	Complete	21382	17403	18708	15633	2674	1770
CHGV363	A107_NODE_43	38737	High-quality	uncertain_temperate	Y	Y	98.85	High-quality	19504	19233	17849	17605	1655	1628
CHGV364	A107_NODE_45	38300	High-quality	uncertain_virulent	Y	Y	100	Complete	21525	16775	20282	15973	1243	802	2
CHGV365	A107_NODE_46	37864	High-quality	uncertain_temperate	Y	Y	100	High-quality	22716	15148	19668	13061	3048	2087	2
CHGV366	A107_NODE_47	37272	High-quality	uncertain_temperate	Y	Y	100	High-quality	16177	21095	15360	20181	817	914	1
CHGV367	A107_NODE_48	36733	High-quality	uncertain_temperate	Y	Y	100	Complete	17628	19105	15858	17622	1770	1483
CHGV368	A107_NODE_53	35133	High-quality	temperate	Y	Y	100	Complete	20069	15064	18729	14145	1340	919	1
CHGV369	A107_NODE_55	34546	High-quality	uncertain_temperate	Y	Y	100	High-quality	14038	20508	13066	19397	972	1111
CHGV370	A107_NODE_562	5807	High-quality	temperate	Y	Y	100	High-quality	3218	2589	2899	2345	319	244
CHGV371	A107_NODE_6	99340	High-quality	uncertain_virulent	Y	Y	99.81	High-quality	67991	31349	46779	21883	21212	9466
CHGV372	A107_NODE_61	31101	High-quality	uncertain_temperate	Y	Y	100	Complete	13034	18067	11861	16897	1173	1170
CHGV373	A107_NODE_7	98780	High-quality	uncertain_virulent	Y	Y	98.55	High-quality	66624	32156	60757	29424	5867	2732
CHGV374	A107_NODE_9	78036	High-quality	virulent	Y	Y	100	Complete	47257	30779	42271	28152	4986	2627	1
CHGV375	A107_opera_contig_15	41866	High-quality	temperate	Y	Y	100	High-quality	16877	24989	15563	23494	1314	1495	1
CHGV376	A107_opera_contig_18	40819	High-quality	temperate	Y	Y	100	Complete	24866	15953	22540	14711	2326	1242
CHGV377	A107_opera_contig_22	39624	High-quality	uncertain_virulent	Y	Y	100	Complete	18477	21147	16790	19744	1687	1403
CHGV378	A107_opera_contig_23	38940	High-quality	uncertain_temperate	Y	Y	91.16	High-quality	19324	19616	16891	17366	2433	2250
CHGV379	A107_opera_contig_30	35225	High-quality	uncertain_temperate	Y	Y	97.94	High-quality	15230	19995	13800	18220	1430	1775	1
CHGV380	A107_opera_contig_9	50033	High-quality	uncertain_virulent	Y	Y	98.61	High-quality	32062	17971	28606	16523	3456	1448
CHGV381	A11_contig-120_0	186430	High-quality	virulent	Y	Y	100	High-quality	117847	68583	109403	64281	8444	4302
CHGV382	A11_contig-120_1	173864	High-quality	uncertain_virulent	Y	Y	97.94	High-quality	117602	56262	99403	48318	18199	7944
CHGV383	A11_contig-120_13	63166	High-quality	uncertain_virulent	Y	Y	100	Complete	34251	28915	29978	25693	4273	3222
CHGV384	A11_contig-120_15	58570	High-quality	uncertain_temperate	Y	Y	100	Complete	37475	21095	32645	18765	4830	2330	1
CHGV385	A11_contig-120_165	14389	High-quality	temperate	N	N	100	Complete	7383	7006	6008	5683	1375	1323
CHGV386	A11_contig-120_175	13744	High-quality	uncertain_temperate	Y	Y	98.96	High-quality	8603	5141	7863	4707	740	434
CHGV387	A11_contig-120_18	56962	High-quality	uncertain_temperate	Y	Y	100	Complete	34973	21989	31284	20138	3689	1851	1
CHGV388	A11_contig-120_192	12826	High-quality	uncertain_temperate	Y	N	100	High-quality	8403	4423	7037	3826	1366	597
CHGV389	A11_contig-120_20	55166	High-quality	uncertain_virulent	Y	Y	91.67	High-quality	30308	24858	27074	22597	3234	2261
CHGV390	A11_contig-120_246	10397	High-quality	uncertain_temperate	Y	Y	100	High-quality	5080	5317	4166	4401	914	916
CHGV391	A11_contig-120_27	48401	High-quality	uncertain_temperate	Y	Y	100	Complete	24649	23752	22359	21702	2290	2050
CHGV392	A11_contig-120_28	47689	High-quality	uncertain_temperate	Y	Y	100	Complete	25727	21962	22899	20040	2828	1922
CHGV393	A11_contig-120_31	46429	High-quality	uncertain_virulent	N	N	100	Complete	22485	23944	20563	22244	1922	1700
CHGV394	A11_contig-120_33	45760	High-quality	uncertain_temperate	Y	Y	100	Complete	20736	25024	18691	23171	2045	1853
CHGV395	A11_contig-120_4	107472	High-quality	uncertain_temperate	Y	Y	100	High-quality	68787	38685	59906	33926	8881	4759	3
CHGV396	A11_contig-120_41	41513	High-quality	uncertain_temperate	Y	Y	100	Complete	17930	23583	14881	19460	3049	4123	1
CHGV397	A11_contig-120_43	40746	High-quality	uncertain_temperate	N	N	100	Complete	17144	23602	15032	21205	2112	2397	2
CHGV398	A11_contig-120_44	40722	High-quality	temperate	Y	Y	100	Complete	25857	14865	22595	13282	3262	1583
CHGV399	A11_contig-120_48	39711	High-quality	temperate	Y	Y	100	Complete	24146	15565	21615	14190	2531	1375
CHGV400	A11_contig-120_49	39276	High-quality	uncertain_temperate	Y	Y	100	Complete	22471	16805	20893	15923	1578	882
CHGV401	A11_contig-120_5	85819	High-quality	uncertain_temperate	Y	Y	100	Complete	38558	47261	34875	43815	3683	3446
CHGV402	A11_contig-120_52	37602	High-quality	uncertain_virulent	N	N	100	Complete	20555	17047	18029	15202	2526	1845
CHGV403	A11_contig-120_56	35812	High-quality	temperate	N	N	95.75	High-quality	19672	16140	18309	15279	1363	861
CHGV404	A11_contig-120_58	35199	High-quality	uncertain_temperate	Y	Y	100	Complete	20217	14982	18510	13809	1707	1173	1
CHGV405	A11_contig-120_61	34529	High-quality	uncertain_temperate	Y	Y	100	Complete	18599	15930	17147	14632	1452	1298
CHGV406	A11_contig-120_64	33979	High-quality	uncertain_temperate	N	N	94.69	High-quality	19541	14438	17418	12990	2123	1448
CHGV407	A11_contig-120_66	33109	High-quality	uncertain_virulent	Y	Y	100	Complete	18519	14590	16996	13847	1523	743
CHGV408	A11_contig-120_68	32887	High-quality	uncertain_temperate	N	Y	91.06	High-quality	18448	14439	16707	13236	1741	1203
CHGV409	A11_contig-120_7	81598	High-quality	virulent	Y	Y	94.01	High-quality	52594	29004	48462	27198	4132	1806
CHGV410	A11_contig-120_71	31013	High-quality	uncertain_temperate	Y	Y	100	Complete	12713	18300	11473	17040	1240	1260
CHGV411	A11_contig_14_pilon	47889	High-quality	uncertain_virulent	Y	N	100	High-quality	25670	22219	23249	20296	2421	1923
CHGV412	A11_contig_153_pilon	123030	High-quality	uncertain_virulent	Y	Y	100	Complete	65358	57672	56372	49737	8986	7935
CHGV413	A11_contig_159_pilon	59272	High-quality	uncertain_temperate	Y	Y	100	Complete	37955	21317	32912	18951	5043	2366	1
CHGV414	A11_contig_164_pilon	73065	High-quality	uncertain_temperate	Y	Y	100	Complete	35580	37485	29422	32234	6158	5251
CHGV415	A11_contig_165_pilon	35090	High-quality	uncertain_temperate	Y	Y	99.15	High-quality	20162	14928	18645	13905	1517	1023	1
CHGV416	A11_contig_167_pilon	99794	High-quality	virulent	Y	Y	99.09	High-quality	66460	33334	47881	24545	18579	8789
CHGV417	A11_contig_169_pilon	45173	High-quality	uncertain_virulent	Y	Y	99.63	High-quality	25842	19331	23443	18068	2399	1263	1
CHGV418	A11_contig_17_pilon	121984	High-quality	uncertain_temperate	Y	Y	100	High-quality	75001	46983	65171	40652	9830	6331	3
CHGV419	A11_contig_170_pilon	35091	High-quality	uncertain_temperate	N	Y	97.12	High-quality	19760	15331	18096	14205	1664	1126
CHGV420	A11_contig_171_pilon	159185	High-quality	uncertain_virulent	Y	Y	100	High-quality	93493	65692	84580	60881	8913	4811	2
CHGV421	A11_contig_172_pilon	34528	High-quality	uncertain_temperate	N	N	96.24	High-quality	19896	14632	18604	13853	1292	779
CHGV422	A11_contig_173_pilon	50851	High-quality	uncertain_temperate	Y	Y	100	Complete	31578	19273	28525	18029	3053	1244
CHGV423	A11_contig_174_pilon	33120	High-quality	uncertain_virulent	Y	Y	92.37	High-quality	18522	14598	17067	13929	1455	669
CHGV424	A11_contig_175_pilon	42307	High-quality	uncertain_temperate	Y	Y	100	High-quality	22159	20148	19994	18418	2165	1730
CHGV425	A11_contig_176_pilon	39162	High-quality	uncertain_temperate	Y	Y	99.48	High-quality	22201	16961	20347	15671	1854	1290
CHGV426	A11_contig_177_pilon	43530	High-quality	uncertain_temperate	Y	Y	100	High-quality	20093	23437	17484	20975	2609	2462
CHGV427	A11_contig_18_pilon	42062	High-quality	uncertain_temperate	Y	Y	100	High-quality	17553	24509	15530	22321	2023	2188	3
CHGV428	A11_contig_182_pilon	78315	High-quality	uncertain_virulent	Y	Y	100	High-quality	42440	35875	36759	32298	5681	3577	1
CHGV429	A11_contig_183_pilon	87244	High-quality	virulent	Y	Y	100	High-quality	56077	31167	52011	29466	4066	1701
CHGV430	A11_contig_186_pilon	57767	High-quality	uncertain_virulent	Y	Y	96.14	High-quality	31729	26038	28927	24143	2802	1895
CHGV431	A11_contig_187_pilon	41847	High-quality	uncertain_temperate	Y	Y	96.11	High-quality	18995	22852	17348	21293	1647	1559
CHGV432	A11_contig_189_pilon	47514	High-quality	uncertain_temperate	Y	Y	100	High-quality	27448	20066	22705	17402	4743	2664
CHGV433	A11_contig_190_pilon	41017	High-quality	uncertain_temperate	Y	Y	97.28	High-quality	18011	23006	15885	20949	2126	2057
CHGV434	A11_contig_193_pilon	63187	High-quality	uncertain_virulent	Y	Y	100	Complete	34253	28934	30085	25772	4168	3162
CHGV435	A11_contig_198_pilon	47930	High-quality	uncertain_temperate	N	N	99.38	High-quality	24168	23762	21725	21862	2443	1900
CHGV436	A11_contig_200_pilon	47570	High-quality	uncertain_temperate	Y	Y	100	High-quality	25656	21914	23050	20162	2606	1752
CHGV437	A11_contig_203_pilon	38274	High-quality	uncertain_temperate	Y	Y	100	High-quality	18703	19571	16193	17430	2510	2141	1
CHGV438	A11_contig_205_pilon	48282	High-quality	temperate	Y	Y	94.98	High-quality	24587	23695	22359	21702	2228	1993
CHGV439	A11_contig_206_pilon	39136	High-quality	uncertain_temperate	Y	Y	96.82	High-quality	22388	16748	20829	15891	1559	857
CHGV440	A11_contig_207_pilon	45255	High-quality	uncertain_temperate	Y	Y	100	High-quality	22073	23182	20207	21295	1866	1887
CHGV441	A11_contig_208_pilon	37472	High-quality	uncertain_virulent	N	N	95.99	High-quality	20473	16999	17118	14556	3355	2443
CHGV442	A11_contig_33_pilon	86173	High-quality	virulent	Y	Y	98.61	High-quality	56373	29800	51910	27926	4463	1874
CHGV443	A11_contig_44_pilon	101248	High-quality	virulent	Y	Y	100	High-quality	68180	33068	44798	22000	23382	11068
CHGV444	A11_contig_53_pilon	54492	High-quality	temperate	Y	Y	90.65	High-quality	32861	21631	28534	18963	4327	2668	1
CHGV445	A11_contig_66_pilon	147696	High-quality	uncertain_virulent	Y	Y	100	High-quality	96651	51045	68791	38451	27860	12594	1
CHGV446	A11_contig_70_pilon	185335	High-quality	virulent	Y	Y	100	High-quality	117134	68201	108954	63998	8180	4203
CHGV447	A11_contig_78_pilon	53758	High-quality	uncertain_temperate	Y	Y	100	Complete	28708	25050	24477	21621	4231	3429
CHGV448	A11_contig_86_pilon	16687	High-quality	uncertain_virulent	Y	Y	100	High-quality	9764	6923	8864	6238	900	685
CHGV449	A11_contig_96_pilon	39825	High-quality	temperate	Y	Y	94.6	High-quality	18518	21307	16949	19789	1569	1518
CHGV450	A11_NODE_10	98939	High-quality	uncertain_temperate	Y	Y	100	High-quality	50254	48685	44603	43990	5651	4695	1
CHGV451	A11_NODE_11	93393	High-quality	uncertain_temperate	Y	Y	100	High-quality	46591	46802	42500	43009	4091	3793
CHGV452	A11_NODE_12	87292	High-quality	virulent	Y	Y	100	Complete	56105	31187	52193	29524	3912	1663
CHGV453	A11_NODE_13	85583	High-quality	uncertain_temperate	Y	Y	100	High-quality	38451	47132	34721	43531	3730	3601
CHGV454	A11_NODE_15	77763	High-quality	uncertain_virulent	Y	Y	100	Complete	42053	35710	37095	32595	4958	3115	1
CHGV455	A11_NODE_17	64103	High-quality	uncertain_temperate	Y	Y	100	Complete	31193	32910	26094	28443	5099	4467	1
CHGV456	A11_NODE_175	17241	High-quality	uncertain_temperate	Y	Y	100	High-quality	11206	6035	9582	5235	1624	800
CHGV457	A11_NODE_18	63102	High-quality	uncertain_virulent	Y	Y	100	Complete	34219	28883	30085	25772	4134	3111
CHGV458	A11_NODE_20	58526	High-quality	temperate	Y	Y	100	Complete	37448	21078	32628	18737	4820	2341	1
CHGV459	A11_NODE_206	14325	High-quality	uncertain_temperate	N	N	100	Complete	7354	6971	6008	5683	1346	1288
CHGV460	A11_NODE_22	56796	High-quality	uncertain_temperate	Y	Y	100	High-quality	34862	21934	30985	19891	3877	2043	1
CHGV461	A11_NODE_25	53593	High-quality	uncertain_temperate	Y	Y	100	High-quality	28619	24974	24454	21593	4165	3381
CHGV462	A11_NODE_28	51421	High-quality	uncertain_temperate	Y	Y	100	Complete	25618	25803	22541	22903	3077	2900	1
CHGV463	A11_NODE_3	172511	High-quality	uncertain_virulent	Y	Y	100	Complete	116699	55812	98881	48104	17818	7708
CHGV464	A11_NODE_30	50581	High-quality	uncertain_temperate	Y	Y	94.8	High-quality	23038	27543	21281	25849	1757	1694
CHGV465	A11_NODE_32	47436	High-quality	uncertain_temperate	Y	Y	100	Complete	25613	21823	22573	19478	3040	2345
CHGV466	A11_NODE_34	46454	High-quality	uncertain_virulent	N	N	100	Complete	22490	23964	20898	22530	1592	1434
CHGV467	A11_NODE_35	45732	High-quality	uncertain_temperate	Y	Y	100	Complete	20725	25007	18427	22904	2298	2103
CHGV468	A11_NODE_36	45452	High-quality	uncertain_virulent	N	N	100	Complete	24629	20823	21811	18620	2818	2203
CHGV469	A11_NODE_4	142690	High-quality	uncertain_virulent	Y	Y	92.76	High-quality	83164	59526	75222	55236	7942	4290	1
CHGV470	A11_NODE_40	44833	High-quality	uncertain_virulent	Y	Y	98.87	High-quality	25628	19205	23152	17882	2476	1323	1
CHGV471	A11_NODE_42	43464	High-quality	uncertain_temperate	Y	Y	100	Complete	18678	24786	17202	23130	1476	1656
CHGV472	A11_NODE_52	41902	High-quality	uncertain_temperate	Y	Y	100	Complete	19017	22885	17080	21084	1937	1801
CHGV473	A11_NODE_56	41553	High-quality	uncertain_temperate	Y	Y	98.56	High-quality	18260	23293	16131	21216	2129	2077
CHGV474	A11_NODE_57	41425	High-quality	temperate	Y	Y	100	Complete	17902	23523	16194	21657	1708	1866	1
CHGV475	A11_NODE_58	40722	High-quality	uncertain_temperate	N	N	100	Complete	17140	23582	15437	21850	1703	1732	2
CHGV476	A11_NODE_60	39877	High-quality	temperate	Y	Y	100	Complete	18533	21344	17031	19821	1502	1523
CHGV477	A11_NODE_62	39192	High-quality	uncertain_temperate	Y	Y	100	Complete	22413	16779	20635	15815	1778	964
CHGV478	A11_NODE_72	35859	High-quality	temperate	Y	Y	99.61	High-quality	20220	15639	18488	14602	1732	1037
CHGV479	A11_NODE_75	35144	High-quality	uncertain_temperate	Y	Y	100	Complete	19788	15356	17785	13967	2003	1389
CHGV480	A11_NODE_76	35076	High-quality	uncertain_temperate	Y	Y	93.88	High-quality	17842	17234	15446	15535	2396	1699	1
CHGV481	A11_NODE_8	99937	High-quality	virulent	Y	Y	99.33	High-quality	67344	32593	45119	22264	22225	10329
CHGV482	A11_NODE_80	34824	High-quality	uncertain_temperate	Y	Y	99.5	High-quality	19552	15272	17795	14083	1757	1189	1
CHGV483	A11_NODE_82	34538	High-quality	uncertain_temperate	N	N	100	Complete	19910	14628	17899	13238	2011	1390
CHGV484	A11_NODE_83	34446	High-quality	uncertain_temperate	Y	Y	95.74	High-quality	18561	15885	17103	14595	1458	1290
CHGV485	A11_NODE_85	33992	High-quality	uncertain_temperate	Y	Y	97.51	High-quality	18842	15150	17370	14178	1472	972
CHGV486	A11_NODE_9	99669	High-quality	uncertain_virulent	Y	Y	98.97	High-quality	66400	33269	47467	24353	18933	8916
CHGV487	A11_NODE_90	33079	High-quality	uncertain_temperate	Y	Y	92.41	High-quality	18696	14383	16876	13133	1820	1250
CHGV488	A11_NODE_95	30982	High-quality	uncertain_temperate	Y	Y	100	Complete	12695	18287	11443	17016	1252	1271
CHGV489	A11_utg00000014_pilon	41952	High-quality	uncertain_temperate	Y	Y	97.07	High-quality	18007	23945	16366	22097	1641	1848
CHGV490	A12_contig-120_10	62548	High-quality	uncertain_temperate	Y	Y	100	Complete	28267	34281	25662	31486	2605	2795	1
CHGV491	A12_contig-120_16	45516	High-quality	uncertain_virulent	Y	N	100	Complete	24661	20855	22119	18894	2542	1961
CHGV492	A12_contig-120_17	45337	High-quality	uncertain_temperate	Y	Y	100	Complete	24372	20965	22211	19356	2161	1609
CHGV493	A12_contig-120_179	17960	High-quality	uncertain_virulent	Y	Y	91.85	High-quality	8267	9693	7289	8662	978	1031
CHGV494	A12_contig-120_21	42248	High-quality	uncertain_temperate	Y	Y	100	Complete	22096	20152	19383	17961	2713	2191
CHGV495	A12_contig-120_228	15852	High-quality	uncertain_temperate	N	N	100	Complete	5171	10681	4703	9760	468	921
CHGV496	A12_contig-120_25	40524	High-quality	uncertain_temperate	N	N	100	High-quality	16524	24000	15993	23208	531	792	1
CHGV497	A12_contig-120_26	39358	High-quality	uncertain_temperate	Y	Y	93.95	High-quality	19295	20063	17702	18752	1593	1311
CHGV498	A12_contig-120_31	38311	High-quality	temperate	Y	Y	100	Complete	14163	24148	13773	23397	390	751
CHGV499	A12_contig-120_32	38279	High-quality	temperate	Y	Y	100	High-quality	20063	18216	18192	16876	1871	1340
CHGV500	A12_contig-120_33	37326	High-quality	temperate	Y	Y	100	Complete	13842	23484	12832	22097	1010	1387
CHGV501	A12_contig-120_43	35081	High-quality	temperate	Y	Y	100	Complete	22253	12828	20702	12088	1551	740
CHGV502	A12_contig-120_5	87363	High-quality	virulent	Y	Y	100	Complete	56158	31205	52139	29533	4019	1672
CHGV503	A12_contig-120_8	65278	High-quality	uncertain_virulent	Y	Y	97.03	High-quality	35286	29992	30464	26272	4822	3720
CHGV504	A12_contig-120_839	6532	High-quality	uncertain_virulent	N	N	100	Complete	3948	2584	2621	1669	1327	915
CHGV505	A12_contig-120_9	65048	High-quality	uncertain_virulent	Y	Y	100	Complete	36543	28505	33548	26582	2995	1923
CHGV506	A12_contig-120_922	6075	High-quality	virulent	N	N	99.52	High-quality	3650	2425	3179	2125	471	300
CHGV507	A12_contig-120_927	6045	High-quality	virulent	Y	Y	100	High-quality	3195	2850	2603	2434	592	416
CHGV508	A13_contig-120_15	48605	High-quality	uncertain_temperate	Y	Y	100	Complete	26913	21692	24698	20461	2215	1231
CHGV509	A13_contig-120_17	45697	High-quality	uncertain_temperate	Y	Y	100	Complete	28821	16876	24879	14749	3942	2127
CHGV510	A13_contig-120_20	43453	High-quality	uncertain_temperate	Y	Y	100	Complete	24378	19075	21510	17123	2868	1952	1
CHGV511	A13_contig-120_23	42550	High-quality	temperate	Y	Y	100	Complete	21828	20722	20165	19369	1663	1353
CHGV512	A13_contig-120_3	101037	High-quality	uncertain_virulent	Y	Y	100	Complete	65896	35141	51217	27949	14679	7192
CHGV513	A13_contig-120_35	38220	High-quality	uncertain_temperate	Y	Y	99.21	High-quality	15271	22949	13942	21686	1329	1263	1
CHGV514	A13_contig-120_37	37319	High-quality	uncertain_temperate	Y	Y	100	Complete	18939	18380	17304	17019	1635	1361
CHGV515	A13_contig-120_40	36059	High-quality	uncertain_temperate	Y	Y	100	Complete	17248	18811	14029	16067	3219	2744
CHGV516	A13_contig-120_5	93903	High-quality	virulent	Y	Y	100	Complete	65457	28446	60668	26566	4789	1880
CHGV517	A13_contig-120_59	28847	High-quality	uncertain_virulent	Y	Y	100	Complete	15014	13833	14227	13064	787	769
CHGV518	A13_contig-120_61	28096	High-quality	uncertain_temperate	Y	Y	100	Complete	10870	17226	9668	15583	1202	1643
CHGV519	A13_contig-120_9	59057	High-quality	uncertain_temperate	Y	Y	100	Complete	34512	24545	30891	22419	3621	2126
CHGV520	A13_contig_103_pilon	40618	High-quality	uncertain_temperate	Y	Y	100	High-quality	20481	20137	18910	18704	1571	1433	1
CHGV521	A13_contig_125_pilon	38952	High-quality	temperate	Y	Y	100	High-quality	16068	22884	14124	21045	1944	1839
CHGV522	A13_contig_126_pilon	33603	High-quality	uncertain_temperate	Y	Y	90.14	High-quality	15392	18211	13652	16537	1740	1674
CHGV523	A13_contig_130_pilon	76085	High-quality	uncertain_temperate	Y	Y	100	Complete	45945	30140	39559	25917	6386	4223	1
CHGV524	A13_contig_143_pilon	42217	High-quality	uncertain_temperate	Y	Y	100	High-quality	19197	23020	17484	21327	1713	1693
CHGV525	A13_contig_148_pilon	45125	High-quality	virulent	Y	Y	98.5	High-quality	22804	22321	21021	20729	1783	1592
CHGV526	A13_contig_166_pilon	42377	High-quality	uncertain_temperate	Y	Y	100	Complete	23027	19350	20726	17839	2301	1511
CHGV527	A13_contig_181_pilon	37745	High-quality	uncertain_temperate	Y	Y	98.28	High-quality	23193	14552	21256	13427	1937	1125	1
CHGV528	A13_contig_200_pilon	101407	High-quality	uncertain_virulent	Y	Y	100	Complete	68949	32458	62362	29427	6587	3031
CHGV529	A13_contig_204_pilon	43003	High-quality	temperate	Y	Y	99.87	High-quality	17504	25499	14756	22150	2748	3349	1
CHGV530	A13_contig_205_pilon	93774	High-quality	virulent	Y	Y	99.68	High-quality	65366	28408	53439	23496	11927	4912
CHGV531	A13_contig_212_pilon	43366	High-quality	uncertain_temperate	Y	Y	100	High-quality	24326	19040	20681	16524	3645	2516	1
CHGV532	A13_contig_215_pilon	45588	High-quality	uncertain_temperate	Y	Y	100	High-quality	28751	16837	25462	15105	3289	1732
CHGV533	A13_contig_216_pilon	42482	High-quality	temperate	Y	Y	95.87	High-quality	21796	20686	20062	19304	1734	1382
CHGV534	A13_contig_219_pilon	42435	High-quality	uncertain_temperate	Y	Y	94.55	High-quality	17170	25265	16102	23978	1068	1287	2
CHGV535	A13_contig_220_pilon	39643	High-quality	uncertain_temperate	Y	Y	100	High-quality	27503	12140	24708	10980	2795	1160
CHGV536	A13_contig_222_pilon	41180	High-quality	uncertain_temperate	Y	Y	94.24	High-quality	18625	22555	16899	21119	1726	1436
CHGV537	A13_contig_225_pilon	101628	High-quality	uncertain_virulent	Y	Y	100	Complete	66259	35369	51776	28302	14483	7067
CHGV538	A13_contig_228_pilon	38084	High-quality	temperate	Y	Y	98.86	High-quality	15188	22896	13802	21385	1386	1511	1
CHGV539	A13_contig_230_pilon	37249	High-quality	uncertain_temperate	Y	Y	94.67	High-quality	18925	18324	17087	16645	1838	1679
CHGV540	A13_contig_231_pilon	28008	High-quality	uncertain_virulent	Y	Y	94.09	High-quality	10834	17174	9943	15983	891	1191
CHGV541	A13_contig_232_pilon	60937	High-quality	uncertain_temperate	Y	Y	100	High-quality	34406	26531	30391	24081	4015	2450	2
CHGV542	A13_contig_235_pilon	35971	High-quality	uncertain_temperate	Y	Y	99.94	High-quality	17199	18772	15559	17429	1640	1343
CHGV543	A13_contig_33_pilon	131888	High-quality	uncertain_virulent	Y	Y	100	High-quality	83099	48789	58403	36658	24696	12131
CHGV544	A13_contig_51_pilon	185554	High-quality	uncertain_virulent	Y	Y	99.06	High-quality	121228	64326	70764	38876	50464	25450
CHGV545	A13_contig_54_pilon	18981	High-quality	uncertain_virulent	Y	Y	100	High-quality	11547	7434	10950	7053	597	381
CHGV546	A13_contig_60_pilon	185416	High-quality	uncertain_virulent	Y	Y	100	High-quality	121490	63926	112598	59912	8892	4014
CHGV547	A13_contig_61_pilon	99635	High-quality	uncertain_virulent	Y	Y	100	Complete	67042	32593	61381	29933	5661	2660
CHGV548	A13_contig_85_pilon	39963	High-quality	uncertain_temperate	Y	Y	97.8	High-quality	18207	21756	16232	19648	1975	2108	1
CHGV549	A13_contig_86_pilon	43961	High-quality	uncertain_temperate	Y	Y	99.72	High-quality	18934	25027	16984	23094	1950	1933	1
CHGV550	A13_contig_89_pilon	58842	High-quality	uncertain_temperate	Y	Y	100	High-quality	34635	24207	30383	21772	4252	2435	1
CHGV551	A13_contig_95_pilon	51067	High-quality	uncertain_temperate	Y	Y	100	High-quality	25887	25180	23896	23300	1991	1880	1
CHGV552	A13_NODE_11	76629	High-quality	uncertain_temperate	Y	Y	100	Complete	46356	30273	39685	25983	6671	4290	1
CHGV553	A13_NODE_13	60781	High-quality	uncertain_temperate	Y	Y	100	High-quality	34305	26476	29721	23470	4584	3006	2
CHGV554	A13_NODE_136	17362	High-quality	uncertain_temperate	Y	Y	100	High-quality	8471	8891	6892	7296	1579	1595
CHGV555	A13_NODE_17	54085	High-quality	uncertain_temperate	Y	Y	98.9	High-quality	22500	31585	20994	29826	1506	1759
CHGV556	A13_NODE_2	185018	High-quality	uncertain_virulent	Y	Y	100	High-quality	121284	63734	113105	60135	8179	3599
CHGV557	A13_NODE_20	49120	High-quality	uncertain_temperate	Y	Y	100	High-quality	22635	26485	20874	24747	1761	1738
CHGV558	A13_NODE_22	46365	High-quality	uncertain_temperate	Y	Y	99.05	High-quality	23763	22602	22147	21101	1616	1501	1
CHGV559	A13_NODE_23	45643	High-quality	uncertain_temperate	Y	Y	100	Complete	28780	16863	25034	14780	3746	2083
CHGV560	A13_NODE_24	45098	High-quality	temperate	Y	Y	100	Complete	19576	25522	18332	24223	1244	1299
CHGV561	A13_NODE_25	45043	High-quality	uncertain_virulent	Y	Y	100	Complete	22690	22353	20865	20732	1825	1621
CHGV562	A13_NODE_29	43355	High-quality	uncertain_temperate	Y	Y	99.22	High-quality	19813	23542	17847	21902	1966	1640
CHGV563	A13_NODE_3	155591	High-quality	uncertain_virulent	Y	Y	100	High-quality	96444	59147	87305	54613	9139	4534
CHGV564	A13_NODE_30	43307	High-quality	uncertain_temperate	Y	Y	100	High-quality	24304	19003	21127	16705	3177	2298	1
CHGV565	A13_NODE_34	42729	High-quality	temperate	Y	Y	100	Complete	17418	25311	15455	22702	1963	2609	1
CHGV566	A13_NODE_37	42211	High-quality	uncertain_temperate	Y	Y	100	Complete	22939	19272	20751	17844	2188	1428
CHGV567	A13_NODE_38	42162	High-quality	uncertain_temperate	Y	N	99.31	High-quality	24552	17610	22371	16278	2181	1332	1
CHGV568	A13_NODE_39	41628	High-quality	uncertain_temperate	Y	Y	100	Complete	21224	20404	20093	19459	1131	945
CHGV569	A13_NODE_4	153940	High-quality	uncertain_virulent	Y	Y	100	High-quality	90092	63848	81082	58620	9010	5228	2
CHGV570	A13_NODE_42	40889	High-quality	virulent	Y	Y	100	Complete	19216	21673	17240	20044	1976	1629
CHGV571	A13_NODE_44	39676	High-quality	uncertain_temperate	Y	Y	100	Complete	23444	16232	20748	14541	2696	1691
CHGV572	A13_NODE_45	39281	High-quality	uncertain_temperate	Y	Y	100	High-quality	15144	24137	13791	22290	1353	1847
CHGV573	A13_NODE_47	38813	High-quality	temperate	Y	Y	98.9	High-quality	20183	18630	18894	17643	1289	987
CHGV574	A13_NODE_49	38244	High-quality	uncertain_temperate	Y	Y	100	Complete	20215	18029	18129	16545	2086	1484	1
CHGV575	A13_NODE_5	101003	High-quality	uncertain_virulent	Y	Y	100	Complete	65880	35123	51393	28097	14487	7026
CHGV576	A13_NODE_52	38055	High-quality	uncertain_temperate	Y	Y	100	Complete	17926	20129	16316	19009	1610	1120	1
CHGV577	A13_NODE_54	37828	High-quality	uncertain_temperate	Y	Y	92.56	High-quality	17184	20644	15335	18613	1849	2031	1
CHGV578	A13_NODE_545	5287	High-quality	uncertain_virulent	Y	Y	100	Complete	2713	2574	2417	2314	296	260
CHGV579	A13_NODE_57	37255	High-quality	uncertain_temperate	Y	Y	100	Complete	18922	18333	17027	16834	1895	1499
CHGV580	A13_NODE_58	37124	High-quality	uncertain_temperate	Y	Y	100	Complete	15322	21802	13667	19837	1655	1965
CHGV581	A13_NODE_6	100748	High-quality	uncertain_virulent	Y	Y	100	Complete	68548	32200	61814	29129	6734	3071
CHGV582	A13_NODE_7	98695	High-quality	uncertain_virulent	Y	Y	98.47	High-quality	66507	32188	59627	28804	6880	3384
CHGV583	A13_NODE_70	33472	High-quality	temperate	Y	Y	96.92	High-quality	20186	13286	18327	12203	1859	1083	1
CHGV584	A13_NODE_78	28783	High-quality	uncertain_temperate	Y	Y	100	Complete	14992	13791	14109	12942	883	849
CHGV585	A13_NODE_80	28062	High-quality	uncertain_temperate	Y	Y	100	Complete	10854	17208	9950	15988	904	1220
CHGV586	A13_opera_contig_1	155794	High-quality	uncertain_virulent	Y	Y	100	High-quality	96576	59218	87347	54622	9229	4596
CHGV587	A13_opera_contig_10	57347	High-quality	temperate	Y	Y	100	High-quality	26149	31198	23476	28751	2673	2447
CHGV588	A13_opera_contig_14	51390	High-quality	temperate	Y	Y	93.98	High-quality	21208	30182	19935	28599	1273	1583
CHGV589	A13_opera_contig_16	45680	High-quality	uncertain_temperate	Y	Y	100	Complete	28805	16875	25252	14991	3553	1884
CHGV590	A13_opera_contig_18	44880	High-quality	virulent	Y	Y	97.97	High-quality	22607	22273	20528	20319	2079	1954
CHGV591	A13_opera_contig_2	184205	High-quality	uncertain_virulent	Y	Y	100	High-quality	120624	63581	111692	59615	8932	3966
CHGV592	A13_opera_contig_21	42577	High-quality	temperate	Y	Y	100	Complete	21839	20738	19003	18254	2836	2484
CHGV593	A13_opera_contig_22	42297	High-quality	temperate	Y	Y	98.24	High-quality	17133	25164	15674	23623	1459	1541	1
CHGV594	A13_opera_contig_24	40933	High-quality	virulent	Y	N	100	Complete	19237	21696	17351	20179	1886	1517
CHGV595	A13_opera_contig_3	116792	High-quality	uncertain_temperate	Y	Y	100	High-quality	69869	46923	58793	39961	11076	6962	1
CHGV596	A13_opera_contig_31	38375	High-quality	uncertain_temperate	Y	Y	100	Complete	23585	14790	21911	13855	1674	935	1
CHGV597	A13_opera_contig_32	38254	High-quality	temperate	Y	Y	100	High-quality	14140	24114	13715	23302	425	812
CHGV598	A13_opera_contig_36	38181	High-quality	uncertain_temperate	Y	Y	100	High-quality	20186	17995	18387	16818	1799	1177	1
CHGV599	A13_opera_contig_38	38029	High-quality	uncertain_temperate	Y	Y	100	High-quality	17910	20119	16406	19045	1504	1074	1
CHGV600	A13_opera_contig_396	5209	High-quality	uncertain_virulent	N	N	99.45	High-quality	2653	2556	2451	2361	202	195
CHGV601	A13_opera_contig_4	100661	High-quality	uncertain_virulent	Y	Y	100	High-quality	65660	35001	50927	27837	14733	7164
CHGV602	A13_opera_contig_40	37242	High-quality	uncertain_temperate	Y	Y	100	High-quality	25839	11403	23372	10348	2467	1055
CHGV603	A13_opera_contig_41	35980	High-quality	uncertain_temperate	Y	Y	99.97	High-quality	17168	18812	15397	17294	1771	1518
CHGV604	A13_opera_contig_42	36654	High-quality	uncertain_temperate	N	Y	92.95	High-quality	18571	18083	16745	16744	1826	1339
CHGV605	A13_opera_contig_43	36152	High-quality	uncertain_temperate	Y	Y	100	High-quality	17192	18960	15082	16883	2110	2077	1
CHGV606	A13_opera_contig_50	37141	High-quality	uncertain_temperate	Y	Y	96.67	High-quality	17900	19241	15798	17055	2102	2186
CHGV607	A13_opera_contig_52	41438	High-quality	uncertain_temperate	Y	Y	100	High-quality	21300	20135	17957	17221	3343	2914
CHGV608	A13_opera_contig_55	34212	High-quality	uncertain_temperate	Y	Y	100	High-quality	17649	16563	16211	15496	1438	1067
CHGV609	A13_opera_contig_8	59076	High-quality	uncertain_temperate	Y	Y	100	Complete	34512	24564	30216	21870	4296	2694
CHGV610	A13_opera_contig_9	91552	High-quality	virulent	Y	Y	97.31	High-quality	63821	27731	58626	25764	5195	1967
CHGV611	A15_contig-120_10	47793	High-quality	uncertain_temperate	Y	Y	98.88	High-quality	19753	28040	17728	25460	2025	2580
CHGV612	A15_contig-120_12	46240	High-quality	uncertain_temperate	N	N	99.81	High-quality	26934	19306	24523	18002	2411	1304
CHGV613	A15_contig-120_13	45026	High-quality	uncertain_virulent	Y	Y	100	Complete	25715	19311	23903	18070	1812	1241
CHGV614	A15_contig-120_14	44750	High-quality	virulent	Y	Y	99.45	High-quality	26044	18706	23990	17404	2054	1302	1
CHGV615	A15_contig-120_17	41626	High-quality	temperate	Y	Y	100	High-quality	26284	15342	23464	13907	2820	1435
CHGV616	A15_contig-120_19	40712	High-quality	temperate	Y	Y	100	Complete	21217	19495	19273	18073	1944	1422
CHGV617	A15_contig-120_20	39863	High-quality	uncertain_virulent	N	N	94.07	High-quality	22529	17334	21506	16630	1023	704	2
CHGV618	A15_contig-120_21	39804	High-quality	uncertain_temperate	Y	Y	91.44	High-quality	23468	16336	21115	14855	2353	1481	1
CHGV619	A15_contig-120_22	39509	High-quality	uncertain_temperate	N	N	100	High-quality	22857	16652	21607	15782	1250	870
CHGV620	A15_contig-120_23	38781	High-quality	temperate	N	N	100	Complete	16471	22310	14576	20152	1895	2158
CHGV621	A15_contig-120_24	38017	High-quality	uncertain_temperate	Y	Y	99.91	High-quality	21745	16272	19451	14956	2294	1316
CHGV622	A15_contig-120_25	37873	High-quality	uncertain_temperate	Y	Y	91.17	High-quality	19701	18172	17203	16517	2498	1655
CHGV623	A15_contig-120_26	37641	High-quality	uncertain_temperate	Y	Y	100	High-quality	22072	15569	20525	14503	1547	1066
CHGV624	A15_contig-120_28	36806	High-quality	uncertain_temperate	Y	Y	100	High-quality	21028	15778	19473	14640	1555	1138
CHGV625	A15_contig-120_36	34701	High-quality	uncertain_temperate	Y	Y	98.88	High-quality	20720	13981	18989	12865	1731	1116
CHGV626	A15_contig-120_38	32896	High-quality	uncertain_temperate	Y	Y	99.29	High-quality	20769	12127	17304	10548	3465	1579
CHGV627	A15_contig-120_4	67233	High-quality	uncertain_temperate	Y	Y	100	High-quality	29823	37410	27776	35359	2047	2051
CHGV628	A15_contig-120_5	59062	High-quality	temperate	Y	Y	100	Complete	32877	26185	30461	24442	2416	1743
CHGV629	A15_contig-120_6	53905	High-quality	uncertain_temperate	Y	Y	93.49	High-quality	27825	26080	23761	22640	4064	3440
CHGV630	A15_contig-120_9	48342	High-quality	uncertain_virulent	Y	Y	100	High-quality	22733	25609	20674	23648	2059	1961
CHGV631	A16_contig-120_0	144401	High-quality	uncertain_virulent	Y	Y	100	Complete	79425	64976	67803	56243	11622	8733
CHGV632	A16_contig-120_10	57735	High-quality	temperate	Y	Y	100	Complete	36552	21183	31996	18725	4556	2458	1
CHGV633	A16_contig-120_14	47483	High-quality	uncertain_temperate	Y	Y	100	High-quality	23428	24055	20425	21347	3003	2708	1
CHGV634	A16_contig-120_18	46062	High-quality	uncertain_temperate	Y	Y	100	Complete	28944	17118	24097	14388	4847	2730
CHGV635	A16_contig-120_21	43723	High-quality	uncertain_virulent	Y	Y	100	Complete	25524	18199	23415	16884	2109	1315
CHGV636	A16_contig-120_22	43024	High-quality	uncertain_virulent	Y	Y	95.24	High-quality	26346	16678	24910	16016	1436	662	1
CHGV637	A16_contig-120_24	42507	High-quality	uncertain_virulent	Y	Y	100	Complete	23935	18572	20897	16513	3038	2059
CHGV638	A16_contig-120_25	42097	High-quality	temperate	Y	Y	100	High-quality	18271	23826	16957	22355	1314	1471	1
CHGV639	A16_contig-120_28	40710	High-quality	uncertain_temperate	Y	Y	100	Complete	18494	22216	16747	20561	1747	1655	1
CHGV640	A16_contig-120_3	79215	High-quality	uncertain_virulent	Y	Y	100	Complete	50905	28310	46291	26225	4614	2085	1
CHGV641	A16_contig-120_30	40186	High-quality	uncertain_temperate	Y	Y	100	Complete	21107	19079	18686	17088	2421	1991
CHGV642	A16_contig-120_34	39587	High-quality	temperate	Y	Y	100	High-quality	14944	24643	14243	23770	701	873
CHGV643	A16_contig-120_344	11450	High-quality	uncertain_temperate	Y	Y	100	Complete	5349	6101	4525	5327	824	774
CHGV644	A16_contig-120_36	38785	High-quality	uncertain_temperate	Y	Y	100	Complete	19338	19447	17720	18232	1618	1215
CHGV645	A16_contig-120_4	72949	High-quality	uncertain_virulent	Y	Y	100	Complete	38321	34628	34230	32004	4091	2624
CHGV646	A16_contig-120_47	34772	High-quality	uncertain_temperate	Y	Y	90.11	High-quality	20358	14414	18131	12955	2227	1459	1
CHGV647	A16_contig-120_8	58750	High-quality	uncertain_virulent	Y	Y	100	Complete	27621	31129	25531	29447	2090	1682
CHGV648	A16_contig-120_843	6658	High-quality	virulent	N	N	100	Complete	4193	2465	3695	2233	498	232
CHGV649	A16_contig-120_9	58458	High-quality	uncertain_temperate	Y	Y	100	Complete	30210	28248	25031	24043	5179	4205	1
CHGV650	A16_contig_1_pilon	41077	High-quality	uncertain_temperate	Y	Y	97.28	High-quality	18614	22463	16465	20300	2149	2163	1
CHGV651	A16_contig_106_pilon	36842	High-quality	uncertain_temperate	Y	Y	99.74	High-quality	24822	12020	22264	10928	2558	1092	1
CHGV652	A16_contig_107_pilon	53676	High-quality	uncertain_temperate	Y	Y	100	High-quality	36844	16832	33451	15497	3393	1335
CHGV653	A16_contig_128_pilon	48539	High-quality	uncertain_temperate	Y	Y	100	Complete	19996	28543	18531	26703	1465	1840	1
CHGV654	A16_contig_131_pilon	42936	High-quality	uncertain_temperate	Y	Y	97.74	High-quality	22440	20496	19699	18302	2741	2194	1
CHGV655	A16_contig_158_pilon	58339	High-quality	uncertain_temperate	Y	Y	100	High-quality	30148	28191	25138	24113	5010	4078	1
CHGV656	A16_contig_159_pilon	85835	High-quality	virulent	Y	Y	99.1	High-quality	54659	31176	50951	29650	3708	1526
CHGV657	A16_contig_163_pilon	32877	High-quality	temperate	Y	Y	95.16	High-quality	18183	14694	16319	13240	1864	1454
CHGV658	A16_contig_164_pilon	45761	High-quality	uncertain_virulent	Y	Y	99.78	High-quality	22543	23218	20598	21489	1945	1729
CHGV659	A16_contig_166_pilon	33429	High-quality	uncertain_temperate	Y	Y	100	High-quality	16498	16931	15068	15469	1430	1462
CHGV660	A16_contig_167_pilon	16214	High-quality	uncertain_temperate	Y	Y	96.92	High-quality	6209	10005	5474	9124	735	881
CHGV661	A16_contig_169_pilon	42549	High-quality	uncertain_temperate	Y	Y	100	High-quality	19862	22687	17361	19994	2501	2693
CHGV662	A16_contig_170_pilon	42035	High-quality	uncertain_temperate	Y	Y	99.7	High-quality	19780	22255	18261	20727	1519	1528	2
CHGV663	A16_contig_171_pilon	36997	High-quality	temperate	Y	Y	99.01	High-quality	26172	10825	23591	9782	2581	1043	1
CHGV664	A16_contig_172_pilon	44372	High-quality	uncertain_virulent	Y	Y	97.81	High-quality	27088	17284	25408	16523	1680	761	1
CHGV665	A16_contig_174_pilon	42098	High-quality	temperate	Y	Y	100	High-quality	18271	23827	16802	22135	1469	1692	1
CHGV666	A16_contig_175_pilon	65543	High-quality	uncertain_temperate	Y	Y	100	High-quality	38204	27339	36378	26433	1826	906	1
CHGV667	A16_contig_177_pilon	40927	High-quality	uncertain_temperate	Y	Y	98.18	High-quality	19173	21754	17358	19899	1815	1855	2
CHGV668	A16_contig_178_pilon	40067	High-quality	uncertain_temperate	Y	Y	97.89	High-quality	21045	19022	19037	17481	2008	1541
CHGV669	A16_contig_181_pilon	41310	High-quality	temperate	Y	Y	98.46	High-quality	17047	24263	14872	21659	2175	2604	1
CHGV670	A16_contig_183_pilon	38666	High-quality	uncertain_temperate	Y	Y	98.53	High-quality	19280	19386	17502	17991	1778	1395
CHGV671	A16_contig_42_pilon	160853	High-quality	uncertain_virulent	Y	Y	100	High-quality	98919	61934	73509	51670	25410	10264
CHGV672	A16_contig_63_pilon	84004	High-quality	uncertain_virulent	Y	Y	99.94	High-quality	53558	30446	47764	27698	5794	2748	1
CHGV673	A16_NODE_1	144337	High-quality	uncertain_virulent	Y	Y	100	Complete	79382	64955	68045	56367	11337	8588
CHGV674	A16_NODE_10	74769	High-quality	uncertain_temperate	Y	Y	100	High-quality	46385	28384	41708	25930	4677	2454
CHGV675	A16_NODE_14	66201	High-quality	uncertain_temperate	Y	Y	100	Complete	38691	27510	37122	26730	1569	780	1
CHGV676	A16_NODE_172	17242	High-quality	uncertain_temperate	N	N	91.14	High-quality	10804	6438	10133	6013	671	425
CHGV677	A16_NODE_188	16278	High-quality	uncertain_temperate	Y	Y	100	Complete	6233	10045	5444	9013	789	1032
CHGV678	A16_NODE_2	110132	High-quality	uncertain_temperate	Y	Y	100	High-quality	48931	61201	40978	52340	7953	8861	1
CHGV679	A16_NODE_25	53385	High-quality	uncertain_temperate	Y	Y	96.83	High-quality	21310	32075	19681	30131	1629	1944
CHGV680	A16_NODE_27	49859	High-quality	uncertain_temperate	N	N	100	High-quality	24544	25315	22377	23472	2167	1843
CHGV681	A16_NODE_28	48087	High-quality	uncertain_temperate	Y	Y	100	High-quality	23714	24373	20769	21792	2945	2581	1
CHGV682	A16_NODE_29	46509	High-quality	uncertain_virulent	Y	Y	100	Complete	22858	23651	20413	21254	2445	2397
CHGV683	A16_NODE_3	96221	High-quality	virulent	Y	Y	100	Complete	68214	28007	63914	26404	4300	1603
CHGV684	A16_NODE_31	46028	High-quality	uncertain_temperate	Y	Y	100	Complete	28919	17109	24181	14544	4738	2565
CHGV685	A16_NODE_32	45695	High-quality	uncertain_temperate	Y	Y	100	Complete	26994	18701	24349	17149	2645	1552
CHGV686	A16_NODE_34	44319	High-quality	uncertain_temperate	Y	Y	100	High-quality	18747	25572	17108	23818	1639	1754	1
CHGV687	A16_NODE_37	43170	High-quality	uncertain_virulent	Y	Y	100	High-quality	24338	18832	21431	16966	2907	1866
CHGV688	A16_NODE_40	42076	High-quality	uncertain_temperate	Y	Y	100	Complete	19805	22271	18176	20644	1629	1627	2
CHGV689	A16_NODE_41	41890	High-quality	uncertain_temperate	Y	Y	100	Complete	19596	22294	17717	20368	1879	1926	2
CHGV690	A16_NODE_42	41191	High-quality	temperate	Y	Y	100	Complete	25275	15916	20979	13185	4296	2731
CHGV691	A16_NODE_45	40719	High-quality	uncertain_temperate	Y	Y	100	High-quality	23916	16803	21441	15171	2475	1632	2
CHGV692	A16_NODE_46	40616	High-quality	temperate	Y	Y	100	High-quality	20963	19653	18623	17760	2340	1893
CHGV693	A16_NODE_47	40122	High-quality	uncertain_temperate	Y	Y	100	Complete	21074	19048	19031	17499	2043	1549
CHGV694	A16_NODE_49	39663	High-quality	uncertain_temperate	Y	Y	100	Complete	23186	16477	19587	14250	3599	2227
CHGV695	A16_NODE_50	39010	High-quality	uncertain_temperate	Y	Y	100	Complete	13571	25439	12622	24176	949	1263	1
CHGV696	A16_NODE_51	38721	High-quality	uncertain_temperate	Y	Y	100	Complete	19307	19414	17526	17961	1781	1453
CHGV697	A16_NODE_52	38512	High-quality	uncertain_temperate	Y	Y	98.59	High-quality	19339	19173	17783	17974	1556	1199
CHGV698	A16_NODE_54	38153	High-quality	uncertain_temperate	Y	Y	100	High-quality	19886	18267	18054	16838	1832	1429	1
CHGV699	A16_NODE_57	36024	High-quality	temperate	Y	Y	96.39	High-quality	25476	10548	22740	9502	2736	1046	1
CHGV700	A16_NODE_66	32941	High-quality	uncertain_temperate	Y	Y	95.36	High-quality	18235	14706	16778	13672	1457	1034
CHGV701	A18_contig-120_102	33483	High-quality	uncertain_temperate	Y	Y	90.64	High-quality	19293	14190	16573	12146	2720	2044	1
CHGV702	A18_contig-120_13	60694	High-quality	uncertain_temperate	N	Y	100	High-quality	26348	34346	23776	31472	2572	2874	2
CHGV703	A18_contig-120_171	24037	High-quality	uncertain_temperate	Y	Y	100	High-quality	15821	8216	13957	7502	1864	714
CHGV704	A18_contig-120_19	55493	High-quality	virulent	Y	Y	90.73	High-quality	34376	21117	32534	20170	1842	947
CHGV705	A18_contig-120_21	55272	High-quality	uncertain_virulent	Y	Y	100	Complete	30414	24858	28452	23526	1962	1332
CHGV706	A18_contig-120_23	54396	High-quality	uncertain_temperate	Y	Y	100	High-quality	37398	16998	34202	15733	3196	1265
CHGV707	A18_contig-120_287	15393	High-quality	temperate	Y	Y	100	High-quality	7554	7839	5775	6417	1779	1422
CHGV708	A18_contig-120_35	49953	High-quality	uncertain_temperate	Y	Y	100	Complete	18036	31917	15569	28225	2467	3692
CHGV709	A18_contig-120_51	45006	High-quality	uncertain_virulent	Y	Y	100	Complete	25710	19296	23337	17748	2373	1548
CHGV710	A18_contig-120_57	43472	High-quality	uncertain_temperate	Y	Y	96.98	High-quality	23179	20293	21064	18604	2115	1689
CHGV711	A18_contig-120_61	42578	High-quality	uncertain_temperate	N	N	100	Complete	21608	20970	20085	19610	1523	1360
CHGV712	A18_contig-120_66	40888	High-quality	uncertain_temperate	Y	Y	94.44	High-quality	23718	17170	21293	15649	2425	1521
CHGV713	A18_contig-120_68	40637	High-quality	uncertain_temperate	Y	Y	100	Complete	22790	17847	20109	15903	2681	1944
CHGV714	A18_contig-120_69	40410	High-quality	uncertain_temperate	Y	Y	100	Complete	27444	12966	25947	12243	1497	723	2
CHGV715	A18_contig-120_72	39603	High-quality	uncertain_temperate	Y	N	100	Complete	21894	17709	19418	15855	2476	1854
CHGV716	A18_contig-120_73	39150	High-quality	uncertain_temperate	Y	Y	100	Complete	20420	18730	18362	17059	2058	1671
CHGV717	A18_contig-120_741	6406	High-quality	virulent	N	N	100	Complete	3813	2593	3342	2295	471	298
CHGV718	A18_contig-120_76	38320	High-quality	uncertain_temperate	Y	Y	97.84	High-quality	23711	14609	21688	13493	2023	1116
CHGV719	A18_contig-120_77	38152	High-quality	uncertain_temperate	Y	Y	96.08	High-quality	18702	19450	16485	17627	2217	1823
CHGV720	A18_contig-120_80	37662	High-quality	uncertain_temperate	Y	Y	100	Complete	20547	17115	16849	14267	3698	2848
CHGV721	A18_contig-120_81	37282	High-quality	uncertain_temperate	Y	Y	100	Complete	23941	13341	20569	11582	3372	1759
CHGV722	A18_contig-120_82	37242	High-quality	uncertain_temperate	Y	Y	93.84	High-quality	22534	14708	20605	13591	1929	1117
CHGV723	A18_contig-120_9	66966	High-quality	uncertain_virulent	Y	Y	100	Complete	43277	23689	39929	21901	3348	1788
CHGV724	A18_contig-120_92	35675	High-quality	uncertain_temperate	Y	Y	98.92	High-quality	22295	13380	20428	12368	1867	1012
CHGV725	A18_contig-120_95	34900	High-quality	uncertain_temperate	Y	Y	91.05	High-quality	21564	13336	19954	12446	1610	890
CHGV726	A18_contig-120_96	34590	High-quality	uncertain_temperate	N	N	99.91	High-quality	15913	18677	13474	16529	2439	2148
CHGV727	B03_contig-120_0	149028	High-quality	uncertain_virulent	Y	Y	100	High-quality	82123	66905	69368	57290	12755	9615
CHGV728	B03_contig-120_1	132627	High-quality	uncertain_temperate	Y	Y	96.81	High-quality	67357	65270	56937	56226	10420	9044	1
CHGV729	B03_contig-120_11	64956	High-quality	uncertain_virulent	Y	Y	100	Complete	36515	28441	33492	26512	3023	1929
CHGV730	B03_contig-120_12	61909	High-quality	uncertain_virulent	Y	Y	100	Complete	36616	25293	32917	23072	3699	2221
CHGV731	B03_contig-120_161	14370	High-quality	uncertain_virulent	Y	Y	100	High-quality	8956	5414	8397	5121	559	293
CHGV732	B03_contig-120_181	13525	High-quality	virulent	N	N	100	High-quality	7367	6158	6392	5398	975	760
CHGV733	B03_contig-120_2	102506	High-quality	virulent	N	N	100	Complete	65017	37489	59782	34777	5235	2712
CHGV734	B03_contig-120_21	45995	High-quality	uncertain_temperate	Y	Y	100	High-quality	25476	20519	22665	18462	2811	2057
CHGV735	B03_contig-120_23	44140	High-quality	uncertain_virulent	Y	Y	100	Complete	24340	19800	21725	17782	2615	2018
CHGV736	B03_contig-120_24	43816	High-quality	uncertain_temperate	Y	Y	100	Complete	19937	23879	17752	21794	2185	2085
CHGV737	B03_contig-120_26	42612	High-quality	uncertain_temperate	Y	Y	100	High-quality	22663	19949	20962	18710	1701	1239
CHGV738	B03_contig-120_3	101193	High-quality	uncertain_virulent	N	N	100	Complete	65986	35207	53415	29045	12571	6162
CHGV739	B03_contig-120_31	41691	High-quality	uncertain_temperate	Y	Y	100	Complete	19322	22369	17324	20458	1998	1911
CHGV740	B03_contig-120_33	40903	High-quality	uncertain_temperate	Y	Y	97.79	High-quality	18971	21932	17378	20215	1593	1717	2
CHGV741	B03_contig-120_36	40322	High-quality	uncertain_temperate	Y	Y	93.93	High-quality	20998	19324	19520	18287	1478	1037
CHGV742	B03_contig-120_37	40246	High-quality	uncertain_virulent	Y	Y	100	Complete	26391	13855	24724	13049	1667	806	1
CHGV743	B03_contig-120_4	90304	High-quality	uncertain_virulent	Y	Y	100	High-quality	53794	36510	47958	33449	5836	3061
CHGV744	B03_contig-120_40	39969	High-quality	uncertain_temperate	Y	Y	100	High-quality	19032	20937	16406	18580	2626	2357
CHGV745	B03_contig-120_41	39709	High-quality	temperate	Y	Y	100	Complete	18140	21569	15839	19150	2301	2419
CHGV746	B03_contig-120_42	39577	High-quality	uncertain_temperate	Y	Y	100	Complete	22869	16708	20820	15435	2049	1273
CHGV747	B03_contig-120_45	38468	High-quality	uncertain_temperate	Y	Y	100	Complete	23540	14928	21191	13639	2349	1289	1
CHGV748	B03_contig-120_48	37346	High-quality	uncertain_virulent	N	N	100	Complete	18705	18641	16267	16796	2438	1845
CHGV749	B03_contig-120_53	35081	High-quality	uncertain_temperate	Y	Y	100	Complete	20853	14228	18904	13205	1949	1023
CHGV750	B03_contig-120_58	31704	High-quality	uncertain_temperate	N	N	99.26	High-quality	15829	15875	14927	15025	902	850
CHGV751	B03_contig-120_6	80960	High-quality	uncertain_temperate	Y	Y	100	Complete	49778	31182	42784	26878	6994	4304	1
CHGV752	B03_contig-120_61	31062	High-quality	uncertain_temperate	N	N	100	Complete	12461	18601	11510	17545	951	1056
CHGV753	B03_contig-120_7	79379	High-quality	uncertain_virulent	Y	Y	100	Complete	51196	28183	46307	25921	4889	2262	1
CHGV754	B03_contig_12_pilon	77149	High-quality	uncertain_temperate	Y	Y	100	High-quality	49709	27440	44405	24535	5304	2905
CHGV755	B03_contig_13_pilon	177545	High-quality	uncertain_virulent	Y	Y	100	High-quality	113156	64389	98333	56658	14823	7731	2
CHGV756	B03_contig_14_pilon	101087	High-quality	uncertain_virulent	Y	Y	95.31	High-quality	68675	32412	62768	29745	5907	2667
CHGV757	B03_contig_30_pilon	127604	High-quality	uncertain_virulent	Y	Y	100	Complete	74708	52896	65152	46840	9556	6056
CHGV758	B03_contig_32_pilon	74360	High-quality	temperate	Y	Y	93.37	High-quality	31336	43024	27835	38961	3501	4063	2
CHGV759	B03_contig_37_pilon	37508	High-quality	uncertain_temperate	Y	Y	100	High-quality	22819	14689	20990	13702	1829	987	1
CHGV760	B03_contig_38_pilon	58545	High-quality	uncertain_temperate	Y	Y	95.53	High-quality	34749	23796	29627	20272	5122	3524
CHGV761	B03_contig_50_pilon	38928	High-quality	uncertain_temperate	Y	Y	100	High-quality	18151	20777	16678	19298	1473	1479	1
CHGV762	B03_contig_57_pilon	38901	High-quality	temperate	Y	Y	100	High-quality	28299	10602	25062	9435	3237	1167
CHGV763	B03_contig_58_pilon	91344	High-quality	virulent	Y	Y	98.05	High-quality	62265	29079	58300	27361	3965	1718
CHGV764	B03_contig_60_pilon	94593	High-quality	virulent	Y	Y	98.44	High-quality	63098	31495	52337	26533	10761	4962
CHGV765	B03_contig_63_pilon	16248	High-quality	uncertain_temperate	Y	Y	97.75	High-quality	6173	10075	5370	8979	803	1096
CHGV766	B03_contig_65_pilon	39137	High-quality	uncertain_temperate	N	N	100	High-quality	28168	10969	26086	10256	2082	713
CHGV767	B03_contig_66_pilon	79261	High-quality	uncertain_virulent	Y	Y	100	High-quality	51127	28134	46557	26079	4570	2055	1
CHGV768	B03_contig_67_pilon	43707	High-quality	uncertain_temperate	Y	Y	100	High-quality	19890	23817	17819	21886	2071	1931
CHGV769	B03_contig_68_pilon	87274	High-quality	virulent	Y	Y	100	High-quality	56081	31193	51749	29374	4332	1819
CHGV770	B03_contig_69_pilon	34040	High-quality	uncertain_temperate	Y	Y	95.81	High-quality	14449	19591	13205	18380	1244	1211
CHGV771	B03_contig_72_pilon	34962	High-quality	uncertain_temperate	Y	Y	92.3	High-quality	20778	14184	18739	13091	2039	1093
CHGV772	B03_NODE_1	150257	High-quality	uncertain_virulent	Y	Y	100	Complete	82892	67365	70219	57762	12673	9603
CHGV773	B03_NODE_11	94658	High-quality	virulent	Y	Y	100	Complete	63147	31511	59239	29744	3908	1767
CHGV774	B03_NODE_12	87727	High-quality	uncertain_virulent	Y	Y	100	Complete	52296	35431	47809	33271	4487	2160
CHGV775	B03_NODE_13	86993	High-quality	virulent	Y	Y	100	High-quality	55918	31075	52420	29642	3498	1433
CHGV776	B03_NODE_149	16303	High-quality	uncertain_temperate	Y	Y	100	Complete	6193	10110	5426	9043	767	1067
CHGV777	B03_NODE_15	79653	High-quality	temperate	Y	Y	100	High-quality	33571	46082	29342	41276	4229	4806	2
CHGV778	B03_NODE_16	77932	High-quality	uncertain_virulent	Y	Y	100	Complete	50244	27688	46000	25793	4244	1895	1
CHGV779	B03_NODE_17	75971	High-quality	temperate	Y	Y	100	Complete	46316	29655	40859	26338	5457	3317	1
CHGV780	B03_NODE_190	14004	High-quality	uncertain_temperate	N	N	100	High-quality	8898	5106	8423	4813	475	293
CHGV781	B03_NODE_22	60841	High-quality	temperate	N	N	100	Complete	37457	23384	31639	20207	5818	3177
CHGV782	B03_NODE_3	119798	High-quality	uncertain_virulent	Y	Y	100	Complete	60552	59246	51507	52151	9045	7095	1
CHGV783	B03_NODE_32	44889	High-quality	uncertain_virulent	Y	Y	97.88	High-quality	21944	22945	20237	21457	1707	1488
CHGV784	B03_NODE_34	44176	High-quality	uncertain_virulent	N	N	98.35	High-quality	29024	15152	27685	14495	1339	657
CHGV785	B03_NODE_35	44076	High-quality	uncertain_virulent	Y	Y	100	Complete	24303	19773	22590	18513	1713	1260
CHGV786	B03_NODE_36	43731	High-quality	uncertain_temperate	Y	Y	100	Complete	19903	23828	17623	21728	2280	2100
CHGV787	B03_NODE_39	42505	High-quality	uncertain_temperate	Y	Y	96.56	High-quality	17358	25147	15496	23051	1862	2096	1
CHGV788	B03_NODE_40	42391	High-quality	uncertain_temperate	Y	Y	100	Complete	22112	20279	21229	19643	883	636
CHGV789	B03_NODE_42	41866	High-quality	uncertain_temperate	Y	Y	100	High-quality	19682	22184	17862	20502	1820	1682	1
CHGV790	B03_NODE_44	41590	High-quality	uncertain_temperate	Y	Y	100	High-quality	21761	19829	20361	18552	1400	1277
CHGV791	B03_NODE_47	40632	High-quality	uncertain_temperate	Y	Y	100	Complete	19323	21309	16812	19053	2511	2256
CHGV792	B03_NODE_5	102462	High-quality	virulent	N	N	100	Complete	64983	37479	59336	34551	5647	2928
CHGV793	B03_NODE_51	39681	High-quality	temperate	Y	Y	100	Complete	18132	21549	16045	19433	2087	2116
CHGV794	B03_NODE_54	39099	High-quality	temperate	Y	Y	100	High-quality	28138	10961	25555	10085	2583	876
CHGV795	B03_NODE_55	39040	High-quality	uncertain_temperate	Y	Y	99.86	High-quality	22515	16525	20914	15575	1601	950
CHGV796	B03_NODE_552	5644	High-quality	uncertain_virulent	N	N	100	High-quality	2976	2668	2564	2419	412	249
CHGV797	B03_NODE_57	38863	High-quality	temperate	Y	Y	100	High-quality	28271	10592	25189	9479	3082	1113
CHGV798	B03_NODE_6	101169	High-quality	uncertain_virulent	N	N	100	Complete	65971	35198	52921	28762	13050	6436
CHGV799	B03_NODE_60	38449	High-quality	uncertain_temperate	Y	Y	100	High-quality	15249	23200	13078	20216	2171	2984
CHGV800	B03_NODE_62	37631	High-quality	uncertain_temperate	N	Y	100	Complete	17503	20128	15619	18338	1884	1790
CHGV801	B03_NODE_63	37549	High-quality	uncertain_temperate	Y	Y	100	Complete	16709	20840	15487	19565	1222	1275	3
CHGV802	B03_NODE_66	36647	High-quality	uncertain_temperate	Y	Y	98.16	High-quality	20350	16297	18889	15407	1461	890
CHGV803	B03_NODE_7	100968	High-quality	uncertain_virulent	Y	Y	95.17	High-quality	68583	32385	61718	29361	6865	3024
CHGV804	B03_NODE_71	34600	High-quality	uncertain_temperate	Y	Y	93.52	High-quality	20172	14428	18409	13295	1763	1133
CHGV805	B03_NODE_74	33761	High-quality	uncertain_temperate	N	Y	95.03	High-quality	14329	19432	12686	17498	1643	1934
CHGV806	B03_NODE_83	31038	High-quality	uncertain_temperate	N	N	100	Complete	12452	18586	11632	17747	820	839
CHGV807	B03_utg00000002_pilon	86974	High-quality	virulent	Y	Y	99.5	High-quality	56800	30174	50451	27267	6349	2907	1
CHGV808	B03_utg00000007_pilon	100303	High-quality	virulent	Y	Y	91.89	High-quality	71080	29223	64870	26717	6210	2506
CHGV809	B13_contig-120_1	170595	High-quality	uncertain_virulent	Y	Y	100	Complete	115614	54981	85014	41724	30600	13257
CHGV810	B13_contig-120_12	50596	High-quality	uncertain_temperate	Y	Y	100	Complete	21957	28639	20298	26931	1659	1708	1
CHGV811	B13_contig-120_13	48711	High-quality	uncertain_temperate	Y	Y	100	Complete	20361	28350	17940	25929	2421	2421
CHGV812	B13_contig-120_179	13662	High-quality	uncertain_virulent	Y	Y	100	Complete	8758	4904	8297	4651	461	253
CHGV813	B13_contig-120_19	44941	High-quality	uncertain_temperate	Y	Y	95.46	High-quality	19396	25545	17683	23891	1713	1654	2
CHGV814	B13_contig-120_216	11855	High-quality	uncertain_temperate	Y	Y	100	High-quality	5669	6186	4615	4948	1054	1238
CHGV815	B13_contig-120_23	43949	High-quality	uncertain_temperate	Y	Y	100	Complete	24217	19732	21211	17511	3006	2221
CHGV816	B13_contig-120_26	42795	High-quality	uncertain_virulent	Y	Y	100	High-quality	22718	20077	19573	18149	3145	1928
CHGV817	B13_contig-120_29	42520	High-quality	uncertain_temperate	Y	Y	100	Complete	20271	22249	18719	20695	1552	1554	1
CHGV818	B13_contig-120_3	156235	High-quality	uncertain_virulent	Y	Y	100	Complete	96710	59525	88759	55572	7951	3953	2
CHGV819	B13_contig-120_30	42481	High-quality	uncertain_temperate	Y	Y	100	Complete	25759	16722	21249	13869	4510	2853	1
CHGV820	B13_contig-120_31	42146	High-quality	temperate	Y	Y	100	Complete	30452	11694	28408	11102	2044	592
CHGV821	B13_contig-120_33	40809	High-quality	temperate	Y	Y	98.48	High-quality	19585	21224	17189	18701	2396	2523	1
CHGV822	B13_contig-120_41	39361	High-quality	uncertain_temperate	Y	Y	100	Complete	22429	16932	20701	15980	1728	952	1
CHGV823	B13_contig-120_433	6609	High-quality	virulent	N	N	100	Complete	4179	2430	3444	2085	735	345
CHGV824	B13_contig-120_439	6537	High-quality	uncertain_virulent	N	N	100	Complete	4138	2399	2893	1631	1245	768
CHGV825	B13_contig-120_45	37791	High-quality	uncertain_temperate	Y	Y	100	Complete	18535	19256	17445	18330	1090	926
CHGV826	B13_contig-120_46	37763	High-quality	uncertain_temperate	Y	Y	100	High-quality	12580	25183	11060	22936	1520	2247
CHGV827	B13_contig-120_48	37079	High-quality	uncertain_temperate	Y	Y	100	Complete	21200	15879	19445	14662	1755	1217	2
CHGV828	B13_contig-120_49	37004	High-quality	uncertain_virulent	Y	Y	93.66	High-quality	18666	18338	15895	16235	2771	2103
CHGV829	B13_contig-120_56	34064	High-quality	uncertain_temperate	Y	Y	91.3	High-quality	17055	17009	14883	15555	2172	1454	1
CHGV830	B13_contig-120_58	33269	High-quality	uncertain_temperate	Y	Y	98.1	High-quality	16326	16943	14858	15847	1468	1096
CHGV831	B13_contig-120_6	95997	High-quality	virulent	Y	Y	100	Complete	65028	30969	58698	28014	6330	2955
CHGV832	B13_contig-120_60	32512	High-quality	uncertain_temperate	Y	Y	100	Complete	17964	14548	15892	13051	2072	1497
CHGV833	B13_contig-120_620	5099	High-quality	virulent	N	N	100	Complete	2910	2189	2210	1669	700	520
CHGV834	B13_contig-120_66	30729	High-quality	uncertain_temperate	Y	Y	92.58	High-quality	17137	13592	15665	12592	1472	1000
CHGV835	B13_contig-120_7	80939	High-quality	uncertain_virulent	Y	Y	100	Complete	53057	27882	47633	25789	5424	2093
CHGV836	B13_contig_101_pilon	51450	High-quality	uncertain_virulent	Y	Y	96.76	High-quality	33862	17588	30012	15933	3850	1655
CHGV837	B13_contig_103_pilon	42788	High-quality	uncertain_virulent	Y	Y	100	High-quality	22714	20074	19996	18446	2718	1628
CHGV838	B13_contig_104_pilon	32393	High-quality	uncertain_temperate	Y	Y	97.28	High-quality	17891	14502	15984	13133	1907	1369
CHGV839	B13_contig_31_pilon	38473	High-quality	uncertain_virulent	Y	Y	97.26	High-quality	19337	19136	17858	18169	1479	967
CHGV840	B13_contig_38_pilon	170476	High-quality	uncertain_virulent	Y	Y	91.46	High-quality	115534	54942	86161	42206	29373	12736
CHGV841	B13_contig_40_pilon	61288	High-quality	temperate	Y	Y	100	High-quality	36739	24549	31363	21007	5376	3542	2
CHGV842	B13_contig_63_pilon	170779	High-quality	uncertain_virulent	Y	Y	100	Complete	116890	53889	101979	47866	14911	6023
CHGV843	B13_contig_64_pilon	100247	High-quality	virulent	Y	Y	100	Complete	62685	37562	58352	35684	4333	1878
CHGV844	B13_contig_65_pilon	78723	High-quality	uncertain_temperate	Y	Y	100	High-quality	38999	39724	35586	36864	3413	2860	1
CHGV845	B13_contig_73_pilon	67922	High-quality	uncertain_virulent	Y	Y	100	Complete	46302	21620	42129	19944	4173	1676
CHGV846	B13_contig_79_pilon	72213	High-quality	uncertain_temperate	Y	Y	100	Complete	30934	41279	27309	37151	3625	4128	2
CHGV847	B13_contig_81_pilon	17977	High-quality	uncertain_virulent	Y	Y	93.58	High-quality	11202	6775	10143	6102	1059	673
CHGV848	B13_contig_85_pilon	50559	High-quality	uncertain_temperate	Y	Y	100	Complete	21939	28620	20105	26683	1834	1937	1
CHGV849	B13_contig_86_pilon	48345	High-quality	uncertain_temperate	Y	Y	100	High-quality	26074	22271	22572	19755	3502	2516
CHGV850	B13_contig_88_pilon	156107	High-quality	uncertain_virulent	Y	Y	100	High-quality	96632	59475	88440	55381	8192	4094	2
CHGV851	B13_contig_89_pilon	83486	High-quality	uncertain_temperate	Y	Y	99.1	High-quality	61744	21742	55563	19959	6181	1783
CHGV852	B13_contig_90_pilon	78313	High-quality	uncertain_virulent	Y	Y	96.83	High-quality	51783	26530	46648	24279	5135	2251	1
CHGV853	B13_contig_91_pilon	37849	High-quality	uncertain_temperate	Y	Y	100	High-quality	19261	18588	17879	17665	1382	923	1
CHGV854	B13_contig_92_pilon	95372	High-quality	virulent	Y	Y	99.24	High-quality	63609	31763	59504	29866	4105	1897
CHGV855	B13_contig_93_pilon	35144	High-quality	uncertain_temperate	Y	Y	100	Complete	18635	16509	16803	15255	1832	1254
CHGV856	B13_contig_94_pilon	37302	High-quality	uncertain_temperate	Y	Y	90.02	High-quality	17817	19485	15333	16819	2484	2666
CHGV857	B13_contig_98_pilon	42417	High-quality	uncertain_temperate	Y	Y	100	High-quality	20225	22192	18351	20334	1874	1858	1
CHGV858	B13_contig_99_pilon	92290	High-quality	uncertain_virulent	Y	Y	93.19	High-quality	66320	25970	61483	24571	4837	1399
CHGV859	B13_NODE_1	185219	High-quality	virulent	Y	Y	100	Complete	116954	68265	108248	63738	8706	4527
CHGV860	B13_NODE_11	82328	High-quality	uncertain_temperate	Y	Y	97.72	High-quality	60802	21526	54456	19719	6346	1807
CHGV861	B13_NODE_111	21496	High-quality	uncertain_virulent	Y	Y	93	High-quality	9794	11702	8663	10588	1131	1114
CHGV862	B13_NODE_13	80800	High-quality	uncertain_virulent	Y	Y	98.55	High-quality	52980	27820	47054	25474	5926	2346
CHGV863	B13_NODE_14	75636	High-quality	uncertain_virulent	Y	Y	93.5	High-quality	50117	25519	45321	23476	4796	2043	1
CHGV864	B13_NODE_16	71855	High-quality	uncertain_temperate	Y	Y	100	Complete	30815	41040	27259	37102	3556	3938	2
CHGV865	B13_NODE_2	173055	High-quality	uncertain_virulent	Y	Y	100	Complete	118403	54652	103406	48587	14997	6065
CHGV866	B13_NODE_20	57874	High-quality	temperate	Y	Y	100	Complete	34763	23111	30445	20326	4318	2785	2
CHGV867	B13_NODE_25	50532	High-quality	uncertain_temperate	Y	Y	100	Complete	21938	28594	20327	26995	1611	1599	1
CHGV868	B13_NODE_27	49365	High-quality	uncertain_temperate	Y	Y	100	High-quality	19442	29923	17386	27512	2056	2411	1
CHGV869	B13_NODE_28	48677	High-quality	uncertain_temperate	Y	Y	100	Complete	20341	28336	17892	25830	2449	2506
CHGV870	B13_NODE_29	47156	High-quality	uncertain_temperate	Y	Y	100	High-quality	24162	22994	21727	20873	2435	2121
CHGV871	B13_NODE_3	170582	High-quality	uncertain_virulent	Y	Y	93.55	High-quality	115588	54994	86417	42337	29171	12657
CHGV872	B13_NODE_34	45549	High-quality	uncertain_virulent	Y	Y	100	Complete	22958	22591	21478	21295	1480	1296
CHGV873	B13_NODE_35	44972	High-quality	uncertain_temperate	Y	Y	99.96	High-quality	20052	24920	17690	21826	2362	3094	1
CHGV874	B13_NODE_36	44972	High-quality	uncertain_temperate	Y	Y	100	Complete	19401	25571	17786	24025	1615	1546	2
CHGV875	B13_NODE_37	43992	High-quality	uncertain_temperate	Y	Y	100	Complete	28953	15039	26797	14141	2156	898
CHGV876	B13_NODE_4	156164	High-quality	uncertain_virulent	Y	Y	100	Complete	96665	59499	87924	55051	8741	4448	2
CHGV877	B13_NODE_41	42723	High-quality	uncertain_temperate	Y	Y	100	High-quality	24913	17810	22554	16101	2359	1709	1
CHGV878	B13_NODE_42	42719	High-quality	uncertain_temperate	Y	Y	100	High-quality	22025	20694	19138	18236	2887	2458
CHGV879	B13_NODE_45	42464	High-quality	temperate	Y	Y	100	Complete	20248	22216	18248	20143	2000	2073	1
CHGV880	B13_NODE_453	6516	High-quality	virulent	N	N	100	Complete	4130	2386	3604	2156	526	230
CHGV881	B13_NODE_457	6473	High-quality	uncertain_virulent	N	N	100	Complete	4098	2375	2757	1647	1341	728
CHGV882	B13_NODE_46	42251	High-quality	uncertain_temperate	Y	Y	100	Complete	25642	16609	23086	15125	2556	1484	1
CHGV883	B13_NODE_47	42082	High-quality	temperate	Y	Y	100	Complete	30389	11693	27991	10868	2398	825
CHGV884	B13_NODE_48	41966	High-quality	temperate	Y	Y	98.91	High-quality	16844	25122	15839	23809	1005	1313
CHGV885	B13_NODE_49	41386	High-quality	uncertain_temperate	Y	Y	100	Complete	19773	21613	17017	18372	2756	3241	1
CHGV886	B13_NODE_5	98572	High-quality	virulent	Y	Y	99.98	High-quality	61631	36941	57160	34935	4471	2006
CHGV887	B13_NODE_50	40856	High-quality	uncertain_temperate	Y	Y	100	Complete	22616	18240	20703	16785	1913	1455
CHGV888	B13_NODE_51	40838	High-quality	uncertain_temperate	Y	Y	96.86	High-quality	24976	15862	22556	14622	2420	1240	2
CHGV889	B13_NODE_52	40643	High-quality	uncertain_temperate	Y	Y	95.13	High-quality	17493	23150	16302	21882	1191	1268	1
CHGV890	B13_NODE_53	40634	High-quality	uncertain_virulent	Y	Y	100	Complete	20494	20140	18131	18286	2363	1854
CHGV891	B13_NODE_55	39297	High-quality	uncertain_temperate	Y	Y	100	Complete	22401	16896	18470	14353	3931	2543	1
CHGV892	B13_NODE_58	38738	High-quality	uncertain_temperate	Y	Y	100	Complete	23676	15062	21113	13696	2563	1366
CHGV893	B13_NODE_59	38044	High-quality	uncertain_temperate	Y	Y	96.39	High-quality	19984	18060	17736	16440	2248	1620
CHGV894	B13_NODE_6	97922	High-quality	uncertain_virulent	Y	Y	97.69	High-quality	66030	31892	60364	29241	5666	2651
CHGV895	B13_NODE_60	37767	High-quality	uncertain_temperate	Y	Y	100	Complete	18539	19228	17548	18446	991	782
CHGV896	B13_NODE_61	37592	High-quality	uncertain_temperate	Y	Y	100	High-quality	19128	18464	17683	17480	1445	984	1
CHGV897	B13_NODE_62	37535	High-quality	uncertain_temperate	Y	Y	100	Complete	12508	25027	10808	22300	1700	2727
CHGV898	B13_NODE_644	5035	High-quality	virulent	N	N	100	Complete	2863	2172	2616	1977	247	195
CHGV899	B13_NODE_67	35683	High-quality	temperate	Y	Y	93.35	High-quality	18383	17300	16224	15774	2159	1526	1
CHGV900	B13_NODE_68	35464	High-quality	uncertain_temperate	Y	Y	100	High-quality	18557	16907	17150	15823	1407	1084
CHGV901	B13_NODE_7	95919	High-quality	virulent	Y	Y	100	Complete	64975	30944	60607	28994	4368	1950
CHGV902	B13_NODE_72	34171	High-quality	uncertain_temperate	Y	Y	95.55	High-quality	19102	15069	17764	14312	1338	757
CHGV903	B13_NODE_79	31294	High-quality	uncertain_temperate	Y	Y	94.06	High-quality	15214	16080	13605	14709	1609	1371
CHGV904	B13_NODE_8	93425	High-quality	uncertain_virulent	Y	Y	100	Complete	53526	39899	46204	35462	7322	4437
CHGV905	B13_NODE_9	92029	High-quality	virulent	Y	Y	92.93	High-quality	66152	25877	61160	24405	4992	1472
CHGV906	B13_utg00000002_pilon	49682	High-quality	uncertain_temperate	Y	Y	100	Complete	26768	22914	23257	20372	3511	2542
CHGV907	B14_contig-120_0	100337	High-quality	uncertain_virulent	Y	Y	100	Complete	67610	32727	60550	29271	7060	3456
CHGV908	B14_contig-120_11	45046	High-quality	uncertain_temperate	Y	Y	100	Complete	24414	20632	21140	18189	3274	2443
CHGV909	B14_contig-120_13	42866	High-quality	uncertain_virulent	Y	Y	99.77	High-quality	14149	28717	13580	27361	569	1356	1
CHGV910	B14_contig-120_15	42501	High-quality	uncertain_temperate	Y	Y	100	High-quality	22476	20025	19863	17799	2613	2226
CHGV911	B14_contig-120_18	41322	High-quality	temperate	Y	Y	100	Complete	26246	15076	22363	12953	3883	2123	2
CHGV912	B14_contig-120_2	64721	High-quality	uncertain_temperate	Y	Y	100	Complete	37134	27587	32930	25025	4204	2562	1
CHGV913	B14_contig-120_20	40016	High-quality	temperate	Y	Y	100	Complete	15959	24057	14669	21955	1290	2102	1
CHGV914	B14_contig-120_21	39139	High-quality	uncertain_temperate	Y	Y	100	Complete	20951	18188	19358	16900	1593	1288
CHGV915	B14_contig-120_22	38188	High-quality	temperate	N	Y	96.78	High-quality	19504	18684	17588	17060	1916	1624	1
CHGV916	B14_contig-120_24	36502	High-quality	uncertain_temperate	Y	Y	94.22	High-quality	14468	22034	11867	18610	2601	3424
CHGV917	B14_contig-120_25	35764	High-quality	uncertain_temperate	Y	Y	100	High-quality	21033	14731	19220	13615	1813	1116
CHGV918	B14_contig-120_27	34026	High-quality	uncertain_temperate	Y	Y	91.02	High-quality	13070	20956	11653	19403	1417	1553
CHGV919	B14_contig-120_31	31812	High-quality	uncertain_temperate	N	N	90.91	High-quality	13154	18658	12199	17656	955	1002
CHGV920	B14_contig-120_4	60730	High-quality	uncertain_temperate	Y	Y	100	Complete	36482	24248	31909	21220	4573	3028
CHGV921	B14_contig-120_5	54081	High-quality	uncertain_temperate	Y	Y	100	Complete	22332	31749	20474	29692	1858	2057
CHGV922	B14_contig-120_8	45434	High-quality	uncertain_temperate	N	N	100	Complete	19593	25841	17507	23497	2086	2344
CHGV923	B14_contig-120_9	45123	High-quality	virulent	Y	Y	98.49	High-quality	22723	22400	21094	20944	1629	1456
CHGV924	DC05_contig-120_0	103680	High-quality	virulent	Y	Y	100	Complete	67773	35907	47263	25465	20510	10442
CHGV925	DC05_contig-120_1	101346	High-quality	uncertain_virulent	Y	Y	99.95	High-quality	67378	33968	58240	29377	9138	4591
CHGV926	DC05_contig-120_13	40128	High-quality	uncertain_temperate	Y	Y	99.33	High-quality	21999	18129	19491	16464	2508	1665
CHGV927	DC05_contig-120_16	37073	High-quality	uncertain_virulent	Y	Y	100	High-quality	19950	17123	17912	15913	2038	1210
CHGV928	DC05_contig-120_2	83966	High-quality	virulent	Y	Y	100	Complete	54883	29083	50968	27476	3915	1607	1
CHGV929	DC05_contig-120_3	76132	High-quality	virulent	Y	Y	96.15	High-quality	46109	30023	41335	27513	4774	2510	1
CHGV930	DC05_contig-120_4	58268	High-quality	uncertain_temperate	Y	Y	100	Complete	30261	28007	25510	24054	4751	3953	1
CHGV931	DC05_contig-120_7	55447	High-quality	uncertain_temperate	Y	Y	96.1	High-quality	37525	17922	35468	17080	2057	842
CHGV932	DC05_contig-120_9	45582	High-quality	uncertain_virulent	Y	Y	100	Complete	22977	22605	21137	20973	1840	1632
CHGV933	DC05_contig_1_pilon	44944	High-quality	uncertain_virulent	Y	Y	99.35	High-quality	25046	19898	23403	18657	1643	1241
CHGV934	DC05_contig_104_pilon	101481	High-quality	uncertain_virulent	Y	Y	100	High-quality	73010	28471	67130	26224	5880	2247
CHGV935	DC05_contig_118_pilon	52830	High-quality	uncertain_temperate	Y	Y	100	High-quality	26439	26391	23198	23424	3241	2967	1
CHGV936	DC05_contig_161_pilon	40255	High-quality	uncertain_temperate	Y	Y	99.89	High-quality	22064	18191	19590	16584	2474	1607
CHGV937	DC05_contig_169_pilon	44714	High-quality	virulent	Y	Y	97.62	High-quality	22501	22213	21083	20994	1418	1219
CHGV938	DC05_contig_193_pilon	77040	High-quality	virulent	Y	Y	97.3	High-quality	46639	30401	42230	28199	4409	2202	1
CHGV939	DC05_contig_194_pilon	41686	High-quality	uncertain_temperate	Y	Y	95.68	High-quality	19343	22343	17666	20875	1677	1468	1
CHGV940	DC05_contig_195_pilon	50228	High-quality	uncertain_temperate	Y	Y	100	High-quality	27108	23120	23708	20743	3400	2377	1
CHGV941	DC05_contig_197_pilon	43894	High-quality	uncertain_temperate	Y	Y	100	High-quality	22070	21824	19829	19615	2241	2209	1
CHGV942	DC05_contig_2_pilon	47745	High-quality	uncertain_virulent	Y	Y	100	High-quality	28865	18880	26515	17582	2350	1298	2
CHGV943	DC05_contig_201_pilon	37198	High-quality	temperate	Y	Y	97.04	High-quality	13792	23406	12729	21894	1063	1512
CHGV944	DC05_contig_202_pilon	37941	High-quality	uncertain_virulent	Y	Y	100	High-quality	20416	17525	18779	16699	1637	826
CHGV945	DC05_contig_203_pilon	56677	High-quality	uncertain_temperate	Y	Y	99.91	High-quality	29935	26742	25577	22963	4358	3779	1
CHGV946	DC05_contig_206_pilon	101422	High-quality	uncertain_virulent	Y	Y	100	High-quality	67411	34011	61186	31063	6225	2948
CHGV947	DC05_contig_79_pilon	14722	High-quality	uncertain_virulent	Y	Y	100	High-quality	9127	5595	7717	4814	1410	781
CHGV948	DC05_contig_95_pilon	87343	High-quality	virulent	Y	Y	90.9	High-quality	57809	29534	53952	27454	3857	2080
CHGV949	DC05_NODE_1	103626	High-quality	virulent	Y	Y	100	Complete	67751	35875	47067	25400	20684	10475
CHGV950	DC05_NODE_126	12532	High-quality	uncertain_temperate	Y	Y	98.68	High-quality	5378	7154	3782	5584	1596	1570
CHGV951	DC05_NODE_16	48580	High-quality	uncertain_temperate	Y	Y	100	High-quality	26132	22448	23123	20341	3009	2107	1
CHGV952	DC05_NODE_17	45650	High-quality	virulent	Y	Y	99.65	High-quality	22994	22656	21430	21256	1564	1400
CHGV953	DC05_NODE_18	44831	High-quality	uncertain_virulent	Y	Y	99.05	High-quality	24999	19832	22179	17679	2820	2153
CHGV954	DC05_NODE_2	101477	High-quality	uncertain_virulent	Y	Y	100	Complete	67437	34040	61278	31001	6159	3039
CHGV955	DC05_NODE_20	44098	High-quality	temperate	Y	Y	100	High-quality	20980	23118	18260	20554	2720	2564	3
CHGV956	DC05_NODE_21	43949	High-quality	uncertain_temperate	Y	Y	100	Complete	22095	21854	19706	19483	2389	2371	1
CHGV957	DC05_NODE_22	42253	High-quality	virulent	Y	Y	100	Complete	24794	17459	22707	16245	2087	1214
CHGV958	DC05_NODE_23	41743	High-quality	uncertain_temperate	Y	Y	100	Complete	19363	22380	17754	21000	1609	1380
CHGV959	DC05_NODE_24	40921	High-quality	temperate	Y	Y	96.05	High-quality	17664	23257	13873	17801	3791	5456
CHGV960	DC05_NODE_25	39233	High-quality	temperate	Y	Y	100	Complete	18225	21008	16800	19539	1425	1469	1
CHGV961	DC05_NODE_27	37252	High-quality	temperate	Y	Y	100	Complete	13815	23437	12862	22106	953	1331
CHGV962	DC05_NODE_3	98356	High-quality	virulent	Y	Y	100	Complete	66093	32263	45353	22364	20740	9899
CHGV963	DC05_NODE_31	34995	High-quality	uncertain_temperate	Y	Y	90.08	High-quality	17407	17588	15267	15903	2140	1685
CHGV964	DC05_NODE_33	34142	High-quality	uncertain_temperate	Y	Y	99.99	High-quality	13864	20278	12022	17756	1842	2522
CHGV965	DC05_NODE_37	32922	High-quality	uncertain_temperate	Y	Y	97.55	High-quality	15158	17764	14220	16971	938	793	2
CHGV966	DC05_NODE_4	87077	High-quality	uncertain_virulent	Y	Y	96.2	High-quality	63729	23348	60341	22135	3388	1213
CHGV967	DC05_NODE_6	77095	High-quality	virulent	Y	Y	100	Complete	46670	30425	41969	28025	4701	2400	1
CHGV968	DC05_NODE_8	59196	High-quality	uncertain_temperate	Y	Y	100	High-quality	30784	28412	26014	24564	4770	3848	1
CHGV969	DC05_NODE_9	59065	High-quality	uncertain_temperate	Y	Y	100	Complete	31104	27961	26488	24011	4616	3950	1
CHGV970	DC05_utg00000002_pilon	102399	High-quality	virulent	Y	Y	100	High-quality	68767	33632	45209	22586	23558	11046
CHGV971	DC09_contig-120_0	156307	High-quality	uncertain_temperate	Y	Y	98.56	High-quality	103236	53071	87654	45686	15582	7385	2
CHGV972	DC09_contig-120_1	152940	High-quality	uncertain_temperate	Y	Y	90.01	High-quality	106029	46911	87951	39541	18078	7370	1
CHGV973	DC09_contig-120_11	39169	High-quality	uncertain_temperate	Y	Y	100	Complete	16520	22649	15056	21448	1464	1201
CHGV974	DC09_contig-120_12	39019	High-quality	uncertain_temperate	Y	Y	98.68	High-quality	20981	18038	18997	16574	1984	1464
CHGV975	DC09_contig-120_13	38972	High-quality	uncertain_temperate	Y	Y	92.76	High-quality	23873	15099	21742	13921	2131	1178	2
CHGV976	DC09_contig-120_17	36653	High-quality	uncertain_temperate	Y	Y	96.2	High-quality	20248	16405	18030	14714	2218	1691
CHGV977	DC09_contig-120_18	36353	High-quality	uncertain_temperate	Y	Y	100	Complete	20904	15449	19019	14332	1885	1117	1
CHGV978	DC09_contig-120_2	65471	High-quality	uncertain_temperate	Y	Y	100	Complete	37731	27740	33214	24971	4517	2769	1
CHGV979	DC09_contig-120_216	6629	High-quality	uncertain_virulent	N	N	100	Complete	4040	2589	2960	1957	1080	632
CHGV980	DC09_contig-120_22	33760	High-quality	uncertain_virulent	Y	Y	100	Complete	20353	13407	18812	12538	1541	869
CHGV981	DC09_contig-120_23	33715	High-quality	uncertain_temperate	N	N	99.62	High-quality	20725	12990	18698	11866	2027	1124	1
CHGV982	DC09_contig-120_24	33573	High-quality	uncertain_virulent	Y	Y	100	Complete	18079	15494	16333	14603	1746	891	1
CHGV983	DC09_contig-120_26	32398	High-quality	uncertain_temperate	Y	Y	90.42	High-quality	22330	10068	18474	8535	3856	1533	1
CHGV984	DC09_contig-120_28	32034	High-quality	uncertain_temperate	Y	N	100	Complete	20236	11798	18551	10954	1685	844
CHGV985	DC09_contig-120_5	52450	High-quality	uncertain_temperate	Y	Y	100	High-quality	35596	16854	31601	15106	3995	1748
CHGV986	DC09_contig-120_6	50986	High-quality	uncertain_temperate	Y	Y	92.5	High-quality	29516	21470	26731	19829	2785	1641	1
CHGV987	DC09_contig-120_93	13394	High-quality	uncertain_temperate	Y	Y	100	Complete	6463	6931	5449	6068	1014	863
CHGV988	DC13_contig-120_0	186510	High-quality	uncertain_virulent	Y	Y	100	Complete	122465	64045	112960	59591	9505	4454
CHGV989	DC13_contig-120_128	16185	High-quality	uncertain_temperate	Y	Y	95.01	High-quality	10050	6135	9204	5538	846	597
CHGV990	DC13_contig-120_13	48372	High-quality	uncertain_temperate	Y	Y	100	Complete	19919	28453	18553	26675	1366	1778	1
CHGV991	DC13_contig-120_14	47925	High-quality	uncertain_temperate	Y	Y	100	Complete	25049	22876	22480	20840	2569	2036	1
CHGV992	DC13_contig-120_16	45521	High-quality	uncertain_temperate	Y	Y	100	Complete	22396	23125	19942	20702	2454	2423	1
CHGV993	DC13_contig-120_19	42855	High-quality	temperate	Y	Y	100	Complete	17094	25761	15509	23773	1585	1988	1
CHGV994	DC13_contig-120_2	65650	High-quality	uncertain_temperate	Y	Y	100	High-quality	38629	27021	33139	23453	5490	3568	1
CHGV995	DC13_contig-120_20	42492	High-quality	temperate	Y	Y	100	Complete	23203	19289	22266	18579	937	710
CHGV996	DC13_contig-120_24	41795	High-quality	uncertain_temperate	Y	Y	100	Complete	23928	17867	22637	17146	1291	721
CHGV997	DC13_contig-120_28	40452	High-quality	uncertain_virulent	Y	Y	100	Complete	23637	16815	18932	13663	4705	3152
CHGV998	DC13_contig-120_30	40125	High-quality	uncertain_temperate	Y	Y	100	High-quality	17765	22360	16398	20862	1367	1498
CHGV999	DC13_contig-120_33	39083	High-quality	uncertain_temperate	Y	Y	100	Complete	16332	22751	14887	21221	1445	1530	1
CHGV1000	DC13_contig-120_37	38361	High-quality	virulent	Y	Y	100	Complete	20717	17644	18997	16595	1720	1049	1
CHGV1001	DC13_contig-120_38	37729	High-quality	uncertain_temperate	Y	Y	92.13	High-quality	20738	16991	18246	15289	2492	1702
CHGV1002	DC13_contig-120_39	36268	High-quality	uncertain_temperate	Y	Y	100	Complete	16757	19511	15114	18138	1643	1373	1
CHGV1003	DC13_contig-120_40	35885	High-quality	uncertain_temperate	Y	Y	95.59	High-quality	16615	19270	14866	17612	1749	1658
CHGV1004	DC13_contig-120_44	34611	High-quality	uncertain_temperate	Y	Y	100	Complete	18140	16471	16252	14828	1888	1643
CHGV1005	DC13_contig-120_51	31637	High-quality	temperate	Y	Y	93.41	High-quality	19261	12376	17738	11524	1523	852
CHGV1006	DC13_contig-120_8	57908	High-quality	uncertain_temperate	Y	Y	98.14	High-quality	35602	22306	31742	19951	3860	2355	2
CHGV1007	DC13_NODE_10	70677	High-quality	uncertain_temperate	Y	Y	92.27	High-quality	42573	28104	36514	24084	6059	4020	1
CHGV1008	DC13_NODE_11	65971	High-quality	uncertain_temperate	Y	Y	100	High-quality	38847	27124	33670	23618	5177	3506	1
CHGV1009	DC13_NODE_121	18062	High-quality	uncertain_temperate	Y	Y	100	High-quality	8399	9663	7815	9078	584	585
CHGV1010	DC13_NODE_13	63195	High-quality	temperate	Y	Y	100	High-quality	40372	22823	33719	19484	6653	3339	1
CHGV1011	DC13_NODE_14	63004	High-quality	uncertain_virulent	Y	Y	100	Complete	35669	27335	32946	26013	2723	1322	2
CHGV1012	DC13_NODE_2	155312	High-quality	uncertain_virulent	Y	Y	100	Complete	90964	64348	83280	59903	7684	4445	2
CHGV1013	DC13_NODE_20	47951	High-quality	uncertain_temperate	Y	Y	100	Complete	25071	22880	22785	21117	2286	1763	1
CHGV1014	DC13_NODE_23	45729	High-quality	uncertain_virulent	Y	Y	100	Complete	25326	20403	23563	19130	1763	1273
CHGV1015	DC13_NODE_24	45332	High-quality	uncertain_temperate	Y	Y	100	Complete	24113	21219	22056	19452	2057	1767
CHGV1016	DC13_NODE_25	45091	High-quality	uncertain_virulent	Y	Y	100	Complete	25542	19549	24222	18720	1320	829
CHGV1017	DC13_NODE_27	43969	High-quality	uncertain_temperate	Y	Y	97.58	High-quality	25829	18140	23340	16429	2489	1711
CHGV1018	DC13_NODE_29	43670	High-quality	uncertain_temperate	Y	Y	96.89	High-quality	25703	17967	23098	16221	2605	1746
CHGV1019	DC13_NODE_3	130733	High-quality	uncertain_virulent	Y	Y	100	High-quality	80516	50217	68231	43435	12285	6782	1
CHGV1020	DC13_NODE_32	42791	High-quality	temperate	Y	Y	100	Complete	17076	25715	15226	23255	1850	2460	1
CHGV1021	DC13_NODE_33	42407	High-quality	uncertain_temperate	Y	Y	100	Complete	20006	22401	17798	20196	2208	2205
CHGV1022	DC13_NODE_34	42078	High-quality	uncertain_temperate	Y	Y	100	High-quality	22964	19114	22098	18477	866	637
CHGV1023	DC13_NODE_35	41771	High-quality	uncertain_temperate	Y	Y	100	Complete	23897	17874	22183	16748	1714	1126
CHGV1024	DC13_NODE_36	41490	High-quality	uncertain_virulent	Y	Y	91.73	High-quality	21278	20212	17601	17886	3677	2326
CHGV1025	DC13_NODE_39	40102	High-quality	uncertain_temperate	Y	Y	100	High-quality	14707	25395	12963	23076	1744	2319	1
CHGV1026	DC13_NODE_4	103149	High-quality	uncertain_temperate	Y	Y	100	High-quality	51920	51229	44439	44106	7481	7123
CHGV1027	DC13_NODE_40	40050	High-quality	uncertain_temperate	Y	Y	100	High-quality	17990	22060	15854	19999	2136	2061
CHGV1028	DC13_NODE_42	39068	High-quality	uncertain_temperate	Y	Y	100	Complete	16327	22741	14873	21289	1454	1452	1
CHGV1029	DC13_NODE_45	38536	High-quality	uncertain_virulent	Y	Y	100	High-quality	22035	16501	19967	15150	2068	1351
CHGV1030	DC13_NODE_46	38296	High-quality	virulent	Y	Y	100	Complete	20688	17608	18823	16400	1865	1208	1
CHGV1031	DC13_NODE_49	36167	High-quality	uncertain_temperate	Y	Y	98.17	High-quality	16699	19468	15067	18089	1632	1379	1
CHGV1032	DC13_NODE_52	34538	High-quality	uncertain_temperate	Y	Y	100	Complete	18095	16443	16737	15267	1358	1176
CHGV1033	DC13_NODE_7	78430	High-quality	virulent	Y	Y	100	Complete	47534	30896	42507	28189	5027	2707	1
CHGV1034	DC13_NODE_8	77108	High-quality	uncertain_virulent	Y	Y	99.36	High-quality	54209	22899	48563	20689	5646	2210	1
CHGV1035	DC13_NODE_9	72006	High-quality	uncertain_virulent	Y	Y	96.14	High-quality	42163	29843	36476	26236	5687	3607
CHGV1036	DC13_opera_contig_10	43887	High-quality	uncertain_temperate	Y	Y	100	Complete	24024	19863	22028	18346	1996	1517
CHGV1037	DC13_opera_contig_16	40482	High-quality	uncertain_virulent	Y	Y	100	Complete	23659	16823	20634	14910	3025	1913
CHGV1038	DC13_opera_contig_19	39112	High-quality	uncertain_temperate	Y	Y	100	Complete	16329	22783	14796	21078	1533	1705	1
CHGV1039	DC13_opera_contig_2	65950	High-quality	uncertain_temperate	Y	Y	100	High-quality	38832	27118	33023	23272	5809	3846	1
CHGV1040	DC13_opera_contig_22	38380	High-quality	virulent	Y	Y	100	Complete	20724	17656	18769	16385	1955	1271	1
CHGV1041	DC13_opera_contig_27	34590	High-quality	uncertain_temperate	Y	Y	100	Complete	18137	16453	16793	15337	1344	1116
CHGV1042	DC13_opera_contig_29	34135	High-quality	uncertain_temperate	Y	Y	92.31	High-quality	13751	20384	11925	18420	1826	1964
CHGV1043	DC13_opera_contig_4	58727	High-quality	temperate	Y	Y	95.15	High-quality	37026	21701	32449	18978	4577	2723
CHGV1044	DC13_opera_contig_6	47995	High-quality	uncertain_temperate	Y	Y	100	Complete	25077	22918	22619	20968	2458	1950	1
CHGV1045	DC13_opera_contig_9	44494	High-quality	uncertain_temperate	Y	Y	92.05	High-quality	18279	26215	16780	24377	1499	1838	1
CHGV1046	DC13_tig00000001_pilon	87057	High-quality	uncertain_virulent	Y	Y	100	High-quality	58092	28965	53458	27008	4634	1957	1
CHGV1047	DC14_contig-120_0	146112	High-quality	uncertain_virulent	Y	Y	100	Complete	82542	63570	68679	53440	13863	10130
CHGV1048	DC14_contig-120_10	42946	High-quality	temperate	Y	Y	92.39	High-quality	20150	22796	18496	20981	1654	1815
CHGV1049	DC14_contig-120_11	42474	High-quality	uncertain_temperate	Y	Y	100	Complete	22620	19854	20944	18629	1676	1225
CHGV1050	DC14_contig-120_15	38761	High-quality	temperate	Y	Y	99.98	High-quality	15395	23366	14027	21745	1368	1621
CHGV1051	DC14_contig-120_16	37873	High-quality	temperate	Y	Y	100	Complete	17096	20777	15432	19065	1664	1712
CHGV1052	DC14_contig-120_17	37673	High-quality	uncertain_temperate	N	N	100	Complete	18337	19336	17140	18323	1197	1013	1
CHGV1053	DC14_contig-120_18	37172	High-quality	uncertain_virulent	Y	Y	100	Complete	21171	16001	19686	15047	1485	954
CHGV1054	DC14_contig-120_19	37009	High-quality	uncertain_temperate	Y	Y	96.58	High-quality	14634	22375	12486	19602	2148	2773
CHGV1055	DC14_contig-120_2	60568	High-quality	uncertain_virulent	Y	N	100	Complete	29607	30961	26601	28771	3006	2190
CHGV1056	DC14_contig-120_21	35155	High-quality	uncertain_temperate	Y	Y	100	High-quality	17544	17611	16580	16864	964	747
CHGV1057	DC14_contig-120_22	34992	High-quality	uncertain_temperate	Y	Y	100	Complete	23168	11824	21769	11207	1399	617	1
CHGV1058	DC14_contig-120_23	33842	High-quality	uncertain_temperate	N	Y	100	Complete	20805	13037	18977	11935	1828	1102	1
CHGV1059	DC14_contig-120_3	55439	High-quality	uncertain_virulent	Y	Y	94.06	High-quality	30110	25329	28394	24408	1716	921
CHGV1060	DC14_contig-120_4	52636	High-quality	uncertain_temperate	Y	Y	100	Complete	26554	26082	23468	23278	3086	2804	1
CHGV1061	DC14_contig-120_404	6015	High-quality	virulent	N	N	98.62	High-quality	3550	2465	2543	1750	1007	715
CHGV1062	DC14_contig-120_454	5466	High-quality	uncertain_temperate	N	N	100	High-quality	3668	1798	2856	1428	812	370
CHGV1063	DC14_contig-120_5	49805	High-quality	uncertain_temperate	Y	Y	97.92	High-quality	25247	24558	22813	22451	2434	2107
CHGV1064	DC14_contig-120_7	47448	High-quality	uncertain_temperate	N	N	96.48	High-quality	27623	19825	25878	18690	1745	1135	1
CHGV1065	DC15_contig-120_0	149075	High-quality	uncertain_virulent	Y	Y	100	Complete	82402	66673	68620	56540	13782	10133
CHGV1066	DC15_contig-120_1	141236	High-quality	uncertain_temperate	Y	Y	100	Complete	72839	68397	61640	59399	11199	8998
CHGV1067	DC15_contig-120_10	48918	High-quality	uncertain_temperate	Y	Y	98.42	High-quality	29447	19471	26708	18004	2739	1467	1
CHGV1068	DC15_contig-120_12	43478	High-quality	virulent	Y	N	100	Complete	19988	23490	18006	21420	1982	2070
CHGV1069	DC15_contig-120_13	41965	High-quality	uncertain_virulent	N	N	99.21	High-quality	25501	16464	23918	15592	1583	872
CHGV1070	DC15_contig-120_169	6284	High-quality	virulent	N	N	100	Complete	3795	2489	3428	2206	367	283
CHGV1071	DC15_contig-120_17	39483	High-quality	uncertain_virulent	Y	N	100	Complete	22543	16940	20908	15842	1635	1098
CHGV1072	DC15_contig-120_171	6262	High-quality	uncertain_temperate	N	N	100	Complete	4015	2247	2715	1515	1300	732
CHGV1073	DC15_contig-120_179	6049	High-quality	temperate	N	N	100	High-quality	3813	2236	3316	1889	497	347
CHGV1074	DC15_contig-120_18	39078	High-quality	uncertain_temperate	Y	Y	100	Complete	20937	18141	19387	16886	1550	1255	1
CHGV1075	DC15_contig-120_22	37292	High-quality	uncertain_temperate	Y	Y	100	High-quality	21767	15525	19615	13958	2152	1567
CHGV1076	DC15_contig-120_3	100789	High-quality	uncertain_virulent	Y	Y	100	Complete	67826	32963	58894	28404	8932	4559
CHGV1077	DC15_contig-120_6	56269	High-quality	temperate	Y	Y	100	Complete	33680	22589	29347	19891	4333	2698	1
CHGV1078	DC15_contig-120_7	53436	High-quality	uncertain_temperate	Y	Y	100	High-quality	26964	26472	23859	23733	3105	2739	1
CHGV1079	DC15_contig-120_8	52952	High-quality	uncertain_temperate	Y	Y	99.21	High-quality	24405	28547	22271	26644	2134	1903
CHGV1080	DC15_contig-120_9	52950	High-quality	uncertain_temperate	Y	Y	98.87	High-quality	31893	21057	28688	19129	3205	1928	1
CHGV1081	DC16_contig-120_10	48208	High-quality	uncertain_virulent	Y	Y	100	Complete	22680	25528	20495	23395	2185	2133
CHGV1082	DC16_contig-120_11	48188	High-quality	uncertain_temperate	Y	N	100	Complete	19963	28225	18525	26442	1438	1783
CHGV1083	DC16_contig-120_15	45099	High-quality	uncertain_virulent	Y	Y	100	Complete	26404	18695	24160	17153	2244	1542	1
CHGV1084	DC16_contig-120_16	44276	High-quality	uncertain_temperate	Y	Y	100	Complete	22253	22023	19498	19658	2755	2365
CHGV1085	DC16_contig-120_17	44161	High-quality	temperate	Y	N	100	Complete	23358	20803	21099	19182	2259	1621
CHGV1086	DC16_contig-120_18	43226	High-quality	temperate	Y	Y	100	High-quality	25503	17723	23280	16497	2223	1226
CHGV1087	DC16_contig-120_2	71816	High-quality	uncertain_virulent	Y	Y	100	Complete	44052	27764	40055	25501	3997	2263
CHGV1088	DC16_contig-120_29	39197	High-quality	uncertain_temperate	Y	Y	100	High-quality	26844	12353	24801	11469	2043	884
CHGV1089	DC16_contig-120_3	65672	High-quality	virulent	Y	Y	94.64	High-quality	30945	34727	28566	32520	2379	2207	1
CHGV1090	DC16_contig-120_30	39095	High-quality	uncertain_temperate	Y	Y	100	Complete	21421	17674	20144	16636	1277	1038	1
CHGV1091	DC16_contig-120_35	36995	High-quality	temperate	Y	Y	97.43	High-quality	23854	13141	21282	11883	2572	1258
CHGV1092	DC16_contig-120_37	36175	High-quality	temperate	Y	Y	100	Complete	16268	19907	13286	16681	2982	3226
CHGV1093	DC16_contig-120_39	35418	High-quality	temperate	N	N	100	High-quality	23270	12148	21920	11428	1350	720
CHGV1094	DC16_contig-120_40	35318	High-quality	uncertain_temperate	N	Y	100	Complete	21605	13713	20403	13113	1202	600	1
CHGV1095	DC16_contig-120_45	33898	High-quality	uncertain_temperate	Y	Y	100	Complete	18453	15445	16738	14279	1715	1166
CHGV1096	DC16_contig-120_47	32579	High-quality	temperate	Y	N	100	Complete	16394	16185	14939	15067	1455	1118
CHGV1097	DC16_contig-120_5	60787	High-quality	uncertain_temperate	Y	Y	100	Complete	37747	23040	31106	19204	6641	3836	2
CHGV1098	DC16_contig-120_55	30734	High-quality	uncertain_temperate	Y	Y	90.34	High-quality	14014	16720	13083	15822	931	898
CHGV1099	DC16_contig-120_8	49943	High-quality	uncertain_temperate	Y	Y	100	Complete	18048	31895	15834	28782	2214	3113
CHGV1100	DC16_contig-120_9	48559	High-quality	uncertain_temperate	Y	Y	100	Complete	27568	20991	24302	18820	3266	2171	1
CHGV1101	DC16_contig_135_pilon	49708	High-quality	uncertain_temperate	Y	Y	100	High-quality	20567	29141	18356	26459	2211	2682
CHGV1102	DC16_contig_156_pilon	83802	High-quality	uncertain_temperate	Y	Y	100	High-quality	52062	31740	46613	29222	5449	2518	1
CHGV1103	DC16_contig_249_pilon	79234	High-quality	uncertain_temperate	Y	Y	100	High-quality	50718	28516	45374	25576	5344	2940
CHGV1104	DC16_contig_329_pilon	41875	High-quality	temperate	Y	Y	100	High-quality	30078	11797	25994	10300	4084	1497
CHGV1105	DC16_contig_45_pilon	40303	High-quality	uncertain_temperate	Y	Y	100	High-quality	17213	23090	15706	21273	1507	1817
CHGV1106	DC16_contig_48_pilon	16983	High-quality	uncertain_temperate	Y	Y	99.71	High-quality	10464	6519	9187	5522	1277	997
CHGV1107	DC16_contig_586_pilon	38786	High-quality	uncertain_temperate	Y	Y	98.97	High-quality	19296	19490	17600	17863	1696	1627
CHGV1108	DC16_contig_592_pilon	48960	High-quality	temperate	Y	Y	100	High-quality	31353	17607	26836	15170	4517	2437
CHGV1109	DC16_contig_625_pilon	42934	High-quality	temperate	Y	Y	100	High-quality	21442	21492	19030	19361	2412	2131	1
CHGV1110	DC16_contig_640_pilon	48619	High-quality	uncertain_virulent	Y	Y	100	Complete	22866	25753	20852	23851	2014	1902
CHGV1111	DC16_contig_648_pilon	50519	High-quality	uncertain_temperate	Y	Y	100	High-quality	18291	32228	15972	28995	2319	3233
CHGV1112	DC16_contig_675_pilon	68338	High-quality	uncertain_virulent	Y	Y	100	Complete	42793	25545	36816	22429	5977	3116	2
CHGV1113	DC16_contig_682_pilon	44156	High-quality	uncertain_temperate	Y	Y	100	High-quality	22193	21963	19606	19838	2587	2125
CHGV1114	DC16_contig_723_pilon	33027	High-quality	temperate	Y	Y	100	Complete	16652	16375	14528	14695	2124	1680
CHGV1115	DC16_contig_779_pilon	11699	High-quality	uncertain_virulent	Y	Y	99.37	High-quality	6612	5087	5882	4693	730	394
CHGV1116	DC16_contig_820_pilon	40149	High-quality	temperate	Y	Y	100	High-quality	18558	21591	17347	20414	1211	1177	1
CHGV1117	DC16_contig_841_pilon	34353	High-quality	uncertain_virulent	N	N	100	Complete	12952	21401	12042	20232	910	1169
CHGV1118	DC16_contig_848_pilon	39118	High-quality	uncertain_temperate	Y	Y	100	High-quality	26792	12326	23542	10916	3250	1410
CHGV1119	DC16_contig_852_pilon	35708	High-quality	uncertain_temperate	N	N	100	High-quality	23399	12309	22142	11752	1257	557
CHGV1120	DC16_contig_855_pilon	42123	High-quality	uncertain_temperate	Y	Y	100	High-quality	22119	20004	20210	18583	1909	1421
CHGV1121	DC16_contig_856_pilon	31356	High-quality	uncertain_virulent	Y	Y	97.31	High-quality	15095	16261	13582	14702	1513	1559	2
CHGV1122	DC16_contig_862_pilon	60324	High-quality	uncertain_temperate	Y	Y	100	High-quality	36087	24237	32613	22347	3474	1890
CHGV1123	DC16_contig_866_pilon	48440	High-quality	uncertain_temperate	Y	Y	100	High-quality	27488	20952	24127	18689	3361	2263	1
CHGV1124	DC16_contig_867_pilon	44980	High-quality	uncertain_virulent	Y	Y	99.96	High-quality	26354	18626	23705	16939	2649	1687	1
CHGV1125	DC16_contig_871_pilon	37554	High-quality	uncertain_temperate	Y	N	100	High-quality	15459	22095	13716	20462	1743	1633
CHGV1126	DC16_contig_875_pilon	35830	High-quality	uncertain_temperate	Y	Y	100	High-quality	20531	15299	18045	13647	2486	1652	1
CHGV1127	DC16_contig_877_pilon	37274	High-quality	uncertain_temperate	Y	Y	100	High-quality	24090	13184	21347	11806	2743	1378
CHGV1128	DC16_contig_878_pilon	40599	High-quality	temperate	Y	Y	100	High-quality	28091	12508	25230	11277	2861	1231
CHGV1129	DC16_contig_880_pilon	37432	High-quality	temperate	Y	Y	97.65	High-quality	13871	23561	12428	21598	1443	1963
CHGV1130	DC16_contig_883_pilon	33580	High-quality	uncertain_virulent	Y	Y	98.4	High-quality	20273	13307	18708	12387	1565	920
CHGV1131	DC16_contig_884_pilon	48165	High-quality	uncertain_temperate	Y	Y	99.64	High-quality	19956	28209	18504	26421	1452	1788
CHGV1132	DC16_contig_885_pilon	60668	High-quality	uncertain_temperate	Y	Y	100	High-quality	37671	22997	33141	20586	4530	2411	2
CHGV1133	DC16_contig_886_pilon	30142	High-quality	temperate	Y	Y	92.66	High-quality	13843	16299	12636	14955	1207	1344	1
CHGV1134	DC16_contig_888_pilon	66501	High-quality	virulent	Y	Y	95.84	High-quality	31360	35141	28783	32729	2577	2412	1
CHGV1135	DC16_contig_890_pilon	40488	High-quality	temperate	Y	Y	99.77	High-quality	18980	21508	16798	19472	2182	2036
CHGV1136	DC16_contig_892_pilon	30745	High-quality	uncertain_temperate	Y	Y	90.33	High-quality	14015	16730	12910	15554	1105	1176
CHGV1137	DC16_contig_895_pilon	41716	High-quality	uncertain_temperate	Y	Y	99.91	High-quality	23878	17838	22335	16872	1543	966
CHGV1138	DC16_contig_898_pilon	44042	High-quality	temperate	N	N	100	High-quality	23279	20763	21350	19312	1929	1451
CHGV1139	DC16_contig_903_pilon	35093	High-quality	temperate	N	N	93.01	High-quality	24004	11089	21906	10167	2098	922	1
CHGV1140	DC16_contig_905_pilon	38379	High-quality	uncertain_temperate	Y	Y	92	High-quality	21479	16900	18549	14889	2930	2011
CHGV1141	DC16_contig_906_pilon	40108	High-quality	temperate	Y	Y	100	High-quality	21238	18870	18681	16824	2557	2046	1
CHGV1142	DC16_ctg00000001_pilon	60651	High-quality	temperate	Y	Y	100	Complete	37337	23314	32587	20671	4750	2643	1
CHGV1143	DC16_NODE_104	32565	High-quality	temperate	Y	Y	100	Complete	16383	16182	14635	14768	1748	1414
CHGV1144	DC16_NODE_105	32343	High-quality	temperate	Y	Y	95.39	High-quality	15170	17173	13573	15872	1597	1301
CHGV1145	DC16_NODE_109	31834	High-quality	uncertain_virulent	Y	Y	100	High-quality	14821	17013	13774	15623	1047	1390
CHGV1146	DC16_NODE_11	67965	High-quality	uncertain_virulent	Y	Y	100	High-quality	41300	26665	38980	25454	2320	1211	1
CHGV1147	DC16_NODE_110	31411	High-quality	uncertain_virulent	Y	Y	100	Complete	15124	16287	13449	14574	1675	1713	2
CHGV1148	DC16_NODE_117	30161	High-quality	temperate	Y	Y	92.72	High-quality	13848	16313	12961	15302	887	1011	1
CHGV1149	DC16_NODE_12	67904	High-quality	uncertain_virulent	Y	Y	98.89	High-quality	42493	25411	36910	22470	5583	2941	2
CHGV1150	DC16_NODE_13	66557	High-quality	virulent	Y	Y	100	Complete	31382	35175	28877	32809	2505	2366	1
CHGV1151	DC16_NODE_16	60723	High-quality	uncertain_temperate	Y	Y	100	Complete	37705	23018	31624	19523	6081	3495	2
CHGV1152	DC16_NODE_172	21188	High-quality	uncertain_temperate	Y	Y	100	High-quality	12649	8539	10584	7201	2065	1338
CHGV1153	DC16_NODE_18	60065	High-quality	uncertain_temperate	Y	Y	100	High-quality	35891	24174	32676	22404	3215	1770
CHGV1154	DC16_NODE_25	50726	High-quality	uncertain_virulent	Y	Y	100	High-quality	24180	26546	22166	24421	2014	2125
CHGV1155	DC16_NODE_28	48495	High-quality	uncertain_temperate	Y	Y	100	Complete	27527	20968	24066	18606	3461	2362	1
CHGV1156	DC16_NODE_35	45943	High-quality	uncertain_temperate	Y	Y	100	High-quality	24382	21561	22020	19881	2362	1680
CHGV1157	DC16_NODE_40	44097	High-quality	temperate	N	N	100	Complete	23307	20790	21350	19312	1957	1478
CHGV1158	DC16_NODE_46	41770	High-quality	uncertain_temperate	Y	Y	100	Complete	23911	17859	22137	16764	1774	1095
CHGV1159	DC16_NODE_47	40889	High-quality	virulent	Y	Y	100	Complete	19218	21671	17067	19824	2151	1847
CHGV1160	DC16_NODE_48	40096	High-quality	temperate	Y	Y	98.8	High-quality	18802	21294	16608	19248	2194	2046
CHGV1161	DC16_NODE_50	39359	High-quality	uncertain_temperate	Y	Y	99.26	High-quality	19893	19466	18118	17888	1775	1578
CHGV1162	DC16_NODE_51	39235	High-quality	uncertain_temperate	Y	Y	94.45	High-quality	16292	22943	15060	21594	1232	1349
CHGV1163	DC16_NODE_53	39051	High-quality	uncertain_temperate	Y	Y	100	Complete	21387	17664	19577	16114	1810	1550	1
CHGV1164	DC16_NODE_55	38687	High-quality	uncertain_temperate	Y	N	100	High-quality	15901	22786	14407	21457	1494	1329
CHGV1165	DC16_NODE_57	38575	High-quality	uncertain_temperate	Y	Y	99.17	High-quality	18159	20416	16462	18794	1697	1622	1
CHGV1166	DC16_NODE_59	38434	High-quality	uncertain_temperate	Y	Y	100	Complete	21520	16914	18606	15126	2914	1788
CHGV1167	DC16_NODE_62	38200	High-quality	uncertain_temperate	Y	Y	90.22	High-quality	26203	11997	23052	10698	3151	1299
CHGV1168	DC16_NODE_63	38174	High-quality	temperate	Y	Y	98.93	High-quality	15097	23077	13340	20738	1757	2339
CHGV1169	DC16_NODE_65	37329	High-quality	uncertain_temperate	Y	Y	100	Complete	24125	13204	21767	12037	2358	1167
CHGV1170	DC16_NODE_7	74223	High-quality	uncertain_temperate	Y	Y	92.07	High-quality	46361	27862	41786	25537	4575	2325
CHGV1171	DC16_NODE_77	35888	High-quality	uncertain_temperate	Y	Y	94.84	High-quality	20174	15714	18496	14663	1678	1051	1
CHGV1172	DC16_NODE_78	35815	High-quality	uncertain_temperate	N	N	96.5	High-quality	20088	15727	18127	14660	1961	1067
CHGV1173	DC16_NODE_8	71853	High-quality	uncertain_virulent	Y	Y	100	Complete	44080	27773	40691	25840	3389	1933
CHGV1174	DC16_NODE_82	34966	High-quality	temperate	N	N	100	Complete	23929	11037	21691	10058	2238	979	1
CHGV1175	DC16_NODE_85	34743	High-quality	uncertain_temperate	Y	Y	100	Complete	19198	15545	17607	14481	1591	1064
CHGV1176	DC16_NODE_87	34543	High-quality	uncertain_temperate	Y	Y	97.36	High-quality	18303	16240	16258	14633	2045	1607
CHGV1177	DC16_NODE_89	34210	High-quality	temperate	Y	Y	95.26	High-quality	21458	12752	19344	11619	2114	1133
CHGV1178	DC16_NODE_91	33923	High-quality	uncertain_temperate	N	N	90.74	High-quality	12796	21127	12042	20232	754	895
CHGV1179	DC23_contig-120_1	268632	High-quality	uncertain_temperate	Y	Y	97.83	High-quality	94536	174096	81638	152767	12898	21329	1
CHGV1180	DC23_contig-120_10	100644	High-quality	uncertain_virulent	Y	Y	100	Complete	69188	31456	46783	21342	22405	10114
CHGV1181	DC23_contig-120_145	20046	High-quality	uncertain_temperate	Y	Y	100	High-quality	12414	7632	9901	6398	2513	1234
CHGV1182	DC23_contig-120_15	95852	High-quality	virulent	Y	Y	100	Complete	63999	31853	59867	30031	4132	1822
CHGV1183	DC23_contig-120_20	67397	High-quality	temperate	Y	Y	95.03	High-quality	29001	38396	25770	34756	3231	3640	1
CHGV1184	DC23_contig-120_26	57662	High-quality	uncertain_temperate	Y	Y	100	High-quality	35632	22030	31067	19680	4565	2350	2
CHGV1185	DC23_contig-120_30	53090	High-quality	temperate	Y	Y	100	Complete	31295	21795	27113	19225	4182	2570	1
CHGV1186	DC23_contig-120_34	46924	High-quality	uncertain_temperate	Y	Y	100	Complete	30414	16510	28168	15660	2246	850
CHGV1187	DC23_contig-120_4	149936	High-quality	uncertain_temperate	Y	Y	100	Complete	101592	48344	85910	41361	15682	6983	1
CHGV1188	DC23_contig-120_40	45551	High-quality	uncertain_temperate	Y	Y	100	Complete	28760	16791	25560	15112	3200	1679
CHGV1189	DC23_contig-120_42	44675	High-quality	uncertain_temperate	Y	Y	100	High-quality	24804	19871	22108	17910	2696	1961	1
CHGV1190	DC23_contig-120_44	43868	High-quality	uncertain_temperate	Y	Y	100	Complete	23800	20068	22509	19095	1291	973
CHGV1191	DC23_contig-120_47	43063	High-quality	uncertain_temperate	Y	Y	100	Complete	20657	22406	18343	20013	2314	2393	3
CHGV1192	DC23_contig-120_48	42808	High-quality	uncertain_temperate	Y	Y	100	Complete	26139	16669	24063	15569	2076	1100	2
CHGV1193	DC23_contig-120_49	42803	High-quality	uncertain_temperate	Y	Y	100	Complete	18475	24328	16449	22347	2026	1981	1
CHGV1194	DC23_contig-120_50	42467	High-quality	temperate	Y	Y	100	Complete	18236	24231	16475	22246	1761	1985
CHGV1195	DC23_contig-120_52	42201	High-quality	uncertain_temperate	Y	Y	100	High-quality	19964	22237	18024	20525	1940	1712
CHGV1196	DC23_contig-120_59	39467	High-quality	temperate	Y	Y	99.94	High-quality	20238	19229	18459	17848	1779	1381	2
CHGV1197	DC23_contig-120_61	39167	High-quality	temperate	Y	Y	100	Complete	23289	15878	17604	12198	5685	3680
CHGV1198	DC23_contig-120_67	37680	High-quality	uncertain_temperate	Y	Y	98.82	High-quality	20883	16797	18397	15056	2486	1741
CHGV1199	DC23_contig-120_74	36198	High-quality	uncertain_temperate	Y	Y	100	Complete	16725	19473	14975	17959	1750	1514	1
CHGV1200	DC23_contig_1_pilon	35978	High-quality	uncertain_virulent	Y	Y	97.8	High-quality	18694	17284	15298	14558	3396	2726
CHGV1201	DC23_NODE_10	158229	High-quality	uncertain_virulent	Y	Y	100	Complete	113438	44791	102111	40719	11327	4072
CHGV1202	DC23_NODE_103	34234	High-quality	uncertain_temperate	Y	Y	100	High-quality	23883	10351	21352	9362	2531	989
CHGV1203	DC23_NODE_105	34039	High-quality	uncertain_virulent	Y	Y	90.75	High-quality	19644	14395	17515	13031	2129	1364
CHGV1204	DC23_NODE_11	149881	High-quality	uncertain_temperate	Y	Y	100	Complete	101565	48316	87046	42055	14519	6261	1
CHGV1205	DC23_NODE_110	33484	High-quality	uncertain_temperate	Y	Y	97.84	High-quality	18788	14696	17256	13512	1532	1184	1
CHGV1206	DC23_NODE_115	32641	High-quality	uncertain_temperate	Y	Y	100	High-quality	13603	19038	12828	18076	775	962
CHGV1207	DC23_NODE_118	32156	High-quality	uncertain_temperate	Y	Y	100	Complete	12813	19343	11359	17798	1454	1545
CHGV1208	DC23_NODE_12	146856	High-quality	uncertain_virulent	Y	Y	100	Complete	91224	55632	83728	51969	7496	3663	1
CHGV1209	DC23_NODE_120	31524	High-quality	uncertain_virulent	Y	Y	100	High-quality	14789	16735	13589	15268	1200	1467
CHGV1210	DC23_NODE_13	140072	High-quality	uncertain_temperate	Y	Y	100	Complete	71231	68841	60271	59532	10960	9309	3
CHGV1211	DC23_NODE_139	28086	High-quality	uncertain_virulent	Y	Y	94.36	High-quality	10754	17332	9926	16168	828	1164
CHGV1212	DC23_NODE_15	114251	High-quality	uncertain_temperate	Y	Y	100	Complete	51315	62936	44090	55329	7225	7607	>=5
CHGV1213	DC23_NODE_16	110632	High-quality	uncertain_temperate	Y	Y	100	High-quality	70793	39839	58904	33544	11889	6295	1
CHGV1214	DC23_NODE_17	108717	High-quality	uncertain_temperate	Y	Y	99.81	High-quality	48823	59894	43935	55083	4888	4811
CHGV1215	DC23_NODE_18	107287	High-quality	uncertain_temperate	Y	Y	90.3	High-quality	55579	51708	46900	43828	8679	7880
CHGV1216	DC23_NODE_19	101875	High-quality	uncertain_temperate	Y	Y	100	Complete	70751	31124	59036	26529	11715	4595	1
CHGV1217	DC23_NODE_20	101312	High-quality	virulent	Y	Y	100	Complete	67467	33845	46364	23485	21103	10360
CHGV1218	DC23_NODE_201	20179	High-quality	uncertain_temperate	Y	Y	100	Complete	12511	7668	9992	6433	2519	1235
CHGV1219	DC23_NODE_21	100576	High-quality	uncertain_virulent	Y	Y	100	Complete	69135	31441	46443	21145	22692	10296
CHGV1220	DC23_NODE_23	95788	High-quality	virulent	Y	Y	100	Complete	63943	31845	52025	26404	11918	5441
CHGV1221	DC23_NODE_24	94282	High-quality	virulent	Y	Y	95.16	High-quality	67637	26645	62874	25163	4763	1482
CHGV1222	DC23_NODE_30	80733	High-quality	uncertain_temperate	Y	Y	96.38	High-quality	51781	28952	45400	25539	6381	3413	1
CHGV1223	DC23_NODE_31	78532	High-quality	uncertain_temperate	Y	Y	100	High-quality	42252	36280	38419	33953	3833	2327	3
CHGV1224	DC23_NODE_32	73208	High-quality	uncertain_temperate	Y	Y	100	High-quality	39355	33853	35134	30842	4221	3011
CHGV1225	DC23_NODE_34	72100	High-quality	temperate	Y	Y	100	High-quality	43556	28544	39216	26064	4340	2480
CHGV1226	DC23_NODE_37	66978	High-quality	uncertain_temperate	Y	Y	100	High-quality	30782	36196	28585	33910	2197	2286
CHGV1227	DC23_NODE_41	58186	High-quality	uncertain_temperate	Y	Y	100	Complete	35939	22247	30047	18939	5892	3308	2
CHGV1228	DC23_NODE_42	58003	High-quality	uncertain_temperate	Y	Y	100	Complete	27864	30139	24737	27471	3127	2668	3
CHGV1229	DC23_NODE_43	57722	High-quality	uncertain_temperate	Y	Y	100	Complete	29672	28050	24733	23939	4939	4111	1
CHGV1230	DC23_NODE_46	54095	High-quality	uncertain_temperate	Y	Y	95.48	High-quality	28258	25837	23754	21873	4504	3964
CHGV1231	DC23_NODE_47	53026	High-quality	temperate	Y	Y	100	Complete	31253	21773	27535	19547	3718	2226	1
CHGV1232	DC23_NODE_49	49703	High-quality	temperate	Y	Y	100	Complete	25253	24450	22952	22399	2301	2051	1
CHGV1233	DC23_NODE_50	48921	High-quality	uncertain_virulent	Y	Y	100	High-quality	29653	19268	26955	17805	2698	1463	3
CHGV1234	DC23_NODE_54	46870	High-quality	uncertain_temperate	Y	Y	100	Complete	30355	16515	27980	15542	2375	973
CHGV1235	DC23_NODE_57	45487	High-quality	uncertain_temperate	Y	Y	100	Complete	28709	16778	25069	14808	3640	1970
CHGV1236	DC23_NODE_60	45202	High-quality	temperate	Y	Y	100	High-quality	22538	22664	20364	20598	2174	2066
CHGV1237	DC23_NODE_61	44770	High-quality	uncertain_temperate	Y	Y	100	Complete	24850	19920	22573	18351	2277	1569	1
CHGV1238	DC23_NODE_62	43874	High-quality	uncertain_temperate	Y	Y	100	Complete	23794	20080	22166	18763	1628	1317
CHGV1239	DC23_NODE_63	43869	High-quality	uncertain_virulent	Y	Y	100	Complete	21372	22497	19939	20954	1433	1543
CHGV1240	DC23_NODE_64	43773	High-quality	uncertain_virulent	Y	Y	100	Complete	25121	18652	23210	17525	1911	1127
CHGV1241	DC23_NODE_65	42993	High-quality	uncertain_temperate	Y	Y	100	High-quality	19877	23116	17811	20895	2066	2221	2
CHGV1242	DC23_NODE_66	42784	High-quality	uncertain_temperate	Y	Y	100	Complete	26112	16672	23725	15292	2387	1380	2
CHGV1243	DC23_NODE_67	42739	High-quality	uncertain_temperate	Y	Y	100	Complete	18437	24302	16356	22209	2081	2093	1
CHGV1244	DC23_NODE_69	42529	High-quality	uncertain_temperate	Y	Y	100	Complete	17601	24928	15666	22539	1935	2389	1
CHGV1245	DC23_NODE_7	184701	High-quality	uncertain_virulent	Y	Y	100	High-quality	121390	63311	111548	58625	9842	4686
CHGV1246	DC23_NODE_71	41960	High-quality	uncertain_temperate	Y	Y	100	Complete	26627	15333	22802	13251	3825	2082
CHGV1247	DC23_NODE_73	41593	High-quality	temperate	Y	Y	100	Complete	17860	23733	16299	21999	1561	1734
CHGV1248	DC23_NODE_79	38489	High-quality	uncertain_temperate	Y	Y	100	Complete	22666	15823	21227	14887	1439	936
CHGV1249	DC23_NODE_82	37677	High-quality	uncertain_temperate	Y	Y	96.81	High-quality	22791	14886	20516	13511	2275	1375	1
CHGV1250	DC23_NODE_89	36566	High-quality	uncertain_temperate	Y	Y	91.97	High-quality	16659	19907	14572	18249	2087	1658
CHGV1251	DC23_NODE_94	35449	High-quality	uncertain_temperate	Y	Y	100	High-quality	23656	11793	21814	11000	1842	793	2
CHGV1252	DC23_NODE_95	35170	High-quality	temperate	Y	Y	100	Complete	13812	21358	12233	19228	1579	2130	2
CHGV1253	DC23_NODE_955	5996	High-quality	virulent	N	N	98.3	High-quality	3565	2431	2489	1708	1076	723
CHGV1254	DC23_NODE_99	34758	High-quality	uncertain_temperate	Y	Y	100	High-quality	20026	14732	17188	12872	2838	1860
CHGV1255	DC23_opera_contig_114	32205	High-quality	temperate	Y	Y	100	Complete	12829	19376	11321	17746	1508	1630
CHGV1256	DC23_opera_contig_13	100804	High-quality	uncertain_temperate	Y	Y	100	Complete	69976	30828	58237	26224	11739	4604	1
CHGV1257	DC23_opera_contig_15	100007	High-quality	virulent	Y	Y	100	High-quality	66606	33401	45094	22835	21512	10566
CHGV1258	DC23_opera_contig_16	94137	High-quality	virulent	Y	Y	95.01	High-quality	67505	26632	62690	25140	4815	1492
CHGV1259	DC23_opera_contig_17	94117	High-quality	uncertain_virulent	Y	Y	90.28	High-quality	51964	42153	43350	37170	8614	4983	4
CHGV1260	DC23_opera_contig_18	96037	High-quality	uncertain_virulent	Y	Y	96.92	High-quality	66033	30004	44406	20157	21627	9847
CHGV1261	DC23_opera_contig_19	83611	High-quality	uncertain_virulent	Y	Y	94.6	High-quality	47639	35972	38551	30116	9088	5856
CHGV1262	DC23_opera_contig_2	269402	High-quality	uncertain_temperate	Y	Y	100	Complete	94844	174558	81698	152910	13146	21648	1
CHGV1263	DC23_opera_contig_206	21312	High-quality	temperate	Y	Y	100	High-quality	13259	8053	8523	5328	4736	2725
CHGV1264	DC23_opera_contig_27	70056	High-quality	uncertain_temperate	Y	Y	100	High-quality	41928	28128	36500	25108	5428	3020	1
CHGV1265	DC23_opera_contig_45	51339	High-quality	uncertain_temperate	Y	Y	100	High-quality	27701	23638	25400	22300	2301	1338	3
CHGV1266	DC23_opera_contig_54	45405	High-quality	uncertain_temperate	Y	Y	100	High-quality	21647	23758	18876	20950	2771	2808	2
CHGV1267	DC23_opera_contig_56	43917	High-quality	uncertain_temperate	Y	Y	100	Complete	23822	20095	22451	19075	1371	1020
CHGV1268	DC23_opera_contig_57	43911	High-quality	uncertain_virulent	Y	Y	100	Complete	21392	22519	20340	21357	1052	1162
CHGV1269	DC23_opera_contig_6	157951	High-quality	uncertain_virulent	Y	Y	96.88	High-quality	113260	44691	101181	40359	12079	4332
CHGV1270	DC23_opera_contig_62	42836	High-quality	uncertain_temperate	Y	Y	100	Complete	26140	16696	23763	15347	2377	1349	2
CHGV1271	DC23_opera_contig_63	42496	High-quality	temperate	Y	Y	100	Complete	18266	24230	16325	22126	1941	2104
CHGV1272	DC23_opera_contig_65	41888	High-quality	uncertain_temperate	Y	Y	93.12	High-quality	24663	17225	21766	15587	2897	1638
CHGV1273	DC23_opera_contig_67	40970	High-quality	uncertain_temperate	Y	Y	96.81	High-quality	18350	22620	16447	20770	1903	1850
CHGV1274	DC23_opera_contig_68	48707	High-quality	uncertain_virulent	Y	Y	100	High-quality	27794	20913	25273	19353	2521	1560
CHGV1275	DC23_opera_contig_7	149943	High-quality	uncertain_temperate	Y	Y	100	Complete	101605	48338	86285	41721	15320	6617	1
CHGV1276	DC23_opera_contig_72	39215	High-quality	temperate	Y	Y	100	Complete	23310	15905	20590	14300	2720	1605
CHGV1277	DC23_opera_contig_80	37655	High-quality	uncertain_temperate	Y	Y	95.83	High-quality	22230	15425	19896	13863	2334	1562
CHGV1278	DC23_opera_contig_82	49435	High-quality	uncertain_temperate	Y	Y	100	High-quality	20275	29160	17835	26496	2440	2664	1
CHGV1279	DC23_opera_contig_84	37711	High-quality	temperate	Y	Y	95.54	High-quality	19276	18435	17479	17022	1797	1413	1
CHGV1280	DC23_opera_contig_86	35921	High-quality	uncertain_temperate	Y	Y	97.5	High-quality	16583	19338	14640	17616	1943	1722
CHGV1281	DC23_tig00000016_pilon	53842	High-quality	uncertain_virulent	Y	Y	100	High-quality	32676	21166	29344	19256	3332	1910	3
CHGV1282	DC23_tig00000018_pilon	40005	High-quality	uncertain_virulent	Y	Y	100	High-quality	20763	19242	18753	18075	2010	1167
CHGV1283	DC25_contig-120_1	151777	High-quality	uncertain_temperate	Y	Y	97.01	High-quality	104013	47764	88147	41044	15866	6720	3
CHGV1284	DC25_contig-120_10	40664	High-quality	uncertain_temperate	Y	Y	100	Complete	18506	22158	16569	20061	1937	2097	1
CHGV1285	DC25_contig-120_12	37865	High-quality	uncertain_temperate	Y	Y	93.49	High-quality	21939	15926	20050	14702	1889	1224
CHGV1286	DC25_contig-120_13	37635	High-quality	uncertain_temperate	Y	Y	100	Complete	20192	17443	18189	16011	2003	1432
CHGV1287	DC25_contig-120_14	37528	High-quality	virulent	Y	Y	100	Complete	19464	18064	18274	17372	1190	692
CHGV1288	DC25_contig-120_15	36194	High-quality	uncertain_temperate	Y	Y	91.85	High-quality	13981	22213	12495	20427	1486	1786
CHGV1289	DC25_contig-120_17	34425	High-quality	uncertain_virulent	Y	Y	100	Complete	20747	13678	19379	12907	1368	771	2
CHGV1290	DC25_contig-120_2	145716	High-quality	uncertain_virulent	Y	Y	100	Complete	95717	49999	88570	47175	7147	2824
CHGV1291	DC25_contig-120_3	85046	High-quality	virulent	Y	Y	100	Complete	54720	30326	51089	28897	3631	1429
CHGV1292	DC25_contig_125_pilon	87245	High-quality	uncertain_temperate	Y	Y	100	Complete	35337	51908	31609	48039	3728	3869
CHGV1293	DC25_contig_130_pilon	38390	High-quality	temperate	Y	Y	96.53	High-quality	22555	15835	19924	14105	2631	1730
CHGV1294	DC25_contig_145_pilon	49155	High-quality	uncertain_temperate	Y	Y	100	High-quality	26213	22942	22653	20772	3560	2170
CHGV1295	DC25_contig_157_pilon	39184	High-quality	uncertain_temperate	Y	Y	90.77	High-quality	16099	23085	14939	21862	1160	1223
CHGV1296	DC25_contig_161_pilon	47006	High-quality	uncertain_temperate	Y	Y	100	High-quality	28008	18998	25129	17297	2879	1701	1
CHGV1297	DC25_contig_163_pilon	84926	High-quality	virulent	Y	Y	97.84	High-quality	54621	30305	50668	28622	3953	1683
CHGV1298	DC25_contig_183_pilon	36075	High-quality	uncertain_temperate	Y	Y	90.93	High-quality	13934	22141	11934	19308	2000	2833
CHGV1299	DC25_contig_185_pilon	44519	High-quality	uncertain_temperate	Y	Y	100	High-quality	26029	18490	22848	16497	3181	1993
CHGV1300	DC25_contig_188_pilon	34094	High-quality	temperate	Y	Y	97.54	High-quality	13711	20383	12075	18666	1636	1717
CHGV1301	DC25_contig_59_pilon	46549	High-quality	uncertain_temperate	Y	Y	100	High-quality	25917	20632	22895	19060	3022	1572	2
CHGV1302	DC25_contig_89_pilon	33187	High-quality	uncertain_temperate	Y	Y	97.25	High-quality	19986	13201	17907	11952	2079	1249	2
CHGV1303	DC25_contig_97_pilon	41382	High-quality	uncertain_temperate	Y	Y	100	High-quality	18776	22606	16740	20328	2036	2278	1
CHGV1304	DC25_NODE_1	213696	High-quality	uncertain_temperate	Y	Y	100	High-quality	142597	71099	119169	59925	23428	11174	3
CHGV1305	DC25_NODE_12	45400	High-quality	uncertain_temperate	Y	Y	100	Complete	26674	18726	22221	15935	4453	2791
CHGV1306	DC25_NODE_15	42323	High-quality	temperate	Y	Y	96.86	High-quality	20144	22179	17935	20237	2209	1942	1
CHGV1307	DC25_NODE_17	40717	High-quality	uncertain_temperate	Y	Y	100	Complete	20723	19994	18096	17910	2627	2084
CHGV1308	DC25_NODE_18	40606	High-quality	uncertain_temperate	Y	Y	100	Complete	18467	22139	16417	19850	2050	2289	1
CHGV1309	DC25_NODE_19	40574	High-quality	uncertain_temperate	Y	Y	93.04	High-quality	23666	16908	21473	15460	2193	1448
CHGV1310	DC25_NODE_2	152320	High-quality	uncertain_temperate	Y	Y	100	Complete	104381	47939	88589	41259	15792	6680	3
CHGV1311	DC25_NODE_21	39551	High-quality	uncertain_temperate	Y	Y	100	Complete	23008	16543	21041	15250	1967	1293
CHGV1312	DC25_NODE_26	37611	High-quality	uncertain_temperate	Y	Y	100	Complete	20175	17436	17258	15034	2917	2402
CHGV1313	DC25_NODE_27	37564	High-quality	virulent	Y	Y	100	Complete	19481	18083	17686	16826	1795	1257
CHGV1314	DC25_NODE_28	36752	High-quality	uncertain_virulent	Y	Y	100	High-quality	22131	14621	20458	13661	1673	960	2
CHGV1315	DC25_NODE_3	145613	High-quality	uncertain_virulent	Y	Y	100	High-quality	95646	49967	88239	47059	7407	2908
CHGV1316	DC25_NODE_30	34180	High-quality	temperate	Y	Y	97.78	High-quality	13759	20421	12163	18791	1596	1630
CHGV1317	DC25_NODE_8	52428	High-quality	uncertain_temperate	Y	Y	100	High-quality	28420	24008	25041	21504	3379	2504
CHGV1318	DC25_NODE_9	48484	High-quality	uncertain_virulent	Y	Y	100	Complete	23428	25056	21635	23200	1793	1856
CHGV1319	DC25_utg00000006_pilon	51252	High-quality	uncertain_temperate	Y	Y	100	High-quality	30143	21109	26626	18916	3517	2193
CHGV1320	DC26_contig-120_12	59603	High-quality	uncertain_temperate	Y	Y	95.43	High-quality	30624	28979	27784	27256	2840	1723	1
CHGV1321	DC26_contig-120_19	52895	High-quality	uncertain_temperate	Y	Y	100	Complete	24383	28512	22297	26633	2086	1879
CHGV1322	DC26_contig-120_20	47127	High-quality	temperate	Y	Y	100	High-quality	22474	24653	21423	23526	1051	1127
CHGV1323	DC26_contig-120_216	14433	High-quality	uncertain_virulent	Y	Y	100	Complete	9150	5283	8612	5011	538	272
CHGV1324	DC26_contig-120_29	44033	High-quality	uncertain_temperate	Y	Y	100	Complete	21904	22129	19848	20202	2056	1927	1
CHGV1325	DC26_contig-120_31	43311	High-quality	uncertain_temperate	Y	Y	100	Complete	18713	24598	16576	22520	2137	2078
CHGV1326	DC26_contig-120_323	10567	High-quality	uncertain_temperate	Y	Y	100	Complete	5209	5358	3515	3883	1694	1475
CHGV1327	DC26_contig-120_35	40942	High-quality	uncertain_temperate	Y	Y	100	Complete	20324	20618	18627	19371	1697	1247	1
CHGV1328	DC26_contig-120_52	35336	High-quality	uncertain_temperate	Y	Y	100	Complete	21083	14253	19002	13167	2081	1086
CHGV1329	DC26_contig-120_59	33651	High-quality	uncertain_temperate	Y	Y	100	Complete	20254	13397	17504	11623	2750	1774
CHGV1330	DC26_contig-120_6	76706	High-quality	uncertain_temperate	Y	Y	97.02	High-quality	45753	30953	38081	25806	7672	5147	1
CHGV1331	DC26_contig-120_72	31159	High-quality	temperate	Y	Y	100	Complete	18164	12995	16674	12063	1490	932	1
CHGV1332	DC26_contig-120_74	30284	High-quality	uncertain_temperate	Y	Y	100	Complete	12174	18110	11144	16843	1030	1267
CHGV1333	DC26_contig-120_92	28207	High-quality	uncertain_virulent	Y	Y	100	Complete	10791	17416	9782	16018	1009	1398
CHGV1334	DC26_contig-120_93	27786	High-quality	uncertain_temperate	Y	Y	100	Complete	11602	16184	10033	14312	1569	1872	1
CHGV1335	DC26_contig_1000_pilon	41112	High-quality	uncertain_temperate	Y	Y	100	High-quality	21317	19795	18937	17621	2380	2174
CHGV1336	DC26_contig_1001_pilon	44161	High-quality	uncertain_temperate	Y	Y	100	High-quality	22194	21967	17395	17816	4799	4151
CHGV1337	DC26_contig_1002_pilon	34884	High-quality	temperate	Y	Y	100	High-quality	21312	13572	18875	12253	2437	1319
CHGV1338	DC26_contig_1004_pilon	41382	High-quality	temperate	Y	Y	100	High-quality	16346	25036	12911	20560	3435	4476
CHGV1339	DC26_contig_1008_pilon	38309	High-quality	uncertain_temperate	Y	Y	100	High-quality	17629	20680	14829	18129	2800	2551
CHGV1340	DC26_contig_1009_pilon	40291	High-quality	uncertain_temperate	Y	Y	99.68	High-quality	19212	21079	17572	19550	1640	1529	1
CHGV1341	DC26_contig_1011_pilon	41587	High-quality	uncertain_temperate	Y	Y	96.41	High-quality	25571	16016	23165	14632	2406	1384
CHGV1342	DC26_contig_1012_pilon	40838	High-quality	uncertain_temperate	Y	Y	99.34	High-quality	23281	17557	21820	16640	1461	917
CHGV1343	DC26_contig_1013_pilon	41704	High-quality	uncertain_temperate	Y	Y	95.44	High-quality	18902	22802	17513	21467	1389	1335
CHGV1344	DC26_contig_1014_pilon	18170	High-quality	uncertain_temperate	Y	Y	100	High-quality	7011	11159	6186	10116	825	1043
CHGV1345	DC26_contig_274_pilon	38747	High-quality	uncertain_temperate	Y	Y	100	High-quality	20045	18702	16623	16134	3422	2568
CHGV1346	DC26_contig_315_pilon	81211	High-quality	uncertain_temperate	Y	Y	100	High-quality	38874	42337	32892	36467	5982	5870
CHGV1347	DC26_contig_356_pilon	43191	High-quality	uncertain_temperate	Y	Y	99.66	High-quality	18663	24528	16209	21846	2454	2682
CHGV1348	DC26_contig_370_pilon	34772	High-quality	uncertain_temperate	Y	Y	100	High-quality	21109	13663	18077	12241	3032	1422
CHGV1349	DC26_contig_396_pilon	44960	High-quality	uncertain_temperate	Y	Y	100	High-quality	18968	25992	18159	25155	809	837	1
CHGV1350	DC26_contig_42_pilon	101815	High-quality	uncertain_temperate	Y	Y	100	High-quality	62991	38824	55669	35370	7322	3454	2
CHGV1351	DC26_contig_463_pilon	156498	High-quality	uncertain_temperate	Y	Y	100	Complete	60355	96143	48016	80638	12339	15505	1
CHGV1352	DC26_contig_523_pilon	62998	High-quality	uncertain_temperate	Y	Y	100	Complete	36540	26458	31291	22900	5249	3558	1
CHGV1353	DC26_contig_596_pilon	73471	High-quality	uncertain_temperate	Y	Y	100	High-quality	45946	27525	41279	25354	4667	2171	1
CHGV1354	DC26_contig_712_pilon	38718	High-quality	temperate	Y	Y	95.71	High-quality	19926	18792	16284	15671	3642	3121
CHGV1355	DC26_contig_727_pilon	40354	High-quality	uncertain_temperate	Y	Y	100	High-quality	21872	18482	19569	16692	2303	1790
CHGV1356	DC26_contig_747_pilon	36137	High-quality	temperate	Y	Y	95.1	High-quality	15718	20419	13454	17968	2264	2451	1
CHGV1357	DC26_contig_748_pilon	38752	High-quality	uncertain_temperate	Y	Y	94.53	High-quality	16478	22274	13411	18542	3067	3732
CHGV1358	DC26_contig_758_pilon	36601	High-quality	uncertain_temperate	Y	Y	100	High-quality	21147	15454	18260	13567	2887	1887
CHGV1359	DC26_contig_783_pilon	76758	High-quality	uncertain_temperate	Y	Y	97.24	High-quality	45769	30989	39118	26719	6651	4270	1
CHGV1360	DC26_contig_792_pilon	38950	High-quality	uncertain_temperate	Y	Y	100	High-quality	14511	24439	11937	20274	2574	4165	1
CHGV1361	DC26_contig_842_pilon	42863	High-quality	uncertain_temperate	Y	Y	100	High-quality	24748	18115	21969	16452	2779	1663
CHGV1362	DC26_contig_875_pilon	59490	High-quality	uncertain_temperate	Y	Y	100	Complete	24809	34681	20833	30257	3976	4424	1
CHGV1363	DC26_contig_892_pilon	40361	High-quality	uncertain_temperate	Y	Y	100	High-quality	23990	16371	21700	14987	2290	1384
CHGV1364	DC26_contig_910_pilon	40506	High-quality	uncertain_temperate	Y	Y	98.16	High-quality	25313	15193	24260	14641	1053	552	1
CHGV1365	DC26_contig_921_pilon	57300	High-quality	uncertain_temperate	Y	Y	92.83	High-quality	35641	21659	31303	19106	4338	2553
CHGV1366	DC26_contig_932_pilon	61324	High-quality	virulent	Y	Y	100	Complete	38610	22714	36652	21776	1958	938
CHGV1367	DC26_contig_936_pilon	40823	High-quality	uncertain_temperate	Y	Y	98.03	High-quality	20265	20558	18865	19667	1400	891	1
CHGV1368	DC26_contig_939_pilon	35373	High-quality	uncertain_virulent	Y	Y	100	High-quality	13880	21493	12768	20357	1112	1136
CHGV1369	DC26_contig_943_pilon	52774	High-quality	uncertain_temperate	Y	Y	98.88	High-quality	24333	28441	22463	26824	1870	1617
CHGV1370	DC26_contig_950_pilon	38586	High-quality	uncertain_temperate	Y	Y	100	High-quality	14848	23738	13611	22089	1237	1649
CHGV1371	DC26_contig_958_pilon	128554	High-quality	uncertain_temperate	Y	Y	100	High-quality	62397	66157	51724	56714	10673	9443	3
CHGV1372	DC26_contig_961_pilon	37663	High-quality	uncertain_temperate	Y	Y	92.01	High-quality	20927	16736	18758	14977	2169	1759	2
CHGV1373	DC26_contig_962_pilon	42313	High-quality	uncertain_temperate	Y	Y	100	High-quality	22165	20148	20487	18819	1678	1329
CHGV1374	DC26_contig_967_pilon	46298	High-quality	uncertain_virulent	Y	Y	100	High-quality	22839	23459	20588	21310	2251	2149
CHGV1375	DC26_contig_970_pilon	42979	High-quality	uncertain_temperate	Y	Y	100	High-quality	24563	18416	22444	17079	2119	1337
CHGV1376	DC26_contig_971_pilon	33582	High-quality	uncertain_temperate	Y	Y	98.4	High-quality	20220	13362	18742	12509	1478	853
CHGV1377	DC26_contig_976_pilon	45428	High-quality	uncertain_temperate	Y	Y	100	High-quality	26693	18735	23405	16671	3288	2064
CHGV1378	DC26_contig_977_pilon	45149	High-quality	uncertain_temperate	Y	Y	100	High-quality	26932	18217	23953	16463	2979	1754	1
CHGV1379	DC26_contig_980_pilon	58338	High-quality	uncertain_temperate	Y	Y	100	High-quality	29338	29000	23756	24178	5582	4822
CHGV1380	DC26_contig_982_pilon	32656	High-quality	uncertain_temperate	Y	Y	94.01	High-quality	13643	19013	12547	17695	1096	1318
CHGV1381	DC26_contig_983_pilon	35973	High-quality	temperate	Y	Y	94.63	High-quality	13925	22048	12582	20562	1343	1486
CHGV1382	DC26_contig_986_pilon	38135	High-quality	temperate	Y	Y	94.6	High-quality	23208	14927	21116	13882	2092	1045
CHGV1383	DC26_contig_991_pilon	42481	High-quality	uncertain_temperate	Y	Y	98.54	High-quality	23450	19031	21091	17189	2359	1842	1
CHGV1384	DC26_contig_995_pilon	43192	High-quality	temperate	Y	Y	100	High-quality	20873	22319	19941	21420	932	899
CHGV1385	DC26_contig_996_pilon	39641	High-quality	uncertain_temperate	Y	Y	100	High-quality	20242	19399	17131	16991	3111	2408	1
CHGV1386	DC26_contig_999_pilon	45559	High-quality	uncertain_temperate	Y	Y	100	High-quality	25510	20049	22463	17851	3047	2198
CHGV1387	DC26_NODE_103	37652	High-quality	uncertain_temperate	Y	Y	98.15	High-quality	17311	20341	14675	17875	2636	2466
CHGV1388	DC26_NODE_104	37610	High-quality	temperate	Y	Y	100	High-quality	18794	18816	17646	17868	1148	948
CHGV1389	DC26_NODE_105	37494	High-quality	temperate	Y	Y	98.71	High-quality	13590	23904	12353	21985	1237	1919
CHGV1390	DC26_NODE_108	37178	High-quality	uncertain_temperate	Y	Y	91.07	High-quality	20315	16863	18535	15418	1780	1445
CHGV1391	DC26_NODE_112	36756	High-quality	uncertain_temperate	Y	Y	100	Complete	18680	18076	16985	16885	1695	1191
CHGV1392	DC26_NODE_127	35050	High-quality	uncertain_virulent	Y	Y	100	High-quality	13765	21285	12242	19614	1523	1671
CHGV1393	DC26_NODE_129	34949	High-quality	temperate	Y	Y	100	Complete	21340	13609	18975	12201	2365	1408
CHGV1394	DC26_NODE_134	34001	High-quality	uncertain_temperate	Y	Y	100	High-quality	23595	10406	21420	9498	2175	908
CHGV1395	DC26_NODE_1378	5700	High-quality	uncertain_virulent	N	N	93.37	High-quality	3352	2348	2873	2035	479	313
CHGV1396	DC26_NODE_139	33180	High-quality	uncertain_temperate	Y	Y	100	Complete	13815	19365	12460	17798	1355	1567
CHGV1397	DC26_NODE_148	32244	High-quality	temperate	Y	Y	94.15	High-quality	11052	21192	10369	19889	683	1303
CHGV1398	DC26_NODE_156	31135	High-quality	temperate	Y	Y	100	Complete	18142	12993	16532	11944	1610	1049	1
CHGV1399	DC26_NODE_162	30262	High-quality	uncertain_temperate	Y	Y	100	Complete	12183	18079	11022	16842	1161	1237
CHGV1400	DC26_NODE_184	27762	High-quality	uncertain_temperate	Y	Y	100	Complete	11592	16170	10553	15064	1039	1106	1
CHGV1401	DC26_NODE_2	184421	High-quality	virulent	Y	Y	100	High-quality	116500	67921	107261	63166	9239	4755
CHGV1402	DC26_NODE_215	24649	High-quality	uncertain_temperate	Y	Y	97.37	High-quality	11043	13606	9140	11749	1903	1857
CHGV1403	DC26_NODE_23	73526	High-quality	uncertain_temperate	Y	Y	100	Complete	45976	27550	41484	25482	4492	2068	1
CHGV1404	DC26_NODE_25	71144	High-quality	uncertain_temperate	Y	Y	100	Complete	42848	28296	36406	24578	6442	3718
CHGV1405	DC26_NODE_26	69932	High-quality	uncertain_temperate	Y	Y	100	Complete	42415	27517	36173	23474	6242	4043	1
CHGV1406	DC26_NODE_3	161836	High-quality	uncertain_virulent	Y	Y	100	High-quality	105460	56376	95484	51005	9976	5371
CHGV1407	DC26_NODE_31	61729	High-quality	virulent	Y	Y	100	High-quality	38920	22809	37200	22005	1720	804
CHGV1408	DC26_NODE_33	61130	High-quality	uncertain_temperate	Y	Y	100	High-quality	35505	25625	30457	22213	5048	3412	1
CHGV1409	DC26_NODE_38	56312	High-quality	uncertain_temperate	Y	Y	91.23	High-quality	35050	21262	30852	18780	4198	2482
CHGV1410	DC26_NODE_4	154247	High-quality	uncertain_virulent	Y	Y	100	High-quality	90109	64138	80043	57765	10066	6373	1
CHGV1411	DC26_NODE_45	52831	High-quality	uncertain_temperate	Y	Y	100	Complete	24357	28474	22417	26777	1940	1697
CHGV1412	DC26_NODE_48	50484	High-quality	uncertain_temperate	Y	Y	100	Complete	22391	28093	19359	25215	3032	2878
CHGV1413	DC26_NODE_51	49606	High-quality	uncertain_temperate	Y	Y	100	High-quality	24152	25454	20631	22074	3521	3380
CHGV1414	DC26_NODE_58	46406	High-quality	uncertain_virulent	Y	Y	100	High-quality	22900	23506	21104	21994	1796	1512
CHGV1415	DC26_NODE_63	44666	High-quality	uncertain_temperate	Y	Y	100	Complete	22448	22218	20059	20180	2389	2038
CHGV1416	DC26_NODE_64	44309	High-quality	uncertain_temperate	Y	Y	100	High-quality	18717	25592	17114	23959	1603	1633
CHGV1417	DC26_NODE_648	10503	High-quality	uncertain_temperate	Y	Y	100	Complete	5176	5327	3243	3513	1933	1814
CHGV1418	DC26_NODE_69	43344	High-quality	temperate	Y	Y	100	High-quality	21343	22001	16981	18338	4362	3663
CHGV1419	DC26_NODE_73	42468	High-quality	uncertain_temperate	Y	Y	100	High-quality	24308	18160	22311	16912	1997	1248
CHGV1420	DC26_NODE_74	42462	High-quality	uncertain_temperate	Y	Y	100	Complete	23444	19018	21973	17993	1471	1025	1
CHGV1421	DC26_NODE_77	42131	High-quality	uncertain_virulent	Y	Y	99.49	High-quality	23683	18448	21267	16572	2416	1876
CHGV1422	DC26_NODE_81	41642	High-quality	uncertain_temperate	Y	Y	100	Complete	25608	16034	23672	14980	1936	1054
CHGV1423	DC26_NODE_83	41016	High-quality	uncertain_temperate	Y	Y	100	High-quality	21308	19708	19512	18084	1796	1624
CHGV1424	DC26_NODE_839	8731	High-quality	uncertain_virulent	Y	Y	100	High-quality	4882	3849	3434	2674	1448	1175
CHGV1425	DC26_NODE_84	40926	High-quality	uncertain_temperate	Y	Y	98.28	High-quality	20306	20620	18987	19737	1319	883	1
CHGV1426	DC26_NODE_86	40899	High-quality	uncertain_temperate	Y	Y	100	Complete	25566	15333	24238	14585	1328	748	1
CHGV1427	DC26_NODE_87	40891	High-quality	uncertain_temperate	Y	Y	100	Complete	23306	17585	21808	16598	1498	987
CHGV1428	DC26_NODE_88	40823	High-quality	uncertain_virulent	Y	Y	90.68	High-quality	24600	16223	21697	14456	2903	1767
CHGV1429	DC26_NODE_89	40592	High-quality	uncertain_temperate	Y	Y	100	High-quality	16047	24545	13927	22124	2120	2421
CHGV1430	DC26_NODE_9	101045	High-quality	uncertain_virulent	Y	Y	100	Complete	67408	33637	46175	23668	21233	9969
CHGV1431	DC26_NODE_90	40263	High-quality	uncertain_temperate	Y	Y	100	Complete	21840	18423	20156	17251	1684	1172
CHGV1432	DC26_NODE_92	39905	High-quality	uncertain_temperate	Y	Y	91.38	High-quality	21215	18690	19551	17517	1664	1173
CHGV1433	DC26_NODE_93	39696	High-quality	uncertain_temperate	Y	Y	100	Complete	20265	19431	16749	16542	3516	2889	1
CHGV1434	DC26_NODE_94	39625	High-quality	uncertain_temperate	Y	Y	100	Complete	21143	18482	19612	17197	1531	1285
CHGV1435	DC26_opera_contig_105	30249	High-quality	uncertain_temperate	Y	Y	100	Complete	12149	18100	11023	16733	1126	1367
CHGV1436	DC26_opera_contig_113	28198	High-quality	uncertain_temperate	Y	Y	100	Complete	10783	17415	9867	16182	916	1233
CHGV1437	DC26_opera_contig_114	27805	High-quality	temperate	Y	Y	100	Complete	11604	16201	10723	15365	881	836	1
CHGV1438	DC26_opera_contig_12	61996	High-quality	uncertain_temperate	Y	Y	100	High-quality	35942	26054	30218	22089	5724	3965	1
CHGV1439	DC26_opera_contig_127	35769	High-quality	uncertain_temperate	Y	Y	98.2	High-quality	18210	17559	13743	13917	4467	3642
CHGV1440	DC26_opera_contig_15	56940	High-quality	uncertain_temperate	Y	Y	98.74	High-quality	28634	28306	23459	23911	5175	4395
CHGV1441	DC26_opera_contig_17	56227	High-quality	uncertain_temperate	Y	Y	91.09	High-quality	34974	21253	30595	18581	4379	2672
CHGV1442	DC26_opera_contig_19	52617	High-quality	uncertain_temperate	Y	Y	98.59	High-quality	24238	28379	21977	26287	2261	2092
CHGV1443	DC26_opera_contig_39	42150	High-quality	uncertain_temperate	Y	Y	97.77	High-quality	23228	18922	21494	17788	1734	1134	1
CHGV1444	DC26_opera_contig_54	38548	High-quality	uncertain_temperate	Y	Y	95.34	High-quality	18463	20085	16376	17968	2087	2117	1
CHGV1445	DC26_opera_contig_61	38407	High-quality	uncertain_temperate	Y	Y	100	Complete	17670	20737	14791	18014	2879	2723
CHGV1446	DC26_opera_contig_67	37584	High-quality	uncertain_temperate	Y	Y	93.38	High-quality	20867	16717	18635	15232	2232	1485	2
CHGV1447	DC26_opera_contig_70	36800	High-quality	uncertain_temperate	Y	Y	100	Complete	18695	18105	17167	17024	1528	1081
CHGV1448	DC26_opera_contig_76	41145	High-quality	uncertain_temperate	Y	Y	94.27	High-quality	18656	22489	17299	21233	1357	1256
CHGV1449	DC26_opera_contig_80	43297	High-quality	temperate	Y	Y	100	High-quality	21310	21987	16915	18491	4395	3496
CHGV1450	DC26_opera_contig_82	35360	High-quality	uncertain_virulent	Y	Y	100	High-quality	13865	21495	12577	20029	1288	1466
CHGV1451	DC26_opera_contig_84	35086	High-quality	uncertain_temperate	Y	Y	92.59	High-quality	20847	14239	18595	12950	2252	1289
CHGV1452	DC26_opera_contig_88	33617	High-quality	uncertain_temperate	Y	Y	100	Complete	20241	13376	18467	12346	1774	1030
CHGV1453	DC26_opera_contig_89	33860	High-quality	temperate	Y	Y	100	High-quality	20702	13158	18278	11821	2424	1337
CHGV1454	DC26_opera_contig_96	31888	High-quality	uncertain_temperate	Y	Y	91.66	High-quality	13290	18598	12291	17441	999	1157
CHGV1455	DC28_contig-120_1	157986	High-quality	uncertain_virulent	Y	Y	100	Complete	92820	65166	83561	60385	9259	4781	1
CHGV1456	DC28_contig-120_10	55285	High-quality	uncertain_temperate	Y	Y	100	High-quality	24890	30395	22175	27052	2715	3343	2
CHGV1457	DC28_contig-120_100	14162	High-quality	uncertain_virulent	Y	Y	100	High-quality	7647	6515	7139	6136	508	379
CHGV1458	DC28_contig-120_18	40760	High-quality	uncertain_virulent	N	N	100	Complete	22798	17962	20992	16857	1806	1105	1
CHGV1459	DC28_contig-120_20	40307	High-quality	uncertain_temperate	Y	Y	96.32	High-quality	15763	24544	13914	22512	1849	2032	1
CHGV1460	DC28_contig-120_25	38113	High-quality	uncertain_temperate	Y	Y	100	Complete	21562	16551	19891	15371	1671	1180
CHGV1461	DC28_contig-120_27	36775	High-quality	uncertain_temperate	Y	Y	100	Complete	20984	15791	19188	14703	1796	1088
CHGV1462	DC28_contig-120_3	102060	High-quality	uncertain_virulent	Y	Y	100	Complete	68787	33273	62712	30436	6075	2837
CHGV1463	DC28_contig-120_4	99190	High-quality	uncertain_virulent	Y	Y	100	Complete	67708	31482	46947	22029	20761	9453
CHGV1464	DC28_contig-120_5	97876	High-quality	virulent	Y	Y	100	Complete	66188	31688	46820	22754	19368	8934
CHGV1465	DC28_contig-120_6	78366	High-quality	uncertain_virulent	Y	Y	100	Complete	46441	31925	41360	28378	5081	3547
CHGV1466	DC28_contig-120_8	76347	High-quality	uncertain_temperate	Y	Y	100	Complete	47094	29253	41007	25406	6087	3847	2
CHGV1467	DC28_contig-120_9	67557	High-quality	uncertain_virulent	Y	Y	100	Complete	45934	21623	42221	20107	3713	1516
CHGV1468	DC28_NODE_1	161837	High-quality	uncertain_temperate	Y	Y	100	High-quality	107115	54722	91597	47563	15518	7159	1
CHGV1469	DC28_NODE_10	78302	High-quality	uncertain_virulent	Y	Y	100	Complete	46405	31897	43368	29880	3037	2017
CHGV1470	DC28_NODE_12	76283	High-quality	uncertain_temperate	Y	Y	100	Complete	47054	29229	40634	25215	6420	4014	2
CHGV1471	DC28_NODE_14	64588	High-quality	uncertain_temperate	Y	Y	100	High-quality	27635	36953	23983	32895	3652	4058
CHGV1472	DC28_NODE_19	60953	High-quality	uncertain_temperate	Y	Y	100	High-quality	36967	23986	34534	22754	2433	1232	1
CHGV1473	DC28_NODE_2	136036	High-quality	temperate	Y	Y	100	High-quality	98145	37891	81004	31928	17141	5963
CHGV1474	DC28_NODE_22	58028	High-quality	uncertain_temperate	Y	Y	100	Complete	29573	28455	26631	26055	2942	2400
CHGV1475	DC28_NODE_23	57312	High-quality	uncertain_temperate	Y	N	100	High-quality	38770	18542	36433	17510	2337	1032
CHGV1476	DC28_NODE_244	15608	High-quality	uncertain_virulent	N	N	100	Complete	9404	6204	8551	5717	853	487
CHGV1477	DC28_NODE_25	54767	High-quality	uncertain_temperate	Y	Y	100	Complete	28768	25999	24905	22767	3863	3232
CHGV1478	DC28_NODE_26	54546	High-quality	uncertain_temperate	Y	Y	94.09	High-quality	21342	33204	19226	30643	2116	2561	1
CHGV1479	DC28_NODE_27	53883	High-quality	uncertain_temperate	Y	Y	98.58	High-quality	24173	29710	21874	26792	2299	2918	1
CHGV1480	DC28_NODE_3	101996	High-quality	uncertain_virulent	Y	Y	100	Complete	68738	33258	54747	26710	13991	6548
CHGV1481	DC28_NODE_30	50916	High-quality	uncertain_temperate	Y	Y	100	Complete	34551	16365	31945	15248	2606	1117
CHGV1482	DC28_NODE_35	45314	High-quality	uncertain_virulent	Y	Y	98.91	High-quality	22844	22470	21240	21026	1604	1444
CHGV1483	DC28_NODE_37	43644	High-quality	temperate	Y	Y	100	Complete	22486	21158	19814	18894	2672	2264
CHGV1484	DC28_NODE_4	99236	High-quality	uncertain_virulent	Y	Y	100	Complete	67738	31498	46862	21976	20876	9522
CHGV1485	DC28_NODE_44	42245	High-quality	uncertain_virulent	Y	Y	99.2	High-quality	27412	14833	25239	13803	2173	1030
CHGV1486	DC28_NODE_46	41667	High-quality	uncertain_temperate	Y	Y	100	Complete	22875	18792	20158	16874	2717	1918	1
CHGV1487	DC28_NODE_47	41226	High-quality	uncertain_temperate	Y	Y	100	High-quality	23211	18015	21526	16747	1685	1268	1
CHGV1488	DC28_NODE_5	97812	High-quality	virulent	Y	Y	100	Complete	66129	31683	46469	22574	19660	9109
CHGV1489	DC28_NODE_50	40736	High-quality	uncertain_temperate	N	N	100	Complete	22774	17962	20797	16743	1977	1219	1
CHGV1490	DC28_NODE_53	40056	High-quality	uncertain_temperate	Y	Y	100	Complete	15659	24397	13818	22401	1841	1996	1
CHGV1491	DC28_NODE_54	39881	High-quality	temperate	Y	Y	100	High-quality	29155	10726	25423	9614	3732	1112
CHGV1492	DC28_NODE_57	38060	High-quality	uncertain_temperate	Y	Y	100	Complete	21527	16533	19981	15422	1546	1111
CHGV1493	DC28_NODE_58	37844	High-quality	uncertain_temperate	Y	Y	100	Complete	23236	14608	20725	13193	2511	1415
CHGV1494	DC28_NODE_62	36419	High-quality	uncertain_temperate	Y	Y	100	Complete	17597	18822	15655	16913	1942	1909	1
CHGV1495	DC28_NODE_7	95592	High-quality	virulent	Y	Y	100	Complete	67806	27786	63205	25925	4601	1861
CHGV1496	DC28_NODE_9	86069	High-quality	virulent	Y	Y	100	Complete	54835	31234	51580	29948	3255	1286
CHGV1497	DC28_opera_contig_16	46760	High-quality	temperate	Y	N	93.76	High-quality	31649	15111	29183	14026	2466	1085
CHGV1498	DC28_opera_contig_2	152129	High-quality	uncertain_virulent	Y	Y	98.88	High-quality	89191	62938	81153	58812	8038	4126	1
CHGV1499	DC28_opera_contig_27	40676	High-quality	temperate	Y	Y	100	High-quality	21002	19674	17126	16368	3876	3306
CHGV1500	DC28_opera_contig_4	101286	High-quality	uncertain_virulent	Y	Y	100	High-quality	68290	32996	61698	29908	6592	3088
CHGV1501	DC28_opera_contig_47	32633	High-quality	uncertain_temperate	N	N	98.9	High-quality	22595	10038	20650	9266	1945	772	1
CHGV1502	DC28_opera_contig_6	77254	High-quality	uncertain_virulent	N	N	100	High-quality	45682	31572	42903	29670	2779	1902
CHGV1503	DC28_opera_contig_9	73172	High-quality	uncertain_temperate	Y	Y	92.67	High-quality	45079	28093	38729	24147	6350	3946	3
CHGV1504	DC28_tig00000001_pilon	104522	High-quality	virulent	Y	Y	95.31	High-quality	73948	30574	69266	28756	4682	1818
CHGV1505	f111_contig-120_0	127527	High-quality	uncertain_virulent	Y	Y	100	Complete	66396	61131	54599	51098	11797	10033
CHGV1506	f111_contig-120_10	45445	High-quality	uncertain_temperate	Y	Y	100	Complete	26871	18574	24187	16936	2684	1638
CHGV1507	f111_contig-120_101	15933	High-quality	uncertain_virulent	N	N	100	Complete	9311	6622	8715	6213	596	409
CHGV1508	f111_contig-120_11	44771	High-quality	uncertain_temperate	N	N	100	Complete	30564	14207	28009	13136	2555	1071	2
CHGV1509	f111_contig-120_12	43963	High-quality	temperate	Y	Y	100	Complete	21230	22733	20422	21935	808	798	1
CHGV1510	f111_contig-120_142	12180	High-quality	uncertain_temperate	Y	Y	100	Complete	6247	5933	5010	4824	1237	1109
CHGV1511	f111_contig-120_15	41068	High-quality	uncertain_temperate	Y	Y	100	Complete	24956	16112	22434	14709	2522	1403
CHGV1512	f111_contig-120_16	41021	High-quality	uncertain_virulent	Y	Y	98.74	High-quality	21255	19766	19223	18523	2032	1243
CHGV1513	f111_contig-120_18	39993	High-quality	uncertain_temperate	Y	Y	100	Complete	20769	19224	18151	16829	2618	2395
CHGV1514	f111_contig-120_19	39948	High-quality	uncertain_temperate	Y	Y	100	Complete	21493	18455	19562	17018	1931	1437
CHGV1515	f111_contig-120_2	74517	High-quality	uncertain_temperate	Y	Y	100	Complete	46643	27874	40482	24881	6161	2993
CHGV1516	f111_contig-120_22	39112	High-quality	uncertain_temperate	Y	Y	100	Complete	16258	22854	15363	22044	895	810
CHGV1517	f111_contig-120_24	38762	High-quality	temperate	Y	Y	100	Complete	23746	15016	21825	14012	1921	1004	1
CHGV1518	f111_contig-120_25	38321	High-quality	uncertain_temperate	Y	Y	100	Complete	21000	17321	18948	15837	2052	1484	1
CHGV1519	f111_contig-120_28	36198	High-quality	uncertain_temperate	Y	Y	100	Complete	15371	20827	13557	18948	1814	1879
CHGV1520	f111_contig-120_29	36071	High-quality	uncertain_temperate	Y	Y	100	Complete	16577	19494	14836	18056	1741	1438	1
CHGV1521	f111_contig-120_33	35183	High-quality	uncertain_temperate	Y	Y	100	Complete	20422	14761	17548	12872	2874	1889
CHGV1522	f111_contig-120_38	34457	High-quality	temperate	Y	N	100	Complete	17326	17131	14918	14803	2408	2328
CHGV1523	f111_contig-120_39	33927	High-quality	uncertain_temperate	Y	Y	98.42	High-quality	18448	15479	17081	14500	1367	979
CHGV1524	f111_contig-120_41	33104	High-quality	uncertain_virulent	Y	Y	100	Complete	17865	15239	16306	14474	1559	765
CHGV1525	f111_contig-120_46	31475	High-quality	uncertain_virulent	Y	Y	100	Complete	15159	16316	13673	14845	1486	1471	2
CHGV1526	f111_contig-120_6	49633	High-quality	uncertain_temperate	Y	Y	100	High-quality	26737	22896	23849	20443	2888	2453
CHGV1527	f111_contig-120_7	48815	High-quality	uncertain_temperate	Y	Y	100	Complete	28765	20050	25745	18034	3020	2016
CHGV1528	f111_contig-120_8	48548	High-quality	uncertain_virulent	Y	Y	100	Complete	23457	25091	21667	23288	1790	1803
CHGV1529	f111_contig-120_9	47738	High-quality	uncertain_virulent	Y	Y	100	Complete	23512	24226	20350	21608	3162	2618	1
CHGV1530	f231_contig-120_0	147911	High-quality	uncertain_temperate	Y	Y	90.17	High-quality	97955	49956	85984	44277	11971	5679	4
CHGV1531	f231_contig-120_25	47396	High-quality	uncertain_temperate	N	N	100	Complete	20684	26712	18248	24172	2436	2540	1
CHGV1532	f231_contig-120_26	46574	High-quality	uncertain_temperate	Y	Y	100	Complete	30240	16334	28010	15467	2230	867
CHGV1533	f231_contig-120_286	13961	High-quality	uncertain_virulent	Y	Y	100	High-quality	8724	5237	8226	4947	498	290
CHGV1534	f231_contig-120_3	99793	High-quality	virulent	Y	N	100	Complete	66718	33075	62466	31285	4252	1790
CHGV1535	f231_contig-120_31	42088	High-quality	uncertain_temperate	Y	Y	100	Complete	25508	16580	21367	14165	4141	2415	1
CHGV1536	f231_contig-120_312	13338	High-quality	virulent	N	N	100	High-quality	7227	6111	6331	5408	896	703
CHGV1537	f231_contig-120_4	99789	High-quality	uncertain_virulent	N	N	100	Complete	65487	34302	53231	28374	12256	5928
CHGV1538	f231_contig-120_48	34524	High-quality	uncertain_temperate	N	N	100	Complete	17305	17219	15675	15783	1630	1436	1
CHGV1539	f231_contig-120_49	34297	High-quality	uncertain_virulent	Y	Y	100	Complete	18498	15799	16688	14758	1810	1041	1
CHGV1540	f231_contig-120_5	98465	High-quality	uncertain_temperate	Y	Y	100	Complete	60062	38403	57054	37032	3008	1371
CHGV1541	f231_contig-120_830	6645	High-quality	uncertain_virulent	N	N	100	High-quality	4235	2410	3686	2104	549	306
CHGV1542	f231_contig-120_837	6557	High-quality	uncertain_virulent	N	N	100	Complete	4153	2404	3129	1842	1024	562
CHGV1543	f231_contig-120_908	6056	High-quality	temperate	N	N	100	Complete	3830	2226	3071	1804	759	422
CHGV1544	f242_contig-120_181	13462	High-quality	uncertain_virulent	N	N	100	Complete	6464	6998	6056	6631	408	367
CHGV1545	f242_contig-120_285	6872	High-quality	uncertain_virulent	Y	Y	100	Complete	4328	2544	3535	2126	793	418
CHGV1546	f242_contig-120_308	6414	High-quality	uncertain_virulent	Y	Y	100	Complete	4025	2389	3232	1886	793	503
CHGV1547	f242_contig-120_309	6400	High-quality	uncertain_virulent	N	N	100	High-quality	4087	2313	3445	1961	642	352
CHGV1548	f242_contig-120_36	61186	High-quality	uncertain_temperate	Y	Y	100	High-quality	30039	31147	26855	28826	3184	2321
CHGV1549	f242_contig-120_41	58007	High-quality	uncertain_temperate	Y	Y	100	Complete	34559	23448	28518	19444	6041	4004	2
CHGV1550	f242_contig-120_42	57788	High-quality	uncertain_temperate	Y	Y	100	Complete	36165	21623	30458	18423	5707	3200
CHGV1551	f242_contig-120_51	52965	High-quality	temperate	Y	Y	100	Complete	24254	28711	22219	26843	2035	1868
CHGV1552	f242_contig-120_61	47041	High-quality	uncertain_virulent	Y	Y	100	High-quality	23755	23286	21911	21705	1844	1581
CHGV1553	f242_contig-120_66	44514	High-quality	uncertain_virulent	Y	Y	100	Complete	26116	18398	23441	16729	2675	1669
CHGV1554	f242_contig-120_68	43426	High-quality	temperate	Y	Y	100	Complete	18573	24853	17122	23297	1451	1556	1
CHGV1555	f242_contig-120_70	42642	High-quality	temperate	Y	Y	97.7	High-quality	17518	25124	16102	23393	1416	1731	1
CHGV1556	f242_contig-120_88	34849	High-quality	uncertain_virulent	Y	Y	97.26	High-quality	18828	16021	16928	15073	1900	948
CHGV1557	f242_contig-120_91	33980	High-quality	uncertain_temperate	Y	Y	100	Complete	21566	12414	18399	10656	3167	1758
CHGV1558	f6007_contig-120_1	99793	High-quality	virulent	Y	N	100	Complete	66711	33082	61013	30434	5698	2648
CHGV1559	f6007_contig-120_14	61971	High-quality	uncertain_virulent	Y	Y	100	Complete	36658	25313	33552	23526	3106	1787
CHGV1560	f6007_contig-120_17	56957	High-quality	uncertain_temperate	Y	Y	100	High-quality	35357	21600	30858	19229	4499	2371
CHGV1561	f6007_contig-120_2	98465	High-quality	uncertain_temperate	Y	Y	100	Complete	60071	38394	56692	36782	3379	1612
CHGV1562	f6007_contig-120_26	47356	High-quality	uncertain_temperate	N	N	100	Complete	20660	26696	18161	24085	2499	2611	1
CHGV1563	f6007_contig-120_27	46681	High-quality	uncertain_temperate	Y	Y	100	Complete	30305	16376	27942	15433	2363	943
CHGV1564	f6007_contig-120_28	45758	High-quality	uncertain_temperate	Y	Y	100	Complete	27029	18729	24389	17199	2640	1530
CHGV1565	f6007_contig-120_29	44888	High-quality	uncertain_temperate	Y	Y	100	Complete	21518	23370	19889	21604	1629	1766	2
CHGV1566	f6007_contig-120_293	9332	High-quality	uncertain_temperate	Y	Y	100	High-quality	6056	3276	4629	2487	1427	789
CHGV1567	f6007_contig-120_3	97474	High-quality	virulent	Y	Y	100	Complete	65182	32292	45512	22805	19670	9487
CHGV1568	f6007_contig-120_33	42084	High-quality	temperate	Y	Y	100	Complete	17020	25064	16040	24004	980	1060	1
CHGV1569	f6007_contig-120_35	40244	High-quality	uncertain_temperate	Y	Y	100	Complete	18339	21905	17013	20488	1326	1417
CHGV1570	f6007_contig-120_37	39857	High-quality	temperate	Y	Y	100	Complete	19056	20801	17066	19120	1990	1681
CHGV1571	f6007_contig-120_38	39837	High-quality	uncertain_virulent	Y	Y	97.43	High-quality	20191	19646	18145	17975	2046	1671	3
CHGV1572	f6007_contig-120_39	39587	High-quality	uncertain_temperate	Y	Y	100	Complete	24990	14597	22277	13120	2713	1477
CHGV1573	f6007_contig-120_41	38772	High-quality	uncertain_temperate	Y	Y	100	Complete	23699	15073	20987	13648	2712	1425
CHGV1574	f6007_contig-120_43	37139	High-quality	uncertain_temperate	Y	Y	92.11	High-quality	22518	14621	19764	13227	2754	1394
CHGV1575	f6007_contig-120_44	37129	High-quality	uncertain_temperate	Y	Y	100	High-quality	16125	21004	15253	20003	872	1001	1
CHGV1576	f6007_contig-120_49	34524	High-quality	uncertain_temperate	N	N	100	Complete	17354	17170	15636	15960	1718	1210	1
CHGV1577	f6007_contig-120_50	34520	High-quality	temperate	Y	Y	100	Complete	14094	20426	12787	19367	1307	1059	1
CHGV1578	f6007_contig-120_51	34313	High-quality	uncertain_virulent	Y	Y	100	Complete	18510	15803	16631	14719	1879	1084	1
CHGV1579	H01_contig-120_0	209654	High-quality	uncertain_temperate	Y	Y	97.3	High-quality	141267	68387	121426	58732	19841	9655	1
CHGV1580	H01_contig-120_10	57417	High-quality	virulent	Y	Y	100	Complete	28904	28513	25662	26088	3242	2425
CHGV1581	H01_contig-120_16	48327	High-quality	uncertain_temperate	Y	Y	100	Complete	16701	31626	15933	30519	768	1107
CHGV1582	H01_contig-120_18	47435	High-quality	uncertain_temperate	Y	Y	100	Complete	23657	23778	21977	22294	1680	1484	1
CHGV1583	H01_contig-120_2	75547	High-quality	uncertain_temperate	Y	Y	97.91	High-quality	50395	25152	44275	22553	6120	2599
CHGV1584	H01_contig-120_20	45531	High-quality	uncertain_virulent	Y	Y	100	Complete	20768	24763	19527	23421	1241	1342
CHGV1585	H01_contig-120_21	44854	High-quality	uncertain_temperate	Y	Y	100	High-quality	19039	25815	17314	24356	1725	1459
CHGV1586	H01_contig-120_22	44551	High-quality	uncertain_temperate	Y	Y	100	High-quality	26789	17762	25322	16900	1467	862	1
CHGV1587	H01_contig-120_23	43933	High-quality	uncertain_virulent	Y	Y	100	Complete	17492	26441	16153	24788	1339	1653
CHGV1588	H01_contig-120_27	42632	High-quality	uncertain_temperate	Y	Y	98.8	High-quality	23598	19034	21108	17349	2490	1685
CHGV1589	H01_contig-120_29	42009	High-quality	uncertain_temperate	Y	Y	100	Complete	16800	25209	15426	23430	1374	1779
CHGV1590	H01_contig-120_30	41689	High-quality	uncertain_temperate	Y	Y	100	High-quality	22889	18800	20701	17351	2188	1449
CHGV1591	H01_contig-120_32	41343	High-quality	uncertain_temperate	Y	Y	100	Complete	18885	22458	17022	20652	1863	1806
CHGV1592	H01_contig-120_34	40768	High-quality	uncertain_virulent	Y	Y	100	Complete	21216	19552	19327	18326	1889	1226
CHGV1593	H01_contig-120_36	40733	High-quality	temperate	Y	Y	100	Complete	19283	21450	16926	19113	2357	2337
CHGV1594	H01_contig-120_4	61887	High-quality	uncertain_temperate	Y	Y	100	Complete	30172	31715	27268	29709	2904	2006
CHGV1595	H01_contig-120_43	39155	High-quality	uncertain_temperate	Y	Y	92.48	High-quality	17781	21374	15831	19739	1950	1635
CHGV1596	H01_contig-120_44	38838	High-quality	uncertain_temperate	Y	Y	95.13	High-quality	23027	15811	21582	15000	1445	811	1
CHGV1597	H01_contig-120_46	37091	High-quality	uncertain_temperate	Y	Y	100	Complete	21054	16037	18493	14273	2561	1764
CHGV1598	H01_contig-120_47	36768	High-quality	uncertain_temperate	Y	Y	100	Complete	17044	19724	15059	18094	1985	1630	1
CHGV1599	H01_contig-120_48	36621	High-quality	uncertain_temperate	Y	N	100	Complete	14115	22506	13307	21262	808	1244
CHGV1600	H01_contig-120_5	61813	High-quality	temperate	Y	Y	100	High-quality	22533	39280	21393	37290	1140	1990	1
CHGV1601	H01_contig-120_50	36502	High-quality	uncertain_virulent	Y	Y	100	High-quality	21918	14584	19882	13349	2036	1235
CHGV1602	H01_contig-120_56	33885	High-quality	temperate	Y	Y	100	High-quality	20716	13169	18464	11925	2252	1244	1
CHGV1603	H01_contig-120_6	60722	High-quality	uncertain_temperate	Y	Y	100	Complete	20207	40515	17804	36985	2403	3530
CHGV1604	H01_contig-120_72	29631	High-quality	uncertain_temperate	Y	Y	100	Complete	15493	14138	14429	13186	1064	952
CHGV1605	H01_contig_1015_pilon	33715	High-quality	temperate	Y	Y	99.88	High-quality	20614	13101	18283	11773	2331	1328	1
CHGV1606	H01_contig_1022_pilon	41337	High-quality	uncertain_temperate	Y	Y	97.49	High-quality	18737	22600	16624	20736	2113	1864
CHGV1607	H01_contig_1046_pilon	51445	High-quality	temperate	Y	Y	95.9	High-quality	32321	19124	30438	18024	1883	1100
CHGV1608	H01_contig_1052_pilon	44204	High-quality	uncertain_temperate	Y	Y	100	High-quality	23973	20231	21783	18618	2190	1613
CHGV1609	H01_contig_1089_pilon	41352	High-quality	temperate	Y	Y	100	High-quality	28537	12815	25315	11468	3222	1347
CHGV1610	H01_contig_1092_pilon	44656	High-quality	uncertain_temperate	Y	Y	100	High-quality	25677	18979	22017	16637	3660	2342
CHGV1611	H01_contig_1104_pilon	71597	High-quality	temperate	Y	Y	100	High-quality	27852	43745	26225	41491	1627	2254	1
CHGV1612	H01_contig_1111_pilon	50787	High-quality	uncertain_virulent	Y	Y	100	High-quality	24239	26548	21733	24455	2506	2093
CHGV1613	H01_contig_1144_pilon	58275	High-quality	virulent	Y	Y	100	Complete	29461	28814	25868	26293	3593	2521
CHGV1614	H01_contig_1145_pilon	52589	High-quality	uncertain_temperate	Y	Y	100	High-quality	25925	26664	22500	23727	3425	2937
CHGV1615	H01_contig_1157_pilon	39008	High-quality	uncertain_temperate	Y	Y	95.54	High-quality	23101	15907	21657	15096	1444	811	1
CHGV1616	H01_contig_1168_pilon	78607	High-quality	uncertain_temperate	Y	Y	100	Complete	49016	29591	41862	25498	7154	4093
CHGV1617	H01_contig_1169_pilon	79843	High-quality	uncertain_temperate	Y	Y	99.13	High-quality	49805	30038	43192	26244	6613	3794	2
CHGV1618	H01_contig_1179_pilon	43958	High-quality	uncertain_temperate	Y	Y	100	High-quality	19196	24762	16177	21734	3019	3028	1
CHGV1619	H01_contig_1227_pilon	37718	High-quality	uncertain_temperate	Y	Y	100	High-quality	23697	14021	22068	13176	1629	845
CHGV1620	H01_contig_1230_pilon	50797	High-quality	uncertain_temperate	Y	Y	100	Complete	25981	24816	24120	23484	1861	1332
CHGV1621	H01_contig_1239_pilon	35977	High-quality	uncertain_temperate	Y	Y	92.44	High-quality	14644	21333	12560	19417	2084	1916
CHGV1622	H01_contig_1243_pilon	37680	High-quality	temperate	Y	Y	92.06	High-quality	17043	20637	15940	19697	1103	940
CHGV1623	H01_contig_1267_pilon	39848	High-quality	temperate	Y	Y	100	Complete	14805	25043	12589	21788	2216	3255
CHGV1624	H01_contig_1294_pilon	42882	High-quality	uncertain_temperate	Y	Y	99.17	High-quality	21614	21268	18654	18609	2960	2659
CHGV1625	H01_contig_1298_pilon	37608	High-quality	uncertain_temperate	Y	Y	99.51	High-quality	15561	22047	13507	19638	2054	2409
CHGV1626	H01_contig_1300_pilon	42915	High-quality	uncertain_temperate	Y	Y	95.2	High-quality	24850	18065	22908	16814	1942	1251
CHGV1627	H01_contig_1308_pilon	48845	High-quality	uncertain_temperate	Y	Y	100	High-quality	24226	24619	20695	22157	3531	2462
CHGV1628	H01_contig_1310_pilon	42532	High-quality	uncertain_temperate	Y	Y	97.56	High-quality	14878	27654	13711	25658	1167	1996
CHGV1629	H01_contig_1315_pilon	47534	High-quality	temperate	Y	Y	100	High-quality	33825	13709	30546	12666	3279	1043
CHGV1630	H01_contig_1319_pilon	44535	High-quality	uncertain_temperate	Y	Y	100	High-quality	21772	22763	19106	20461	2666	2302
CHGV1631	H01_contig_1329_pilon	43003	High-quality	uncertain_temperate	Y	Y	98.69	High-quality	25359	17644	22953	16043	2406	1601
CHGV1632	H01_contig_1352_pilon	212066	High-quality	uncertain_temperate	Y	Y	98.42	High-quality	142734	69332	122501	59418	20233	9914	1
CHGV1633	H01_contig_1354_pilon	41494	High-quality	temperate	Y	Y	100	High-quality	19230	22264	16990	19958	2240	2306	1
CHGV1634	H01_contig_1357_pilon	41543	High-quality	uncertain_virulent	Y	Y	100	High-quality	22710	18833	20557	17450	2153	1383
CHGV1635	H01_contig_1361_pilon	36649	High-quality	uncertain_temperate	Y	Y	99.48	High-quality	16975	19674	14983	17981	1992	1693	1
CHGV1636	H01_contig_1362_pilon	55398	High-quality	uncertain_temperate	Y	Y	96.17	High-quality	28645	26753	23695	22382	4950	4371
CHGV1637	H01_contig_1363_pilon	41450	High-quality	uncertain_temperate	Y	Y	100	High-quality	23300	18150	20377	16079	2923	2071
CHGV1638	H01_contig_1367_pilon	42715	High-quality	uncertain_temperate	Y	Y	99	High-quality	23656	19059	21388	17330	2268	1729
CHGV1639	H01_contig_1370_pilon	48891	High-quality	uncertain_temperate	Y	Y	100	High-quality	28794	20097	25593	18042	3201	2055
CHGV1640	H01_contig_1380_pilon	34506	High-quality	uncertain_temperate	Y	Y	91.25	High-quality	19664	14842	17475	13395	2189	1447
CHGV1641	H01_contig_1381_pilon	41224	High-quality	uncertain_temperate	Y	Y	98.77	High-quality	18840	22384	17236	20888	1604	1496
CHGV1642	H01_contig_1385_pilon	36502	High-quality	uncertain_temperate	Y	Y	100	High-quality	14067	22435	13246	21260	821	1175
CHGV1643	H01_contig_1387_pilon	35948	High-quality	uncertain_temperate	Y	Y	99.88	High-quality	17110	18838	15375	17379	1735	1459
CHGV1644	H01_contig_1388_pilon	43630	High-quality	uncertain_temperate	Y	Y	98.11	High-quality	20924	22706	18305	20086	2619	2620
CHGV1645	H01_contig_1389_pilon	40907	High-quality	uncertain_temperate	Y	Y	97.41	High-quality	22704	18203	21270	17165	1434	1038
CHGV1646	H01_contig_1390_pilon	61743	High-quality	temperate	Y	Y	100	High-quality	22504	39239	21057	36819	1447	2420	1
CHGV1647	H01_contig_1392_pilon	11514	High-quality	virulent	Y	Y	100	High-quality	6734	4780	5658	3975	1076	805
CHGV1648	H01_contig_1393_pilon	41890	High-quality	uncertain_temperate	Y	Y	91.78	High-quality	16746	25144	15484	23462	1262	1682
CHGV1649	H01_contig_1395_pilon	45432	High-quality	uncertain_virulent	Y	Y	100	High-quality	20720	24712	19206	23124	1514	1588
CHGV1650	H01_contig_1396_pilon	37222	High-quality	uncertain_temperate	Y	Y	100	High-quality	23579	13643	20431	12000	3148	1643	1
CHGV1651	H01_contig_1397_pilon	53701	High-quality	uncertain_temperate	Y	Y	100	High-quality	36616	17085	32932	15515	3684	1570
CHGV1652	H01_contig_1398_pilon	48202	High-quality	uncertain_temperate	Y	Y	100	High-quality	16654	31548	15487	29648	1167	1900
CHGV1653	H01_contig_1399_pilon	38736	High-quality	uncertain_temperate	Y	Y	94.91	High-quality	21552	17184	18612	14810	2940	2374
CHGV1654	H01_contig_1404_pilon	40808	High-quality	uncertain_temperate	Y	Y	99.2	High-quality	25959	14849	21949	13127	4010	1722
CHGV1655	H01_contig_1409_pilon	46456	High-quality	uncertain_virulent	Y	Y	97.18	High-quality	21648	24808	18763	21642	2885	3166
CHGV1656	H01_contig_1410_pilon	39694	High-quality	uncertain_temperate	Y	Y	94.49	High-quality	20188	19506	17742	17538	2446	1968
CHGV1657	H01_contig_1411_pilon	45131	High-quality	uncertain_temperate	Y	Y	100	High-quality	24882	20249	21436	17767	3446	2482
CHGV1658	H01_contig_1413_pilon	42593	High-quality	uncertain_temperate	Y	Y	96.7	High-quality	18173	24420	16266	22602	1907	1818
CHGV1659	H01_contig_1414_pilon	37453	High-quality	temperate	Y	Y	92.77	High-quality	22836	14617	20748	13572	2088	1045
CHGV1660	H01_contig_1415_pilon	29522	High-quality	uncertain_temperate	Y	Y	100	High-quality	15442	14080	14532	13290	910	790
CHGV1661	H01_contig_1416_pilon	35076	High-quality	uncertain_virulent	Y	Y	99.13	High-quality	23582	11494	21422	10705	2160	789	2
CHGV1662	H01_contig_1419_pilon	43804	High-quality	uncertain_temperate	Y	Y	100	High-quality	23370	20434	20042	18255	3328	2179
CHGV1663	H01_contig_1420_pilon	40614	High-quality	uncertain_temperate	Y	Y	93.92	High-quality	19219	21395	16722	18693	2497	2702
CHGV1664	H01_contig_1422_pilon	58947	High-quality	uncertain_temperate	Y	Y	92.73	High-quality	33887	25060	31629	23568	2258	1492
CHGV1665	H01_contig_1424_pilon	45921	High-quality	uncertain_temperate	Y	Y	100	High-quality	24317	21604	21747	19922	2570	1682
CHGV1666	H01_contig_1425_pilon	39087	High-quality	uncertain_temperate	Y	Y	100	High-quality	20733	18354	19134	17135	1599	1219
CHGV1667	H01_contig_206_pilon	45577	High-quality	uncertain_temperate	Y	Y	100	High-quality	26957	18620	24647	17322	2310	1298
CHGV1668	H01_contig_219_pilon	78726	High-quality	uncertain_temperate	Y	Y	100	High-quality	52520	26206	45157	22985	7363	3221
CHGV1669	H01_contig_271_pilon	105476	High-quality	uncertain_temperate	Y	Y	100	Complete	48658	56818	40475	49618	8183	7200	1
CHGV1670	H01_contig_290_pilon	99890	High-quality	uncertain_temperate	Y	Y	90.34	High-quality	53506	46384	47649	42576	5857	3808	1
CHGV1671	H01_contig_297_pilon	44151	High-quality	uncertain_temperate	Y	Y	100	High-quality	14610	29541	12756	26412	1854	3129
CHGV1672	H01_contig_305_pilon	95898	High-quality	uncertain_virulent	Y	Y	100	High-quality	44647	51251	40796	47914	3851	3337
CHGV1673	H01_contig_329_pilon	42852	High-quality	uncertain_temperate	Y	Y	99.4	High-quality	26471	16381	24139	15161	2332	1220	1
CHGV1674	H01_contig_350_pilon	51475	High-quality	uncertain_virulent	Y	Y	100	High-quality	23872	27603	21393	25262	2479	2341
CHGV1675	H01_contig_351_pilon	53367	High-quality	uncertain_temperate	Y	Y	90.07	High-quality	28878	24489	25739	22285	3139	2204
CHGV1676	H01_contig_365_pilon	43774	High-quality	temperate	Y	Y	100	High-quality	20803	22971	18410	20611	2393	2360
CHGV1677	H01_contig_381_pilon	149094	High-quality	uncertain_virulent	Y	Y	100	High-quality	84060	65034	71939	55988	12121	9046
CHGV1678	H01_contig_414_pilon	36062	High-quality	uncertain_temperate	Y	Y	94.7	High-quality	22177	13885	19928	12612	2249	1273
CHGV1679	H01_contig_422_pilon	43485	High-quality	uncertain_temperate	Y	Y	100	High-quality	23383	20102	20933	18142	2450	1960
CHGV1680	H01_contig_499_pilon	42966	High-quality	uncertain_temperate	Y	Y	100	High-quality	22372	20594	20515	19310	1857	1284	2
CHGV1681	H01_contig_527_pilon	44264	High-quality	uncertain_temperate	Y	Y	98.23	High-quality	25009	19255	22932	17730	2077	1525	1
CHGV1682	H01_contig_560_pilon	47318	High-quality	uncertain_temperate	Y	Y	91.51	High-quality	32449	14869	29652	13851	2797	1018
CHGV1683	H01_contig_574_pilon	39894	High-quality	uncertain_temperate	Y	Y	95.18	High-quality	15374	24520	13310	22096	2064	2424	1
CHGV1684	H01_contig_589_pilon	38055	High-quality	uncertain_virulent	Y	Y	98.21	High-quality	20859	17196	18355	15431	2504	1765
CHGV1685	H01_contig_639_pilon	44803	High-quality	uncertain_temperate	Y	Y	100	High-quality	19507	25296	17020	22964	2487	2332
CHGV1686	H01_contig_670_pilon	137911	High-quality	uncertain_temperate	Y	Y	100	Complete	87002	50909	73782	43437	13220	7472	2
CHGV1687	H01_contig_681_pilon	65782	High-quality	temperate	Y	Y	100	High-quality	41426	24356	36436	21854	4990	2502
CHGV1688	H01_contig_694_pilon	64970	High-quality	uncertain_temperate	Y	Y	100	High-quality	38680	26290	35340	24822	3340	1468	1
CHGV1689	H01_contig_711_pilon	99385	High-quality	virulent	Y	Y	100	Complete	71093	28292	67058	27165	4035	1127
CHGV1690	H01_contig_745_pilon	40621	High-quality	uncertain_temperate	Y	Y	97.18	High-quality	22832	17789	20252	16024	2580	1765
CHGV1691	H01_contig_804_pilon	43816	High-quality	uncertain_virulent	Y	Y	100	High-quality	17448	26368	16022	24625	1426	1743
CHGV1692	H01_contig_820_pilon	48933	High-quality	uncertain_temperate	Y	Y	100	High-quality	35331	13602	30679	11960	4652	1642	1
CHGV1693	H01_contig_821_pilon	43623	High-quality	uncertain_virulent	Y	Y	93.03	High-quality	22634	20989	20556	19350	2078	1639
CHGV1694	H01_contig_834_pilon	44280	High-quality	uncertain_virulent	Y	Y	100	High-quality	17602	26678	16001	24601	1601	2077
CHGV1695	H01_contig_845_pilon	42442	High-quality	uncertain_temperate	Y	Y	98.65	High-quality	15257	27185	13138	23348	2119	3837
CHGV1696	H01_contig_938_pilon	39252	High-quality	uncertain_temperate	Y	Y	100	High-quality	19162	20090	16527	17736	2635	2354
CHGV1697	H01_contig_942_pilon	108430	High-quality	uncertain_temperate	Y	Y	100	Complete	60870	47560	53865	43740	7005	3820	1
CHGV1698	H01_contig_943_pilon	34393	High-quality	uncertain_temperate	Y	Y	90.98	High-quality	14971	19422	13427	17746	1544	1676	1
CHGV1699	H01_NODE_1	210152	High-quality	uncertain_temperate	Y	Y	96.55	High-quality	141631	68521	121902	58922	19729	9599	1
CHGV1700	H01_NODE_100	39693	High-quality	uncertain_temperate	Y	Y	100	Complete	20187	19506	17973	17670	2214	1836
CHGV1701	H01_NODE_101	39671	High-quality	temperate	Y	Y	91.76	High-quality	18815	20856	16285	18260	2530	2596
CHGV1702	H01_NODE_103	39258	High-quality	uncertain_temperate	Y	Y	94.74	High-quality	20406	18852	18612	17622	1794	1230	2
CHGV1703	H01_NODE_107	38455	High-quality	temperate	Y	Y	99.14	High-quality	15241	23214	13858	21569	1383	1645
CHGV1704	H01_NODE_1127	6190	High-quality	virulent	Y	Y	99.69	High-quality	3766	2424	3014	1963	752	461
CHGV1705	H01_NODE_113	37449	High-quality	temperate	Y	Y	92.76	High-quality	22831	14618	19777	12974	3054	1644
CHGV1706	H01_NODE_115	37277	High-quality	uncertain_temperate	Y	Y	100	Complete	23614	13663	21541	12570	2073	1093	1
CHGV1707	H01_NODE_119	37047	High-quality	uncertain_temperate	Y	Y	100	Complete	21030	16017	19009	14717	2021	1300
CHGV1708	H01_NODE_120	36956	High-quality	uncertain_temperate	Y	Y	93.09	High-quality	20613	16343	17120	13498	3493	2845
CHGV1709	H01_NODE_124	36603	High-quality	uncertain_temperate	Y	Y	100	Complete	20645	15958	19019	14817	1626	1141
CHGV1710	H01_NODE_130	36135	High-quality	uncertain_temperate	Y	Y	93.06	High-quality	17715	18420	15241	16358	2474	2062
CHGV1711	H01_NODE_132	36003	High-quality	uncertain_temperate	Y	Y	100	Complete	17140	18863	15332	17467	1808	1396
CHGV1712	H01_NODE_146	33610	High-quality	uncertain_temperate	Y	Y	98.23	High-quality	19979	13631	17371	12032	2608	1599
CHGV1713	H01_NODE_147	33220	High-quality	uncertain_temperate	Y	Y	100	High-quality	18486	14734	16584	13515	1902	1219
CHGV1714	H01_NODE_152	32028	High-quality	uncertain_virulent	Y	Y	99.22	High-quality	15121	16907	13717	15431	1404	1476	2
CHGV1715	H01_NODE_153	31990	High-quality	uncertain_temperate	Y	Y	100	Complete	13029	18961	11308	16997	1721	1964
CHGV1716	H01_NODE_169	29597	High-quality	uncertain_temperate	Y	Y	100	Complete	15476	14121	14023	12773	1453	1348
CHGV1717	H01_NODE_17	66086	High-quality	uncertain_temperate	Y	Y	100	High-quality	37838	28248	34968	26372	2870	1876
CHGV1718	H01_NODE_18	64528	High-quality	uncertain_temperate	Y	Y	100	High-quality	38395	26133	35102	24688	3293	1445	1
CHGV1719	H01_NODE_2	178920	High-quality	uncertain_temperate	Y	Y	100	High-quality	122981	55939	104747	48014	18234	7925	3
CHGV1720	H01_NODE_22	61982	High-quality	uncertain_virulent	Y	Y	100	High-quality	30205	31777	27265	29733	2940	2044
CHGV1721	H01_NODE_23	61757	High-quality	uncertain_temperate	Y	Y	94.76	High-quality	26934	34823	25198	32864	1736	1959	2
CHGV1722	H01_NODE_24	61506	High-quality	temperate	Y	Y	100	Complete	22422	39084	21426	37413	996	1671	1
CHGV1723	H01_NODE_26	60664	High-quality	uncertain_temperate	Y	Y	100	Complete	20189	40475	17804	36985	2385	3490
CHGV1724	H01_NODE_28	58845	High-quality	uncertain_temperate	Y	Y	100	High-quality	33257	25588	30183	23476	3074	2112	1
CHGV1725	H01_NODE_29	57353	High-quality	virulent	Y	Y	100	Complete	28873	28480	25108	25538	3765	2942
CHGV1726	H01_NODE_3	149157	High-quality	uncertain_virulent	Y	Y	100	Complete	84098	65059	72414	56323	11684	8736
CHGV1727	H01_NODE_33	53755	High-quality	uncertain_temperate	Y	Y	100	Complete	36651	17104	33175	15626	3476	1478
CHGV1728	H01_NODE_45	48453	High-quality	uncertain_temperate	Y	Y	100	High-quality	34963	13490	30885	12132	4078	1358	1
CHGV1729	H01_NODE_47	48263	High-quality	uncertain_temperate	Y	Y	100	Complete	16674	31589	15740	30028	934	1561
CHGV1730	H01_NODE_48	48079	High-quality	temperate	Y	Y	100	High-quality	30404	17675	26740	15785	3664	1890	1
CHGV1731	H01_NODE_49	47391	High-quality	uncertain_temperate	Y	Y	100	Complete	23634	23757	21191	21505	2443	2252	1
CHGV1732	H01_NODE_5	91902	High-quality	virulent	Y	Y	98.65	High-quality	62757	29145	58943	27573	3814	1572
CHGV1733	H01_NODE_50	46478	High-quality	uncertain_virulent	Y	Y	100	Complete	21664	24814	19277	22283	2387	2531
CHGV1734	H01_NODE_51	45912	High-quality	uncertain_temperate	Y	Y	100	High-quality	27082	18830	22806	15762	4276	3068
CHGV1735	H01_NODE_52	45883	High-quality	uncertain_temperate	Y	Y	100	Complete	27147	18736	24738	17384	2409	1352
CHGV1736	H01_NODE_55	45156	High-quality	uncertain_temperate	Y	Y	100	High-quality	23914	21242	21162	19217	2752	2025
CHGV1737	H01_NODE_56	44942	High-quality	uncertain_temperate	Y	Y	100	High-quality	14859	30083	13419	27798	1440	2285
CHGV1738	H01_NODE_57	44821	High-quality	uncertain_temperate	Y	Y	95.39	High-quality	23535	21286	21689	19896	1846	1390
CHGV1739	H01_NODE_58	44566	High-quality	uncertain_temperate	Y	Y	100	High-quality	19413	25153	17145	22797	2268	2356
CHGV1740	H01_NODE_59	44221	High-quality	uncertain_temperate	Y	Y	100	Complete	21656	22565	18771	20043	2885	2522
CHGV1741	H01_NODE_61	44124	High-quality	uncertain_temperate	Y	Y	100	Complete	27281	16843	24902	15607	2379	1236	2
CHGV1742	H01_NODE_63	43307	High-quality	uncertain_temperate	Y	Y	100	Complete	22084	21223	20192	19453	1892	1770
CHGV1743	H01_NODE_67	42682	High-quality	uncertain_temperate	Y	Y	98.92	High-quality	23641	19041	21586	17612	2055	1429
CHGV1744	H01_NODE_68	42474	High-quality	uncertain_temperate	Y	Y	100	High-quality	19400	23074	17662	21422	1738	1652
CHGV1745	H01_NODE_71	42122	High-quality	uncertain_temperate	Y	Y	100	High-quality	22161	19961	20040	18336	2121	1625
CHGV1746	H01_NODE_73	41855	High-quality	uncertain_temperate	Y	Y	100	High-quality	22623	19232	20879	17899	1744	1333
CHGV1747	H01_NODE_74	41819	High-quality	uncertain_temperate	Y	Y	100	Complete	16725	25094	15441	23325	1284	1769
CHGV1748	H01_NODE_75	41780	High-quality	uncertain_temperate	Y	Y	94.83	High-quality	17796	23984	15839	22081	1957	1903
CHGV1749	H01_NODE_76	41750	High-quality	uncertain_temperate	Y	Y	99.64	High-quality	16031	25719	13711	22928	2320	2791	1
CHGV1750	H01_NODE_79	41273	High-quality	uncertain_temperate	Y	Y	100	Complete	22740	18533	20250	16821	2490	1712
CHGV1751	H01_NODE_81	41205	High-quality	uncertain_temperate	Y	Y	100	High-quality	21886	19319	20506	18220	1380	1099
CHGV1752	H01_NODE_86	40857	High-quality	uncertain_temperate	Y	Y	99.31	High-quality	25993	14864	23050	13724	2943	1140
CHGV1753	H01_NODE_87	40704	High-quality	uncertain_temperate	Y	Y	100	Complete	21195	19509	19429	18482	1766	1027
CHGV1754	H01_NODE_89	40548	High-quality	uncertain_temperate	Y	Y	100	Complete	24453	16095	21835	14506	2618	1589
CHGV1755	H01_NODE_9	79209	High-quality	uncertain_temperate	Y	Y	100	Complete	52847	26362	42702	21552	10145	4810
CHGV1756	H01_NODE_90	40508	High-quality	temperate	Y	Y	100	High-quality	18726	21782	17493	20553	1233	1229	1
CHGV1757	H01_NODE_91	40484	High-quality	uncertain_temperate	Y	Y	100	Complete	22093	18391	20165	17089	1928	1302	1
CHGV1758	H01_NODE_93	40395	High-quality	uncertain_temperate	Y	Y	100	Complete	24870	15525	22045	13861	2825	1664
CHGV1759	H01_NODE_94	40237	High-quality	uncertain_temperate	Y	Y	90.99	High-quality	14514	25723	13445	23989	1069	1734
CHGV1760	H01_NODE_96	40125	High-quality	uncertain_temperate	Y	Y	95.34	High-quality	22319	17806	19241	15480	3078	2326
CHGV1761	H01_NODE_97	40046	High-quality	uncertain_temperate	Y	Y	100	High-quality	18803	21243	17114	19478	1689	1765
CHGV1762	H01_opera_contig_104	30665	High-quality	uncertain_virulent	Y	Y	95.85	High-quality	13934	16731	12907	15575	1027	1156
CHGV1763	H01_opera_contig_105	33875	High-quality	temperate	Y	Y	91.25	High-quality	12721	21154	11435	19426	1286	1728
CHGV1764	H01_opera_contig_111	34399	High-quality	uncertain_temperate	Y	Y	90.87	High-quality	14967	19432	13611	18018	1356	1414	1
CHGV1765	H01_opera_contig_112	38414	High-quality	uncertain_temperate	Y	Y	95.74	High-quality	21694	16720	18873	14919	2821	1801
CHGV1766	H01_opera_contig_116	28915	High-quality	uncertain_temperate	Y	Y	100	High-quality	15058	13857	14120	12991	938	866
CHGV1767	H01_opera_contig_117	38398	High-quality	uncertain_temperate	Y	Y	90.76	High-quality	17323	21075	15038	18803	2285	2272
CHGV1768	H01_opera_contig_12	62886	High-quality	uncertain_temperate	Y	Y	99.31	High-quality	37415	25471	32024	22867	5391	2604	1
CHGV1769	H01_opera_contig_13	61869	High-quality	uncertain_temperate	Y	Y	100	High-quality	30140	31729	27189	29587	2951	2142
CHGV1770	H01_opera_contig_14	61842	High-quality	temperate	Y	Y	100	Complete	22533	39309	21403	37355	1130	1954	1
CHGV1771	H01_opera_contig_15	60705	High-quality	uncertain_temperate	Y	Y	100	Complete	20219	40486	17164	35594	3055	4892
CHGV1772	H01_opera_contig_19	53891	High-quality	uncertain_temperate	Y	Y	93.55	High-quality	27951	25940	23626	22214	4325	3726	1
CHGV1773	H01_opera_contig_20	54425	High-quality	uncertain_temperate	Y	Y	100	Complete	21482	32943	19799	30553	1683	2390
CHGV1774	H01_opera_contig_23	53294	High-quality	temperate	Y	Y	100	High-quality	36312	16982	32318	15334	3994	1648
CHGV1775	H01_opera_contig_27	47433	High-quality	uncertain_temperate	Y	Y	100	Complete	23642	23791	21675	22011	1967	1780	1
CHGV1776	H01_opera_contig_29	45530	High-quality	virulent	Y	Y	100	Complete	20759	24771	19390	23300	1369	1471
CHGV1777	H01_opera_contig_3	97283	High-quality	virulent	Y	Y	98.16	High-quality	69502	27781	66236	26889	3266	892
CHGV1778	H01_opera_contig_30	45497	High-quality	temperate	Y	Y	100	High-quality	16682	28815	14046	25200	2636	3615
CHGV1779	H01_opera_contig_33	44004	High-quality	uncertain_temperate	Y	Y	100	High-quality	22892	21112	20808	19575	2084	1537	2
CHGV1780	H01_opera_contig_37	42557	High-quality	uncertain_temperate	Y	Y	93.83	High-quality	21720	20837	19670	19249	2050	1588
CHGV1781	H01_opera_contig_38	41985	High-quality	uncertain_temperate	Y	Y	100	Complete	16773	25212	15132	22986	1641	2226
CHGV1782	H01_opera_contig_39	44002	High-quality	uncertain_temperate	Y	Y	100	High-quality	23887	20115	21208	18137	2679	1978
CHGV1783	H01_opera_contig_42	41322	High-quality	uncertain_temperate	Y	Y	100	Complete	18878	22444	17072	20686	1806	1758
CHGV1784	H01_opera_contig_53	43682	High-quality	uncertain_temperate	Y	Y	99.25	High-quality	24116	19566	20681	17091	3435	2475
CHGV1785	H01_opera_contig_54	39622	High-quality	uncertain_temperate	Y	Y	94.37	High-quality	20143	19479	18242	18037	1901	1442
CHGV1786	H01_opera_contig_62	39968	High-quality	uncertain_temperate	Y	Y	97.15	High-quality	25322	14646	23007	13788	2315	858
CHGV1787	H01_opera_contig_66	41878	High-quality	uncertain_temperate	Y	Y	95.1	High-quality	24050	17828	20319	15437	3731	2391
CHGV1788	H01_opera_contig_67	39620	High-quality	uncertain_temperate	Y	Y	96.96	High-quality	12505	27115	11683	25901	822	1214
CHGV1789	H01_opera_contig_70	36359	High-quality	uncertain_temperate	Y	N	100	High-quality	14012	22347	13187	21055	825	1292
CHGV1790	H01_opera_contig_71	39758	High-quality	uncertain_temperate	Y	Y	91.91	High-quality	18735	21023	16391	18643	2344	2380
CHGV1791	H01_opera_contig_9	71195	High-quality	temperate	Y	Y	100	High-quality	27745	43450	26125	41213	1620	2237	1
CHGV1792	H01_opera_contig_90	37815	High-quality	temperate	Y	Y	93.87	High-quality	26064	11751	23258	10618	2806	1133
CHGV1793	H01_opera_contig_94	43636	High-quality	uncertain_virulent	Y	Y	100	High-quality	17349	26287	16160	24910	1189	1377
CHGV1794	H01_opera_contig_98	32781	High-quality	temperate	Y	Y	100	High-quality	14594	18187	12766	16424	1828	1763
CHGV1795	H01_scaffold_1090_pilon	149179	High-quality	uncertain_temperate	Y	Y	100	High-quality	72323	76756	57846	64169	14477	12587	1
CHGV1796	H02_contig-120_45	42831	High-quality	uncertain_temperate	Y	Y	100	Complete	23914	18917	21020	16968	2894	1949
CHGV1797	H02_contig-120_47	41428	High-quality	uncertain_temperate	Y	Y	98.51	High-quality	24056	17372	22490	16285	1566	1087
CHGV1798	H02_contig-120_50	40974	High-quality	uncertain_temperate	Y	Y	100	Complete	23437	17537	21274	16013	2163	1524
CHGV1799	H02_contig-120_6	72506	High-quality	uncertain_temperate	Y	Y	100	Complete	47164	25342	42334	23021	4830	2321
CHGV1800	H02_contig-120_60	38145	High-quality	uncertain_temperate	Y	Y	100	Complete	17954	20191	16317	18933	1637	1258	1
CHGV1801	H02_contig-120_9	69702	High-quality	temperate	Y	Y	100	Complete	49749	19953	44408	17733	5341	2220	1
CHGV1802	H02_contig_167_pilon	42712	High-quality	uncertain_temperate	Y	Y	98.39	High-quality	23847	18865	21222	17057	2625	1808
CHGV1803	H02_NODE_59	50184	High-quality	virulent	Y	Y	100	High-quality	32742	17442	29586	15984	3156	1458
CHGV1804	H02_NODE_77	41375	High-quality	temperate	Y	Y	100	High-quality	26885	14490	24289	13176	2596	1314
CHGV1805	H02_NODE_80	40930	High-quality	uncertain_temperate	Y	Y	100	Complete	23401	17529	21237	15975	2164	1554
CHGV1806	H02_opera_contig_10	38125	High-quality	uncertain_temperate	Y	Y	100	Complete	17941	20184	16386	19017	1555	1167	1
CHGV1807	H02_opera_contig_8	40973	High-quality	uncertain_temperate	Y	Y	100	Complete	23413	17560	20772	15537	2641	2023
CHGV1808	H09_contig-120_0	175863	High-quality	virulent	Y	Y	100	Complete	102174	73689	96277	70102	5897	3587	2
CHGV1809	H09_contig-120_100	38805	High-quality	temperate	Y	Y	100	Complete	14746	24059	13503	22278	1243	1781
CHGV1810	H09_contig-120_102	38573	High-quality	uncertain_temperate	Y	Y	94.74	High-quality	20656	17917	19394	17134	1262	783
CHGV1811	H09_contig-120_104	38533	High-quality	uncertain_virulent	Y	Y	100	Complete	20430	18103	17103	15411	3327	2692	2
CHGV1812	H09_contig-120_105	38525	High-quality	uncertain_virulent	Y	Y	100	Complete	22693	15832	21165	14865	1528	967
CHGV1813	H09_contig-120_107	38372	High-quality	uncertain_temperate	Y	Y	100	Complete	25453	12919	23802	12174	1651	745
CHGV1814	H09_contig-120_108	38214	High-quality	temperate	Y	Y	100	Complete	23536	14678	21391	13553	2145	1125
CHGV1815	H09_contig-120_11	70948	High-quality	uncertain_temperate	Y	Y	100	Complete	42787	28161	36594	24390	6193	3771
CHGV1816	H09_contig-120_110	37907	High-quality	uncertain_temperate	Y	Y	100	Complete	14182	23725	12526	21497	1656	2228	1
CHGV1817	H09_contig-120_114	37696	High-quality	uncertain_temperate	Y	Y	100	Complete	20645	17051	18230	15121	2415	1930	1
CHGV1818	H09_contig-120_117	37546	High-quality	uncertain_temperate	Y	Y	100	Complete	14655	22891	13388	21154	1267	1737
CHGV1819	H09_contig-120_119	37392	High-quality	uncertain_temperate	Y	Y	100	Complete	15600	21792	13468	19682	2132	2110
CHGV1820	H09_contig-120_122	37086	High-quality	temperate	Y	Y	100	Complete	16093	20993	15100	20132	993	861
CHGV1821	H09_contig-120_126	36584	High-quality	uncertain_temperate	Y	Y	100	Complete	19624	16960	17985	15740	1639	1220	1
CHGV1822	H09_contig-120_127	36184	High-quality	uncertain_temperate	Y	Y	100	Complete	20425	15759	18303	14328	2122	1431
CHGV1823	H09_contig-120_128	35333	High-quality	uncertain_temperate	Y	Y	100	Complete	18392	16941	16876	15626	1516	1315
CHGV1824	H09_contig-120_130	35062	High-quality	uncertain_temperate	Y	Y	100	Complete	24351	10711	22418	9931	1933	780
CHGV1825	H09_contig-120_135	34640	High-quality	temperate	Y	Y	100	High-quality	11869	22771	11012	21283	857	1488
CHGV1826	H09_contig-120_148	33484	High-quality	uncertain_temperate	Y	Y	100	High-quality	14778	18706	13214	16471	1564	2235
CHGV1827	H09_contig-120_149	33439	High-quality	uncertain_virulent	Y	Y	90.68	High-quality	13383	20056	12256	18719	1127	1337	1
CHGV1828	H09_contig-120_155	32557	High-quality	uncertain_temperate	Y	Y	100	Complete	13296	19261	11736	17283	1560	1978
CHGV1829	H09_contig-120_158	32373	High-quality	uncertain_temperate	Y	Y	100	Complete	12371	20002	11322	18820	1049	1182
CHGV1830	H09_contig-120_16	62531	High-quality	uncertain_temperate	Y	Y	100	Complete	28226	34305	26230	32241	1996	2064	1
CHGV1831	H09_contig-120_161	32236	High-quality	uncertain_temperate	Y	Y	100	Complete	19585	12651	17394	11262	2191	1389
CHGV1832	H09_contig-120_166	31679	High-quality	uncertain_temperate	Y	Y	90.45	High-quality	12900	18779	11820	17795	1080	984
CHGV1833	H09_contig-120_17	62100	High-quality	uncertain_temperate	Y	Y	100	Complete	35266	26834	31053	24194	4213	2640	1
CHGV1834	H09_contig-120_174	31092	High-quality	uncertain_virulent	Y	Y	100	Complete	14570	16522	13141	14753	1429	1769
CHGV1835	H09_contig-120_178	30825	High-quality	temperate	Y	Y	100	High-quality	16323	14502	14197	12899	2126	1603
CHGV1836	H09_contig-120_18	61744	High-quality	uncertain_virulent	Y	Y	98.97	High-quality	29571	32173	27005	29782	2566	2391	1
CHGV1837	H09_contig-120_185	30226	High-quality	uncertain_temperate	Y	Y	100	Complete	13895	16331	12281	15061	1614	1270
CHGV1838	H09_contig-120_19	61019	High-quality	uncertain_virulent	Y	Y	100	High-quality	33489	27530	30669	25632	2820	1898
CHGV1839	H09_contig-120_21	60768	High-quality	uncertain_temperate	Y	Y	100	Complete	33918	26850	29122	23658	4796	3192	1
CHGV1840	H09_contig-120_24	59950	High-quality	uncertain_temperate	Y	Y	100	Complete	31469	28481	26839	24763	4630	3718	2
CHGV1841	H09_contig-120_25	59524	High-quality	uncertain_virulent	Y	Y	98.04	High-quality	29050	30474	26194	28437	2856	2037
CHGV1842	H09_contig-120_26	58798	High-quality	uncertain_temperate	N	N	100	Complete	34720	24078	31724	22531	2996	1547
CHGV1843	H09_contig-120_27	58276	High-quality	uncertain_temperate	Y	Y	100	Complete	34355	23921	30357	21193	3998	2728	2
CHGV1844	H09_contig-120_32	53090	High-quality	uncertain_temperate	N	N	100	Complete	33341	19749	30389	18586	2952	1163
CHGV1845	H09_contig-120_36	51263	High-quality	uncertain_temperate	Y	Y	100	Complete	30737	20526	27326	18508	3411	2018	1
CHGV1846	H09_contig-120_38	50781	High-quality	uncertain_temperate	Y	Y	100	Complete	26659	24122	23087	21109	3572	3013
CHGV1847	H09_contig-120_4	103486	High-quality	uncertain_virulent	Y	Y	91.34	High-quality	61743	41743	57169	39692	4574	2051	2
CHGV1848	H09_contig-120_42	49811	High-quality	virulent	N	Y	100	High-quality	32390	17421	29345	15953	3045	1468
CHGV1849	H09_contig-120_437	15729	High-quality	uncertain_temperate	Y	Y	100	High-quality	7992	7737	5585	5896	2407	1841
CHGV1850	H09_contig-120_47	48781	High-quality	uncertain_temperate	Y	Y	94.23	High-quality	29406	19375	27207	18126	2199	1249
CHGV1851	H09_contig-120_479	14467	High-quality	uncertain_temperate	N	Y	100	Complete	6794	7673	5889	6717	905	956
CHGV1852	H09_contig-120_49	48338	High-quality	virulent	N	N	100	Complete	25180	23158	22017	20547	3163	2611	2
CHGV1853	H09_contig-120_5	97901	High-quality	uncertain_virulent	Y	Y	98.69	High-quality	65220	32681	38099	19719	27121	12962
CHGV1854	H09_contig-120_61	45585	High-quality	uncertain_temperate	Y	Y	100	Complete	26408	19177	24371	17902	2037	1275	1
CHGV1855	H09_contig-120_63	45197	High-quality	uncertain_temperate	N	N	100	Complete	17817	27380	16350	25479	1467	1901
CHGV1856	H09_contig-120_68	43647	High-quality	uncertain_temperate	Y	Y	100	Complete	21707	21940	19580	19816	2127	2124
CHGV1857	H09_contig-120_69	43278	High-quality	uncertain_virulent	Y	Y	100	Complete	14341	28937	13314	26778	1027	2159	1
CHGV1858	H09_contig-120_73	42787	High-quality	uncertain_temperate	Y	Y	99.64	High-quality	20034	22753	18022	20576	2012	2177
CHGV1859	H09_contig-120_75	42763	High-quality	uncertain_temperate	N	Y	100	Complete	20428	22335	17810	19715	2618	2620
CHGV1860	H09_contig-120_78	42303	High-quality	uncertain_temperate	Y	Y	100	Complete	19612	22691	17360	20246	2252	2445
CHGV1861	H09_contig-120_84	41399	High-quality	uncertain_temperate	Y	Y	100	Complete	22777	18622	20136	16842	2641	1780
CHGV1862	H09_contig-120_87	40918	High-quality	uncertain_temperate	Y	Y	100	Complete	23773	17145	21603	15852	2170	1293
CHGV1863	H09_contig-120_9	79036	High-quality	uncertain_temperate	Y	Y	100	High-quality	56161	22875	50304	20653	5857	2222	1
CHGV1864	H09_contig-120_90	40060	High-quality	uncertain_virulent	Y	Y	100	High-quality	22768	17292	19657	15161	3111	2131
CHGV1865	H09_contig-120_95	39526	High-quality	uncertain_temperate	Y	Y	100	Complete	18383	21143	15879	18798	2504	2345
CHGV1866	H09_contig-120_98	39029	High-quality	uncertain_temperate	Y	Y	100	Complete	16063	22966	13941	20859	2122	2107
CHGV1867	H10_contig-120_0	145974	High-quality	uncertain_virulent	Y	Y	100	Complete	80327	65647	68246	56547	12081	9100
CHGV1868	H10_contig-120_10	56312	High-quality	uncertain_temperate	Y	Y	92.42	High-quality	34475	21837	30557	19723	3918	2114	3
CHGV1869	H10_contig-120_12	53158	High-quality	temperate	Y	Y	100	Complete	24363	28795	22154	26731	2209	2064
CHGV1870	H10_contig-120_14	51795	High-quality	uncertain_temperate	Y	Y	97.21	High-quality	23818	27977	21773	25717	2045	2260	1
CHGV1871	H10_contig-120_15	51766	High-quality	uncertain_temperate	Y	Y	100	Complete	35178	16588	30476	14530	4702	2058
CHGV1872	H10_contig-120_16	51355	High-quality	uncertain_virulent	Y	Y	100	Complete	27331	24024	24719	21883	2612	2141	2
CHGV1873	H10_contig-120_18	46644	High-quality	uncertain_temperate	Y	Y	100	Complete	24535	22109	22728	20403	1807	1706
CHGV1874	H10_contig-120_22	43977	High-quality	uncertain_temperate	Y	Y	100	High-quality	23302	20675	20796	18792	2506	1883	2
CHGV1875	H10_contig-120_23	43905	High-quality	uncertain_temperate	Y	Y	100	Complete	19875	24030	17542	21539	2333	2491
CHGV1876	H10_contig-120_25	42473	High-quality	temperate	Y	Y	100	Complete	20023	22450	18058	20732	1965	1718
CHGV1877	H10_contig-120_27	41822	High-quality	uncertain_temperate	Y	Y	100	Complete	22535	19287	20561	17650	1974	1637	1
CHGV1878	H10_contig-120_279	11627	High-quality	virulent	Y	Y	100	Complete	6221	5406	5885	5146	336	260
CHGV1879	H10_contig-120_29	40714	High-quality	uncertain_temperate	Y	Y	100	High-quality	17798	22916	16244	21189	1554	1727	1
CHGV1880	H10_contig-120_30	40247	High-quality	uncertain_temperate	Y	Y	95.85	High-quality	18722	21525	16961	19578	1761	1947
CHGV1881	H10_contig-120_31	39616	High-quality	uncertain_temperate	Y	Y	100	Complete	22911	16705	21253	15665	1658	1040
CHGV1882	H10_contig-120_316	10945	High-quality	uncertain_virulent	N	N	92.36	High-quality	6063	4882	5572	4496	491	386
CHGV1883	H10_contig-120_32	39361	High-quality	uncertain_temperate	N	N	100	Complete	22629	16732	20434	15251	2195	1481
CHGV1884	H10_contig-120_34	39290	High-quality	uncertain_temperate	Y	Y	100	Complete	17858	21432	16350	19938	1508	1494
CHGV1885	H10_contig-120_35	38942	High-quality	temperate	Y	Y	100	High-quality	24199	14743	22174	13664	2025	1079	1
CHGV1886	H10_contig-120_36	38800	High-quality	uncertain_temperate	Y	Y	100	High-quality	20932	17868	19189	16559	1743	1309	1
CHGV1887	H10_contig-120_37	38535	High-quality	temperate	Y	Y	100	Complete	21134	17401	19300	16019	1834	1382
CHGV1888	H10_contig-120_39	38345	High-quality	temperate	Y	Y	98.88	High-quality	14980	23365	13440	21453	1540	1912
CHGV1889	H10_contig-120_40	38249	High-quality	uncertain_temperate	Y	Y	100	Complete	20195	18054	18342	16506	1853	1548	1
CHGV1890	H10_contig-120_45	37027	High-quality	virulent	Y	Y	98.91	High-quality	21136	15891	19603	14821	1533	1070
CHGV1891	H10_contig-120_457	7935	High-quality	uncertain_temperate	Y	Y	100	High-quality	4803	3132	3521	2329	1282	803
CHGV1892	H10_contig-120_49	36288	High-quality	uncertain_temperate	N	Y	100	High-quality	21719	14569	19992	13575	1727	994	1
CHGV1893	H10_contig-120_51	35982	High-quality	temperate	Y	Y	95.23	High-quality	15628	20354	14467	19079	1161	1275
CHGV1894	H10_contig-120_53	35517	High-quality	temperate	Y	Y	100	Complete	15503	20014	14344	18716	1159	1298	3
CHGV1895	H10_contig-120_54	35470	High-quality	uncertain_temperate	Y	Y	90.88	High-quality	20584	14886	18478	13580	2106	1306
CHGV1896	H10_contig-120_55	35165	High-quality	uncertain_temperate	Y	Y	100	Complete	16375	18790	14641	17057	1734	1733
CHGV1897	H10_contig-120_59	34118	High-quality	uncertain_virulent	Y	Y	100	Complete	20616	13502	18675	12333	1941	1169
CHGV1898	H10_contig-120_6	61919	High-quality	uncertain_temperate	Y	Y	100	Complete	37751	24168	32348	21157	5403	3011	1
CHGV1899	H10_contig-120_63	32409	High-quality	uncertain_virulent	N	N	95.88	High-quality	16957	15452	13880	12889	3077	2563
CHGV1900	H10_contig-120_65	32047	High-quality	uncertain_temperate	Y	Y	92.71	High-quality	17816	14231	16282	13133	1534	1098
CHGV1901	H10_contig-120_7	59747	High-quality	uncertain_virulent	Y	Y	97.63	High-quality	33794	25953	31686	24660	2108	1293
CHGV1902	H10_contig-120_8	59182	High-quality	uncertain_temperate	Y	Y	100	Complete	34679	24503	30437	21737	4242	2766	1
CHGV1903	H11_contig-120_0	155171	High-quality	uncertain_temperate	Y	Y	96.07	High-quality	105173	49998	87098	41805	18075	8193	1
CHGV1904	H11_contig-120_1	97806	High-quality	virulent	Y	Y	100	Complete	66159	31647	46434	22653	19725	8994
CHGV1905	H11_contig-120_10	67296	High-quality	uncertain_temperate	Y	Y	100	Complete	41090	26206	35800	22919	5290	3287	2
CHGV1906	H11_contig-120_13	61468	High-quality	uncertain_virulent	Y	Y	100	High-quality	29851	31617	26859	29470	2992	2147
CHGV1907	H11_contig-120_15	60206	High-quality	temperate	Y	Y	100	High-quality	37017	23189	32238	20540	4779	2649	1
CHGV1908	H11_contig-120_19	55937	High-quality	uncertain_temperate	Y	Y	100	Complete	33514	22423	27866	18680	5648	3743	1
CHGV1909	H11_contig-120_190	15951	High-quality	uncertain_temperate	Y	Y	100	Complete	10814	5137	9818	4788	996	349
CHGV1910	H11_contig-120_2	97032	High-quality	virulent	Y	Y	100	Complete	65093	31939	43736	21622	21357	10317
CHGV1911	H11_contig-120_20	55897	High-quality	uncertain_temperate	Y	Y	100	Complete	21695	34202	19937	32252	1758	1950
CHGV1912	H11_contig-120_21	55615	High-quality	uncertain_temperate	Y	Y	100	Complete	32368	23247	28539	20790	3829	2457
CHGV1913	H11_contig-120_23	52818	High-quality	uncertain_temperate	Y	Y	100	Complete	21826	30992	19217	27298	2609	3694	2
CHGV1914	H11_contig-120_3	96752	High-quality	virulent	Y	Y	98	High-quality	61052	35700	56442	33466	4610	2234
CHGV1915	H11_contig-120_30	48306	High-quality	uncertain_temperate	Y	Y	100	Complete	23617	24689	20526	21816	3091	2873	1
CHGV1916	H11_contig-120_37	42148	High-quality	uncertain_virulent	Y	Y	100	Complete	22095	20053	21089	19285	1006	768
CHGV1917	H11_contig-120_39	41571	High-quality	uncertain_temperate	Y	Y	96.34	High-quality	22774	18797	20515	17055	2259	1742
CHGV1918	H11_contig-120_4	96169	High-quality	virulent	Y	Y	100	Complete	65300	30869	55856	26725	9444	4144
CHGV1919	H11_contig-120_48	37574	High-quality	uncertain_temperate	Y	Y	100	Complete	20946	16628	18421	14513	2525	2115
CHGV1920	H11_contig-120_5	85300	High-quality	virulent	Y	Y	100	Complete	54336	30964	50823	29544	3513	1420
CHGV1921	H11_contig-120_52	36584	High-quality	uncertain_virulent	Y	Y	100	Complete	19769	16815	17808	15831	1961	984
CHGV1922	H11_contig-120_58	33813	High-quality	uncertain_temperate	Y	Y	100	Complete	18837	14976	17491	14093	1346	883
CHGV1923	H11_contig-120_63	32932	High-quality	uncertain_temperate	Y	Y	100	Complete	15887	17045	14466	15729	1421	1316
CHGV1924	H11_contig-120_73	30746	High-quality	uncertain_temperate	Y	Y	100	Complete	12604	18142	11163	16672	1441	1470
CHGV1925	H11_contig-120_8	84653	High-quality	uncertain_temperate	Y	Y	100	Complete	56766	27887	52157	25927	4609	1960	2
CHGV1926	H11_contig_101_pilon	55194	High-quality	virulent	Y	Y	100	High-quality	26579	28615	24626	26956	1953	1659
CHGV1927	H11_contig_102_pilon	41320	High-quality	uncertain_temperate	Y	Y	97.84	High-quality	19202	22118	17262	20355	1940	1763	1
CHGV1928	H11_contig_104_pilon	44317	High-quality	uncertain_temperate	Y	Y	98.18	High-quality	26028	18289	23434	16598	2594	1691	1
CHGV1929	H11_contig_106_pilon	36465	High-quality	uncertain_virulent	Y	Y	100	High-quality	19693	16772	17673	15708	2020	1064
CHGV1930	H11_contig_108_pilon	42417	High-quality	uncertain_temperate	Y	Y	100	High-quality	20228	22189	18658	20636	1570	1553	1
CHGV1931	H11_contig_109_pilon	85181	High-quality	virulent	Y	Y	98.35	High-quality	54255	30926	49906	29021	4349	1905
CHGV1932	H11_contig_24_pilon	96913	High-quality	virulent	Y	Y	96.54	High-quality	65018	31895	44037	21801	20981	10094
CHGV1933	H11_contig_28_pilon	56121	High-quality	uncertain_temperate	Y	Y	100	Complete	33639	22482	29732	20033	3907	2449	1
CHGV1934	H11_contig_60_pilon	60131	High-quality	uncertain_temperate	Y	Y	92.43	High-quality	36219	23912	30291	20496	5928	3416	2
CHGV1935	H11_contig_64_pilon	45364	High-quality	uncertain_virulent	Y	Y	100	High-quality	25522	19842	22781	17938	2741	1904
CHGV1936	H11_contig_77_pilon	58628	High-quality	uncertain_temperate	Y	Y	100	High-quality	35104	23524	30615	20934	4489	2590
CHGV1937	H11_contig_9_pilon	61274	High-quality	temperate	Y	Y	100	Complete	37712	23562	32810	20829	4902	2733	1
CHGV1938	H11_contig_96_pilon	44579	High-quality	uncertain_temperate	Y	Y	98.94	High-quality	25435	19144	23004	17526	2431	1618
CHGV1939	H11_contig_97_pilon	182694	High-quality	virulent	Y	Y	100	Complete	115409	67285	106895	62938	8514	4347
CHGV1940	H11_NODE_10	96086	High-quality	virulent	Y	Y	100	Complete	65248	30838	60817	28916	4431	1922
CHGV1941	H11_NODE_11	85935	High-quality	temperate	Y	Y	100	High-quality	35088	50847	31107	45873	3981	4974	2
CHGV1942	H11_NODE_18	60916	High-quality	uncertain_temperate	Y	Y	100	Complete	29558	31358	26859	29470	2699	1888
CHGV1943	H11_NODE_19	60845	High-quality	temperate	Y	Y	100	Complete	37448	23397	32670	20738	4778	2659	1
CHGV1944	H11_NODE_20	55661	High-quality	temperate	Y	Y	96.57	High-quality	33351	22310	29643	19957	3708	2353	1
CHGV1945	H11_NODE_21	55551	High-quality	uncertain_temperate	Y	Y	100	Complete	32333	23218	28464	20727	3869	2491
CHGV1946	H11_NODE_23	54337	High-quality	uncertain_temperate	Y	Y	100	Complete	21137	33200	19383	31303	1754	1897
CHGV1947	H11_NODE_24	51906	High-quality	uncertain_temperate	Y	Y	97.26	High-quality	23941	27965	21768	26106	2173	1859
CHGV1948	H11_NODE_25	51846	High-quality	uncertain_temperate	Y	Y	100	Complete	32725	19121	30076	18032	2649	1089
CHGV1949	H11_NODE_33	44534	High-quality	uncertain_temperate	Y	Y	100	Complete	25415	19119	22952	17419	2463	1700
CHGV1950	H11_NODE_35	42815	High-quality	uncertain_temperate	Y	Y	94.32	High-quality	24111	18704	21961	17132	2150	1572	1
CHGV1951	H11_NODE_36	42398	High-quality	temperate	Y	Y	100	High-quality	20221	22177	18639	20613	1582	1564	1
CHGV1952	H11_NODE_39	42124	High-quality	uncertain_virulent	Y	Y	100	Complete	22084	20040	19291	17480	2793	2560
CHGV1953	H11_NODE_42	41560	High-quality	uncertain_temperate	Y	Y	95.86	High-quality	22361	19199	20666	17983	1695	1216
CHGV1954	H11_NODE_44	41026	High-quality	uncertain_temperate	Y	Y	97.09	High-quality	19107	21919	16880	19672	2227	2247	1
CHGV1955	H11_NODE_45	40938	High-quality	uncertain_temperate	Y	Y	99.92	High-quality	23840	17098	22607	16300	1233	798
CHGV1956	H11_NODE_5	98552	High-quality	virulent	Y	Y	90.24	High-quality	69787	28765	65693	27091	4094	1674
CHGV1957	H11_NODE_51	38424	High-quality	uncertain_temperate	Y	Y	100	High-quality	26710	11714	24200	10750	2510	964
CHGV1958	H11_NODE_52	38115	High-quality	uncertain_temperate	Y	Y	96.12	High-quality	21677	16438	19110	14643	2567	1795
CHGV1959	H11_NODE_56	36520	High-quality	uncertain_virulent	Y	Y	100	Complete	19730	16790	17630	15724	2100	1066
CHGV1960	H11_NODE_6	97716	High-quality	virulent	Y	Y	100	Complete	66110	31606	46337	22594	19773	9012
CHGV1961	H11_NODE_63	33769	High-quality	uncertain_temperate	Y	Y	100	Complete	18808	14961	16802	13564	2006	1397
CHGV1962	H11_NODE_69	32625	High-quality	uncertain_virulent	Y	Y	100	High-quality	15401	17224	13946	15733	1455	1491	2
CHGV1963	H11_NODE_7	97203	High-quality	uncertain_virulent	Y	Y	98.22	High-quality	66874	30329	46178	20982	20696	9347
CHGV1964	H11_NODE_80	30628	High-quality	virulent	Y	Y	90.45	High-quality	15457	15171	14334	14004	1123	1167
CHGV1965	H11_NODE_86	29783	High-quality	temperate	Y	Y	100	High-quality	17766	12017	15687	11054	2079	963
CHGV1966	H11_NODE_9	96814	High-quality	virulent	Y	Y	100	Complete	61092	35722	56863	33774	4229	1948
CHGV1967	H11_opera_contig_15	44776	High-quality	uncertain_virulent	Y	Y	99.18	High-quality	25183	19593	22721	17881	2462	1712
CHGV1968	H11_opera_contig_16	42167	High-quality	uncertain_virulent	Y	Y	100	Complete	22106	20061	20807	19066	1299	995
CHGV1969	H11_opera_contig_22	37604	High-quality	uncertain_temperate	Y	Y	100	Complete	20965	16639	19671	15756	1294	883
CHGV1970	H11_opera_contig_30	33808	High-quality	uncertain_temperate	Y	Y	100	Complete	18824	14984	17215	13877	1609	1107
CHGV1971	H11_opera_contig_33	32790	High-quality	uncertain_temperate	Y	Y	100	Complete	15823	16967	14493	15753	1330	1214
CHGV1972	H11_opera_contig_39	30776	High-quality	uncertain_temperate	Y	Y	100	Complete	12619	18157	10951	16368	1668	1789
CHGV1973	H11_opera_contig_4	85160	High-quality	uncertain_temperate	Y	Y	100	Complete	50908	34252	41282	28222	9626	6030	3
CHGV1974	H11_opera_contig_5	84351	High-quality	uncertain_temperate	Y	Y	100	High-quality	56580	27771	52109	25978	4471	1793	2
CHGV1975	H11_opera_contig_64	34131	High-quality	uncertain_virulent	Y	Y	94.43	High-quality	18419	15712	16506	14550	1913	1162
CHGV1976	H11_opera_contig_8	68217	High-quality	uncertain_temperate	Y	Y	100	High-quality	41627	26590	36209	23146	5418	3444	2
CHGV1977	H11_opera_contig_9	60958	High-quality	uncertain_virulent	Y	Y	100	Complete	29563	31395	26566	29178	2997	2217
CHGV1978	H11_utg00000002_pilon	105384	High-quality	virulent	Y	Y	96.53	High-quality	74370	31014	69031	28826	5339	2188
CHGV1979	H12_contig-120_1	132072	High-quality	uncertain_virulent	Y	Y	100	Complete	76864	55208	67150	48839	9714	6369
CHGV1980	H12_contig-120_10	85793	High-quality	virulent	Y	Y	98.88	High-quality	55366	30427	51733	28925	3633	1502
CHGV1981	H12_contig-120_100	18435	High-quality	uncertain_temperate	Y	Y	100	Complete	8775	9660	8127	9087	648	573
CHGV1982	H12_contig-120_139	13166	High-quality	uncertain_temperate	Y	Y	94.79	High-quality	8048	5118	7678	4877	370	241
CHGV1983	H12_contig-120_16	65126	High-quality	uncertain_temperate	Y	Y	99.48	High-quality	37971	27155	36324	26304	1647	851	2
CHGV1984	H12_contig-120_18	62183	High-quality	uncertain_temperate	Y	Y	100	Complete	35686	26497	31302	23805	4384	2692	1
CHGV1985	H12_contig-120_19	60639	High-quality	uncertain_temperate	Y	Y	97.32	High-quality	26850	33789	23662	30318	3188	3471	1
CHGV1986	H12_contig-120_21	58757	High-quality	uncertain_virulent	Y	Y	100	Complete	34169	24588	31942	23133	2227	1455
CHGV1987	H12_contig-120_23	53100	High-quality	uncertain_temperate	Y	Y	100	Complete	35268	17832	32234	16483	3034	1349
CHGV1988	H12_contig-120_24	52007	High-quality	uncertain_temperate	Y	Y	100	Complete	31399	20608	27265	18212	4134	2396
CHGV1989	H12_contig-120_25	51326	High-quality	temperate	Y	Y	100	High-quality	34838	16488	31735	15095	3103	1393
CHGV1990	H12_contig-120_26	50835	High-quality	uncertain_temperate	Y	Y	100	Complete	32601	18234	30268	17136	2333	1098
CHGV1991	H12_contig-120_27	50252	High-quality	uncertain_temperate	Y	Y	100	Complete	20571	29681	18606	27057	1965	2624
CHGV1992	H12_contig-120_3	114735	High-quality	uncertain_virulent	Y	Y	100	Complete	66345	48390	60377	44512	5968	3878
CHGV1993	H12_contig-120_36	44101	High-quality	uncertain_temperate	Y	Y	96.85	High-quality	23854	20247	21559	18701	2295	1546	1
CHGV1994	H12_contig-120_39	42122	High-quality	temperate	Y	Y	98.16	High-quality	22453	19669	19502	17268	2951	2401
CHGV1995	H12_contig-120_4	105347	High-quality	uncertain_temperate	Y	Y	100	Complete	73785	31562	69939	30222	3846	1340
CHGV1996	H12_contig-120_43	39113	High-quality	uncertain_temperate	Y	Y	100	High-quality	16990	22123	15203	19984	1787	2139
CHGV1997	H12_contig-120_47	37512	High-quality	uncertain_temperate	Y	Y	100	Complete	20986	16526	18290	14620	2696	1906
CHGV1998	H12_contig-120_48	37442	High-quality	uncertain_temperate	Y	Y	100	Complete	19830	17612	18036	16233	1794	1379	1
CHGV1999	H12_contig-120_49	37210	High-quality	temperate	Y	Y	100	Complete	24798	12412	22695	11407	2103	1005
[truncated: 6,849 more rows]

## Sheet: Methylation motif
Original motif	Methylation position	Type	Genome	Methylation site	matched_sequence	modified_base	strand	Dereplicated motif	In REBASE
AAAAACGTAA	2	m4C	NCF168_contig_286_pilon	42846	AGAAACCTAA	G	-	CNNR	Y
AAAAACGTAA	2	m4C	NCF168_contig-120_27	43593	AGAAACCTAA	G	-	CNNR	Y
AAAAACGTAA	2	m4C	NCF168_contig_286_pilon	50980	AGAAAAGTAA	G	-	CNNR	Y
AAAAACGTAA	2	m4C	NC151_contig_173_pilon	64927	AGAAACTTAA	G	-	CNNR	Y
AAAAACGTAA	2	m4C	NCF168_contig-120_27	42299	AGAAACGTAA	G	-	CNNR	Y
AAAAACGTAA	2	m4C	NCF168_contig-120_1	73621	AGAAACTTAA	G	-	CNNR	Y
AAAAACGTAA	2	m4C	NCF168_contig-120_27	25190	AGAAACTTAA	G	-	CNNR	Y
AAAAACGTAA	2	m4C	NCF004_tig00000001_pilon	31523	AGAAAGGTAA	G	-	CNNR	Y
AAAAACGTAA	2	m4C	H50_contig_40_pilon	39691	AGAAACCTAA	G	-	CNNR	Y
AAAAACGTAA	2	m4C	NCF168_contig_286_pilon	19483	AGAAAAGTAA	G	-	CNNR	Y
AAAAACGTAA	3	m4C	NCF051_NODE_16	13140	AAGAAGGTAA	G	-	CAAAAA	Y
AAAAACGTAA	3	m4C	NCF168_contig-120_27	11392	AACAATGTAA	C	+	CAAAAA	Y
AAAAACGTAA	3	m4C	H50_contig_40_pilon	25127	AAGAACGTAA	G	-	CAAAAA	Y
AAAAACGTAA	3	m4C	NCF168_contig_286_pilon	58987	AAGAAGGTAA	G	-	CAAAAA	Y
AAAAACGTAA	3	m4C	f6007_contig-120_27	3518	AAGAAAGTAA	G	-	CAAAAA	Y
AAAAACGTAA	4	m4C	NCF168_contig-120_1	28992	AAACATGTAA	C	+	CAAAAA	Y
AAAAACGTAA	4	m4C	NCF006_contig-120_14	54005	AAAGACCTAA	G	-	CAAAAA	Y
AAAAACGTAA	4	m4C	H50_contig_40_pilon	47042	AAAGATGTAA	G	-	CAAAAA	Y
AAAAACGTAA	4	m4C	NCF168_contig_286_pilon	68186	AAACACTTAA	C	+	CAAAAA	Y
AAAAACGTAA	4	m4C	NCF004_tig00000001_pilon	61685	AAAGACGTAA	G	-	CAAAAA	Y
AAAAACGTAA	4	m4C	NCF168_contig_286_pilon	61139	AAAGAAGTAA	G	-	CAAAAA	Y
AAAAACGTAA	4	m4C	H50_contig_40_pilon	61222	AAAGATGTAA	G	-	CAAAAA	Y
AAAAACGTAA	4	m4C	NCF168_contig_286_pilon	72381	AAAGACTTAA	G	-	CAAAAA	Y
AAAAACGTAA	5	m4C	NC151_contig_173_pilon	67502	AAAACCCTAA	C	+	CAAAAA	Y
AAAAACGTAA	5	m4C	NCF004_tig00000001_pilon	15934	AAAACAGTAA	C	+	CAAAAA	Y
AAAAACGTAA	5	m4C	NCF168_contig-120_27	39131	AAAACAGTAA	C	+	CAAAAA	Y
AAAAACGTAA	5	m4C	NC151_contig_173_pilon	34280	AAAACAGTAA	C	+	CAAAAA	Y
AAAAACGTAA	5	m4C	NCF168_contig-120_2	45374	AAAACGGTAA	C	+	CAAAAA	Y
AAAAACGTAA	5	m4C	NCF051_contig_44_pilon	3396	AAAAGCGTAA	G	-	CAAAAA	Y
AAAAACGTAA	5	m4C	H50_NODE_24	70520	AAAACCTTAA	C	+	CAAAAA	Y
AAAAACGTAA	5	m4C	H50_contig_40_pilon	13361	AAAACCCTAA	C	+	CAAAAA	Y
AAAAACGTAA	5	m4C	NCF004_tig00000001_pilon	36369	AAAACCCTAA	C	+	CAAAAA	Y
AAAAACGTAA	5	m4C	H50_contig_40_pilon	42608	AAAACCTTAA	C	+	CAAAAA	Y
AAAAACGTAA	5	m4C	NCF168_contig-120_27	43931	AAAACGGTAA	C	+	CAAAAA	Y
AAAAACGTAA	5	m4C	NC151_contig_173_pilon	34268	AAAACCATAA	C	+	CAAAAA	Y
AAAAACGTAA	5	m4C	H65_contig_16_pilon	66029	AAAACCCTAA	C	+	CAAAAA	Y
AAAAACGTAA	6	m4C	H50_contig_40_pilon	42716	AAAATCATAA	C	+	CD	Y
AAAAACGTAA	6	m4C	NC151_contig_173_pilon	25531	AAAAACCTCA	C	+	CD	Y
AAAAACGTAA	6	m4C	NC151_contig_173_pilon	64931	AGAAACTTAA	C	+	CD	Y
AAAAACGTAA	6	m4C	SK44_NODE_11	93361	AAAAACGGAA	C	+	CD	Y
AAAAACGTAA	6	m4C	H50_contig_40_pilon	42609	AAAACCTTAA	C	+	CD	Y
AAAAACGTAA	6	m4C	QM02_NODE_23	49629	CAAAACATAA	C	+	CD	Y
AAAAACGTAA	6	m4C	NCF168_contig-120_27	10943	AAAAACATGA	C	+	CD	Y
AAAAACGTAA	6	m4C	NCF168_contig-120_27	10194	CAAAACATAA	C	+	CD	Y
AAAAACGTAA	6	m4C	NC151_contig_173_pilon	22682	ATAAACATAA	C	+	CD	Y
AAAAACGTAA	6	m4C	NCF004_tig00000001_pilon	33591	AAAAACTCAA	C	+	CD	Y
AAAAACGTAA	6	m4C	NCF168_contig-120_27	37482	AAAAACTTTA	C	+	CD	Y
AAAAACGTAA	6	m4C	NCF168_contig-120_27	29532	AAAAACTTAC	C	+	CD	Y
AAAAACGTAA	6	m4C	NCF168_contig_21_pilon	35509	AAAACCATAA	C	+	CD	Y
AAAAACGTAA	6	m4C	NCF168_contig-120_27	11146	AAAAGCCTAA	C	+	CD	Y
AAAAACGTAA	6	m4C	NCF168_contig-120_27	45162	ATAAACCTAA	C	+	CD	Y
AAAAACGTAA	6	m4C	NCF168_contig_261_pilon	30403	AAAATCCTAA	C	+	CD	Y
AAAAACGTAA	6	m4C	H65_contig_16_pilon	108044	GAAAAGGTAA	G	-	CD	Y
AAAAACGTAA	6	m4C	H65_contig_16_pilon	115477	AAAATCCTAA	C	+	CD	Y
AAAAACGTAA	6	m4C	NCF168_contig_136_pilon	16561	AAAAGCATAA	C	+	CD	Y
AAAAACGTAA	6	m4C	NCF168_contig-120_27	27509	AAAAACCTAT	C	+	CD	Y
AAAAACGTAA	6	m4C	NCF168_contig-120_54	23838	AAAAACATGA	C	+	CD	Y
AAAAACGTAA	6	m4C	SK20_contig-120_28	11095	AAAAACTCAA	C	+	CD	Y
AAAAACGTAA	6	m4C	NCF168_contig_21_pilon	41623	AAAAGCCTAA	C	+	CD	Y
AAAAACGTAA	6	m4C	NCF168_contig_286_pilon	33097	AAAAACATGA	C	+	CD	Y
AAAAACGTAA	6	m4C	H32_contig-120_1	10125	AAAATGGTAA	G	-	CD	Y
AAAAACGTAA	6	m4C	NCF168_contig-120_27	19629	AAAATCATAA	C	+	CD	Y
AAAAACGTAA	6	m4C	NCF168_contig_286_pilon	68188	AAACACTTAA	C	+	CD	Y
AAAAACGTAA	6	m4C	NC151_contig_173_pilon	32930	AAAAACATAT	C	+	CD	Y
AAAAACGTAA	6	m4C	NCF168_contig-120_27	32218	AAAAACTTGA	C	+	CD	Y
AAAAACGTAA	6	m4C	NCF044_contig_14_pilon	30884	ATAAACCTAA	C	+	CD	Y
AAAAACGTAA	6	m4C	NC151_contig_173_pilon	63982	TAAAACCTAA	C	+	CD	Y
AAAAACGTAA	6	m4C	NCF006_contig-120_14	8222	AAAAACCTCA	C	+	CD	Y
AAAAACGTAA	6	m4C	NCF168_contig-120_27	39144	AAAAACTTAC	C	+	CD	Y
AAAAACGTAA	6	m4C	NCF168_contig_162_pilon	31279	CAAAAGGTAA	G	-	CD	Y
AAAAACGTAA	6	m4C	NCF168_contig_286_pilon	49641	AAAAACCTTA	C	+	CD	Y
AAAAACGTAA	6	m4C	NCF168_contig-120_27	27271	AAAAACGTAG	C	+	CD	Y
AAAAACGTAA	6	m4C	H11_contig-120_1	860	AAAAACCTAT	C	+	CD	Y
AAAAACGTAA	6	m4C	NCF168_contig-120_7	27299	AAAAACATAA	C	+	CD	Y
AAAAACGTAA	6	m4C	NCF004_tig00000001_pilon	49313	AAAAACTAAA	C	+	CD	Y
AAAAACGTAA	6	m4C	NCF168_contig_286_pilon	72383	AAAGACTTAA	C	+	CD	Y
AAAAACGTAA	6	m4C	H50_contig_40_pilon	49796	AAAAACCTAT	C	+	CD	Y
AAAAACGTAA	6	m4C	NCF168_contig-120_27	42303	AGAAACGTAA	C	+	CD	Y
AAAAACGTAA	6	m4C	NC151_contig_173_pilon	48327	AAAAACATAT	C	+	CD	Y
AAAAACGTAA	6	m4C	NCF168_contig-120_27	31489	AAAAACATAC	C	+	CD	Y
AAAAACGTAA	6	m4C	NCF168_contig-120_27	35785	AAAAACCTAT	C	+	CD	Y
AAAAACGTAA	6	m4C	NCF168_contig_286_pilon	21790	AACAACCTAA	C	+	CD	Y
AAAAACGTAA	6	m4C	NC151_contig_173_pilon	66794	TAAAACTTAA	C	+	CD	Y
AAAAACGTAA	6	m4C	NCF168_contig-120_1	32786	AACAAGGTAA	G	-	CD	Y
AAAAACGTAA	6	m4C	H50_contig_40_pilon	13362	AAAACCCTAA	C	+	CD	Y
AAAAACGTAA	6	m4C	H65_contig_16_pilon	81062	AAAAACTTTA	C	+	CD	Y
AAAAACGTAA	6	m4C	NCF051_contig_44_pilon	46767	AACAACGTAA	C	+	CD	Y
AAAAACGTAA	6	m4C	H50_contig_40_pilon	43959	AAAAACACAA	C	+	CD	Y
AAAAACGTAA	6	m4C	NCF168_contig_283_pilon	16622	AAAACCATAA	C	+	CD	Y
AAAAACGTAA	6	m4C	NCF051_NODE_16	10515	ATAAACCTAA	C	+	CD	Y
AAAAACGTAA	6	m4C	H65_contig_16_pilon	97990	AAAAAGATAA	G	-	CD	Y
AAAAACGTAA	6	m4C	H73_NODE_6	2819	AAATACCTAA	C	+	CD	Y
AAAAACGTAA	6	m4C	NCF168_contig_286_pilon	43754	AAAAACTTCA	C	+	CD	Y
AAAAACGTAA	6	m4C	NCF168_contig-120_27	11289	AAAAACATAT	C	+	CD	Y
AAAAACGTAA	6	m4C	A15_contig-120_5	22383	AAAAGGGTAA	G	-	CD	Y
AAAAACGTAA	6	m4C	NCF168_contig-120_27	12074	ATAAACTTAA	C	+	CD	Y
AAAAACGTAA	6	m4C	NCF168_contig_286_pilon	79044	AAAAACTTTA	C	+	CD	Y
AAAAACGTAA	6	m4C	A18_contig-120_51	13309	AAAAACGTAT	C	+	CD	Y
AAAAACGTAA	6	m4C	NCF168_contig-120_47	6279	AAAAGCGTAA	C	+	CD	Y
AAAAACGTAA	6	m4C	H65_contig_16_pilon	117585	ATAAACATAA	C	+	CD	Y
AAAAACGTAA	6	m4C	NCF168_contig_135_pilon	14443	TAAAAGGTAA	G	-	CD	Y
AAAAACGTAA	6	m4C	NCF168_contig-120_27	35766	AAAAACTTTA	C	+	CD	Y
AAAAACGTAA	6	m4C	NCF168_contig-120_27	27104	CAAAACTTAA	C	+	CD	Y
AAAAACGTAA	6	m4C	NCF004_tig00000001_pilon	63882	AAAAACTCAA	C	+	CD	Y
AAAAACGTAA	6	m4C	H65_contig_16_pilon	124494	AAAAAGGCAA	G	-	CD	Y
AAAAACGTAA	6	m4C	DC13_NODE_8	26646	AAAAACCTAA	C	+	CD	Y
AAAAACGTAA	6	m4C	H65_contig_16_pilon	123333	AAAAACTTAA	C	+	CD	Y
AAAAACGTAA	6	m4C	H73_NODE_6	4707	AAAAACTTAA	C	+	CD	Y
AAAAACGTAA	6	m4C	H65_contig_16_pilon	122019	AAAAACCTAA	C	+	CD	Y
AAAAACGTAA	6	m4C	NCF168_contig-120_27	2181	TAAAACATAA	C	+	CD	Y
AAAAACGTAA	6	m4C	NCF168_contig_261_pilon	3821	AAAAGCGTAA	C	+	CD	Y
AAAAACGTAA	6	m4C	H46_NODE_4	128055	AAAAACGGAA	C	+	CD	Y
AAAAACGTAA	6	m4C	NCF168_contig-120_6	13428	AAAAACGTAT	C	+	CD	Y
AAAAACGTAA	6	m4C	NCF051_NODE_37	48230	ACAAACCTAA	C	+	CD	Y
AAAAACGTAA	6	m4C	H50_contig_40_pilon	41421	CAAAACATAA	C	+	CD	Y
AAAAACGTAA	6	m4C	H34_contig-120_181	13470	GAAAACTTAA	C	+	CD	Y
AAAAACGTAA	6	m4C	NCF004_tig00000001_pilon	78151	AACAACGTAA	C	+	CD	Y
AAAAACGTAA	6	m4C	NCF004_tig00000001_pilon	36686	AAAAACTCAA	C	+	CD	Y
AAAAACGTAA	6	m4C	H50_contig_40_pilon	14651	AAAAGCTTAA	C	+	CD	Y
AAAAACGTAA	6	m4C	f6007_contig-120_27	2907	GAAAACATAA	C	+	CD	Y
AAAAACGTAA	6	m4C	NCF168_contig_271_pilon	10019	AAAATGGTAA	G	-	CD	Y
AAAAACGTAA	6	m4C	NCF168_contig_91_pilon	41982	AAAACCGTAA	C	+	CD	Y
AAAAACGTAA	6	m4C	H73_NODE_6	3546	AAAAAGGCAA	G	-	CD	Y
AAAAACGTAA	6	m4C	H65_contig_16_pilon	99848	AAAAACCTCA	C	+	CD	Y
AAAAACGTAA	6	m4C	NCF168_contig_46_pilon	74028	AAAAAGGCAA	G	-	CD	Y
AAAAACGTAA	6	m4C	NCF168_contig-120_10	7502	AAAAAGGTAT	G	-	CD	Y
AAAAACGTAA	6	m4C	NCF168_contig-120_27	15695	AATAACCTAA	C	+	CD	Y
AAAAACGTAA	6	m4C	NCF168_contig-120_27	17738	AAAAACCTAT	C	+	CD	Y
AAAAACGTAA	6	m4C	H65_contig_16_pilon	120125	AAAAACTAAA	C	+	CD	Y
AAAAACGTAA	7	m4C	NCF051_NODE_16	24138	GAAAATGTAA	G	-	CD	Y
AAAAACGTAA	7	m4C	NCF051_NODE_16	32433	AGAAAGGTAA	G	-	CD	Y
AAAAACGTAA	7	m4C	H50_contig_40_pilon	52368	AAAAGAGTAA	G	-	CD	Y
AAAAACGTAA	7	m4C	NC150_contig_411_pilon	49101	AAAAAGGTAC	G	-	CD	Y
AAAAACGTAA	7	m4C	NC151_contig_173_pilon	50134	AAAAAGGTGA	G	-	CD	Y
AAAAACGTAA	7	m4C	A09_contig_13_pilon	10739	AAAAATGAAA	G	-	CD	Y
AAAAACGTAA	7	m4C	A13_NODE_29	6169	AAAAATGGAA	G	-	CD	Y
AAAAACGTAA	7	m4C	H46_NODE_4	22446	AAAAACGGAA	G	-	CD	Y
AAAAACGTAA	7	m4C	NCF051_contig_75_pilon	13400	ACAAACGTAA	G	-	CD	Y
AAAAACGTAA	7	m4C	H65_contig_16_pilon	99849	AAAAACCTCA	C	+	CD	Y
AAAAACGTAA	7	m4C	H46_NODE_4	381830	AAAAAGGCAA	G	-	CD	Y
AAAAACGTAA	7	m4C	NCF168_contig_286_pilon	49642	AAAAACCTTA	C	+	CD	Y
AAAAACGTAA	7	m4C	NCF168_contig-120_27	26233	AAAAATGTAC	G	-	CD	Y
AAAAACGTAA	7	m4C	NCF168_contig_247_pilon	45902	AAACAGGTAA	G	-	CD	Y
AAAAACGTAA	7	m4C	NCF051_NODE_31	25658	AAAGATGTAA	G	-	CD	Y
AAAAACGTAA	7	m4C	NCF168_contig-120_1	80932	AAACAAGTAA	G	-	CD	Y
AAAAACGTAA	7	m4C	NCF168_contig_286_pilon	45234	AAAAAGGCAA	G	-	CD	Y
AAAAACGTAA	7	m4C	NCF004_tig00000001_pilon	3635	AAAAAACTAA	C	+	CD	Y
AAAAACGTAA	7	m4C	NCF168_contig_286_pilon	72644	GAAAAAGTAA	G	-	CD	Y
AAAAACGTAA	7	m4C	NCF168_contig-120_27	3793	ACAAACGTAA	G	-	CD	Y
AAAAACGTAA	7	m4C	NCF168_contig-120_27	11382	ATAAACGTAA	G	-	CD	Y
AAAAACGTAA	7	m4C	NCF004_tig00000001_pilon	8648	AAAAAGGTGA	G	-	CD	Y
AAAAACGTAA	7	m4C	NCF168_contig-120_27	33770	AGAAAAGTAA	G	-	CD	Y
AAAAACGTAA	7	m4C	NCF168_contig_286_pilon	53037	GAAAAGGTAA	G	-	CD	Y
AAAAACGTAA	7	m4C	H13_NODE_11	67784	AAAAATGTAA	G	-	CD	Y
AAAAACGTAA	7	m4C	NCF051_NODE_16	36612	AAAAAGGCAA	G	-	CD	Y
AAAAACGTAA	7	m4C	DC23_tig00000016_pilon	13936	AAAAATGAAA	G	-	CD	Y
AAAAACGTAA	7	m4C	H50_contig_40_pilon	54494	AGAAATGTAA	G	-	CD	Y
AAAAACGTAA	7	m4C	NCF168_contig-120_27	45161	ATAAACCTAA	C	+	CD	Y
AAAAACGTAA	7	m4C	NCF004_tig00000001_pilon	42123	AAACACCTAA	C	+	CD	Y
AAAAACGTAA	7	m4C	NCF168_contig_286_pilon	63080	AAAAGCGTAA	G	-	CD	Y
AAAAACGTAA	7	m4C	H65_contig_16_pilon	101725	AATAATGTAA	G	-	CD	Y
AAAAACGTAA	7	m4C	NCF168_contig_46_pilon	40924	AAAACAGTAA	G	-	CD	Y
AAAAACGTAA	7	m4C	NC151_contig_173_pilon	25530	AAAAACCTCA	C	+	CD	Y
AAAAACGTAA	7	m4C	NCF168_contig-120_1	28995	AAACATGTAA	G	-	CD	Y
AAAAACGTAA	7	m4C	H73_contig-120_16	11313	AAAAACGCAA	G	-	CD	Y
AAAAACGTAA	7	m4C	H65_contig_16_pilon	82398	AAAAAGGTAA	G	-	CD	Y
AAAAACGTAA	7	m4C	A11_contig_164_pilon	2660	AATAACGTAA	G	-	CD	Y
AAAAACGTAA	7	m4C	H50_contig_40_pilon	44021	AAAAATGAAA	G	-	CD	Y
AAAAACGTAA	7	m4C	NCF168_contig_242_pilon	11092	AAAAACGAAA	G	-	CD	Y
AAAAACGTAA	7	m4C	H73_contig_210_pilon	5591	AAAAACCGAA	C	+	CD	Y
AAAAACGTAA	7	m4C	A09_contig_246_pilon	49929	AAAAACCTAT	C	+	CD	Y
AAAAACGTAA	7	m4C	NCF168_contig_32_pilon	14576	AAAAACGAAA	G	-	CD	Y
AAAAACGTAA	7	m4C	NCF106_contig_231_pilon	48649	AAAAACCGAA	C	+	CD	Y
AAAAACGTAA	7	m4C	H73_contig_161_pilon	687	AAAAAGGCAA	G	-	CD	Y
AAAAACGTAA	7	m4C	H65_contig_16_pilon	119054	AGAAAGGTAA	G	-	CD	Y
AAAAACGTAA	7	m4C	NCF168_contig-120_38	39679	AAAAATGTTA	G	-	CD	Y
AAAAACGTAA	7	m4C	DC26_contig_986_pilon	19087	AAAAACGTTA	G	-	CD	Y
AAAAACGTAA	7	m4C	NCF168_contig-120_27	43929	AAAACGGTAA	G	-	CD	Y
AAAAACGTAA	7	m4C	H50_contig_40_pilon	37284	AAAAACCTCA	C	+	CD	Y
AAAAACGTAA	7	m4C	NCF168_contig_286_pilon	65684	GAAAAAGTAA	G	-	CD	Y
AAAAACGTAA	7	m4C	H73_NODE_6	2820	AAATACCTAA	C	+	CD	Y
AAAAACGTAA	7	m4C	NCF168_contig-120_27	11529	AACAAAGTAA	G	-	CD	Y
AAAAACGTAA	7	m4C	H65_NODE_7	13992	AAACAGGTAA	G	-	CD	Y
AAAAACGTAA	7	m4C	NC150_opera_contig_40	27112	AAAAAGGCAA	G	-	CD	Y
AAAAACGTAA	7	m4C	NC151_contig_173_pilon	68212	AAAAAGGTAT	G	-	CD	Y
AAAAACGTAA	7	m4C	H65_contig_16_pilon	92904	AGAAAGGTAA	G	-	CD	Y
AAAAACGTAA	7	m4C	NCF004_tig00000001_pilon	41205	AAAAAAGTCA	G	-	CD	Y
AAAAACGTAA	7	m4C	NCF004_tig00000001_pilon	36495	GAAAAGGTAA	G	-	CD	Y
AAAAACGTAA	7	m4C	NCF168_contig-120_27	32702	ACAAAAGTAA	G	-	CD	Y
AAAAACGTAA	7	m4C	NC151_contig_173_pilon	13016	AAAAACCTCA	C	+	CD	Y
AAAAACGTAA	7	m4C	NCF041_NODE_158	13070	AAAAAGGGAA	G	-	CD	Y
AAAAACGTAA	7	m4C	NCF006_contig-120_14	55396	AACAAGGTAA	G	-	CD	Y
AAAAACGTAA	7	m4C	H13_NODE_2	309975	GAAAATGTAA	G	-	CD	Y
AAAAACGTAA	7	m4C	H50_contig_40_pilon	13879	AAAAGAGTAA	G	-	CD	Y
AAAAACGTAA	7	m4C	NCF044_contig_14_pilon	17567	AAAATGGTAA	G	-	CD	Y
AAAAACGTAA	7	m4C	H50_contig_40_pilon	51172	AGAAATGTAA	G	-	CD	Y
AAAAACGTAA	7	m4C	H65_contig_16_pilon	108043	GAAAAGGTAA	G	-	CD	Y
AAAAACGTAA	7	m4C	H73_contig_97_pilon	11209	AAACAGGTAA	G	-	CD	Y
AAAAACGTAA	7	m4C	NCF004_tig00000001_pilon	3590	AAAAACCTCA	C	+	CD	Y
AAAAACGTAA	7	m4C	NCF051_contig-120_8	74045	AAAAACCTAG	C	+	CD	Y
AAAAACGTAA	7	m4C	NCF044_contig_14_pilon	81997	AAGAACCTAA	C	+	CD	Y
AAAAACGTAA	7	m4C	NC151_contig_173_pilon	65734	AGAAAAGTAA	G	-	CD	Y
AAAAACGTAA	8	m4C	NCF168_contig_312_pilon	9654	AAAAAGGCAA	C	+	CD	Y
AAAAACGTAA	8	m4C	NCF168_contig-120_1	76569	AAAAAAGCAA	C	+	CD	Y
AAAAACGTAA	8	m4C	NCF168_contig_312_pilon	13129	AAAAATGCAA	C	+	CD	Y
AAAAACGTAA	8	m4C	NCF168_contig_247_pilon	23452	AAAAAGGCAA	C	+	CD	Y
AAAAACGTAA	8	m4C	NCF168_contig-120_17	2317	AAAAAGGCAA	C	+	CD	Y
AAAAACGTAA	8	m4C	H55_contig-120_327	1240	AAAAAGGCAA	C	+	CD	Y
AAAAACGTAA	8	m4C	NCF168_contig-120_15	31334	AAAAAAGCAA	C	+	CD	Y
AAAAACGTAA	8	m4C	NCF168_contig_229_pilon	7528	AAAAAAGCAA	C	+	CD	Y
AAAAACGTAA	8	m4C	NCF168_contig-120_13	36066	AAAAATGCAA	C	+	CD	Y
AAAAACGTAA	8	m4C	NC173_contig_6_pilon	46645	AAAAAGGGAA	G	-	CD	Y
AAAAACGTAA	8	m4C	NCF168_contig_247_pilon	112513	AAAAATGCAA	C	+	CD	Y
AAAAACGTAA	8	m4C	NCF168_contig_126_pilon	7932	AAAAATGCAA	C	+	CD	Y
AAAAACGTAA	8	m4C	H46_NODE_10	138843	AAAAACAGAA	G	-	CD	Y
AAAAACGTAA	8	m4C	NCF168_contig-120_3	70525	AAAAATGCAA	C	+	CD	Y
AAAAACGTAA	8	m4C	NCF168_contig-120_1	64338	AAAAAAGCAA	C	+	CD	Y
AAAAACGTAA	8	m4C	NCF168_contig_281_pilon	11632	AAAAAGGCAA	C	+	CD	Y
AAAAACGTAA	8	m4C	NCF168_contig_299_pilon	296	AAAAATGCAA	C	+	CD	Y
AAAAACGTAA	8	m4C	NCF168_opera_contig_47	26442	AAAAACGCAA	C	+	CD	Y
AAAAACGTAA	8	m4C	NCF168_contig_34_pilon	11900	AAAAAAGCAA	C	+	CD	Y
AAAAACGTAA	8	m4C	NC151_contig_173_pilon	41946	AAAAAGGGAA	G	-	CD	Y
AAAAACGTAA	9	m4C	H65_contig_16_pilon	75395	AAAAAGGTGA	G	-	CNNR	Y
AAAAACGTAA	9	m4C	NCF168_contig-120_1	95047	AAAAACATGA	G	-	CNNR	Y
AAAAACGTAA	9	m4C	H50_contig_40_pilon	24953	AAAAATGTCA	C	+	CNNR	Y
AAAAACGTAA	9	m4C	NCF168_contig_34_pilon	3282	AAAAAAGTCA	C	+	CNNR	Y
AAAAACGTAA	9	m4C	NCF168_contig-120_27	10946	AAAAACATGA	G	-	CNNR	Y
AAAAACGTAA	9	m4C	NCF168_contig_46_pilon	54042	AAAAATGTCA	C	+	CNNR	Y
AAAAACGTAA	9	m4C	NCF168_contig_286_pilon	56359	AAAAAGGTCA	C	+	CNNR	Y
AAAAACGTAA	9	m4C	H73_NODE_6	23477	AAAAATGTCA	C	+	CNNR	Y
AAAAACGTAA	9	m4C	H50_contig_40_pilon	71666	AAAAAAGTGA	G	-	CNNR	Y
AAAAACTCC	2	m6A	H46_NODE_4	335225	AAAAATTCC	A	+	CNNR	Y
AAAAACTCC	2	m6A	NCF044_contig-120_45	28308	AAAAAGTCC	A	+	CNNR	Y
AAAAACTCC	2	m6A	H46_NODE_5	122986	AAAAACACC	A	+	CNNR	Y
AAAAACTCC	2	m6A	H63_contig_133_pilon	100882	ATTAACTCC	T	-	CNNR	Y
AAAAACTCC	2	m6A	H25_contig-120_2	88832	AAATACTCC	A	+	CNNR	Y
AAAAACTCC	2	m6A	H46_NODE_5	70215	AATAACACC	A	+	CNNR	Y
AAAAACTCC	2	m6A	NC323_contig-120_18	20964	AAAAACTCC	A	+	CNNR	Y
AAAAACTCC	2	m6A	H46_NODE_1	342400	AAAAACTCA	A	+	CNNR	Y
AAAAACTCC	3	m6A	H46_NODE_5	221878	AAAAACGCC	A	+	CCTYNA	Y
AAAAACTCC	3	m6A	H46_NODE_1	745737	GAAAACTCC	A	+	CCTYNA	Y
AAAAACTCC	3	m6A	H46_NODE_1	212763	AATAACACC	T	-	CCTYNA	Y
AAAAACTCC	3	m6A	H27_NODE_3	15346	AAATACACC	A	+	CCTYNA	Y
AAAAACTCC	4	m6A	H46_NODE_1	780858	TAAAACTCC	A	+	CCTYNA	Y
AAAAACTCC	4	m6A	H46_NODE_1	800251	AGAAACTCC	A	+	CCTYNA	Y
AAAAACTCC	4	m6A	H02_contig-120_9	7573	AAAAATTCC	A	+	CCTYNA	Y
AAAAACTCC	4	m6A	NC173_NODE_1	530292	AAAAGCTCC	A	+	CCTYNA	Y
AAAAACTCC	5	m6A	H25_contig-120_2	42093	GAAAACTCC	A	+	TGAGG	Y
AAAAACTCC	5	m6A	DC13_tig00000001_pilon	20808	AAATACTCC	A	+	TGAGG	Y
AAAAACTCC	5	m6A	H25_contig-120_2	30268	AAAAATTCC	A	+	TGAGG	Y
AAAAACTCC	5	m6A	H28_NODE_9	59284	AAAAACACC	A	+	TGAGG	Y
AAAAACTCC	5	m6A	H46_NODE_1	576506	AAGAACTCC	A	+	TGAGG	Y
AAAAACTCC	5	m6A	H25_contig-120_2	88829	AAATACTCC	A	+	TGAGG	Y
AAAAACTCC	5	m6A	H46_NODE_1	556765	AAAAATTCC	A	+	TGAGG	Y
AAAAACTCC	5	m6A	H46_NODE_5	122989	AAAAACACC	A	+	TGAGG	Y
AAAAACTCC	5	m6A	NC304_contig-120_0	68004	AACAACTCC	A	+	TGAGG	Y
AAAAACTCC	5	m6A	H46_NODE_1	409450	AAAAATTCC	A	+	TGAGG	Y
AAAAACTCC	5	m6A	H46_NODE_1	62460	AAAAATTCC	A	+	TGAGG	Y
AAAAACTCC	5	m6A	H46_NODE_1	494278	AAAAACTCC	A	+	TGAGG	Y
AAAAACTCC	5	m6A	NC304_contig-120_0	23853	TAAAACTCC	A	+	TGAGG	Y
AAAAACTCC	5	m6A	NCF098_contig-120_7	20167	AAAAACTTC	A	+	TGAGG	Y
AAAAACTCC	5	m6A	H25_contig-120_2	33624	AACAACTCC	A	+	TGAGG	Y
AAAAACTCC	5	m6A	H46_NODE_1	1594	AAAAATTCC	A	+	TGAGG	Y
AAAAACTCC	6	m6A	H46_NODE_1	409451	AAAAATTCC	T	-	TGAGG	Y
AAAAACTCC	6	m6A	H46_NODE_1	1593	AAAAATTCC	T	-	TGAGG	Y
AAAAACTCC	6	m6A	H46_NODE_1	556766	AAAAATTCC	T	-	TGAGG	Y
AAAAACTCC	6	m6A	H46_NODE_1	62461	AAAAATTCC	T	-	TGAGG	Y
AAAAACTCC	7	m6A	H25_contig-120_2	35110	AAAAAGACC	A	+	TGAGG	Y
AAAAACTCC	7	m6A	SK03_contig_255_pilon	70558	AAAAAGACC	A	+	TGAGG	Y
AAAAACTCC	7	m6A	NCF171_NODE_33	15945	AAAAAGACC	A	+	TGAGG	Y
AAAAACTCC	7	m6A	DC16_ctg00000001_pilon	22678	AAAAACTGC	T	-	TGAGG	Y
AAAAACTCC	7	m6A	B14_contig-120_13	7121	AAAAACACC	A	+	TGAGG	Y
AAAAACTCC	7	m6A	H46_NODE_1	558923	AAAAACTCA	T	-	TGAGG	Y
AAAAACTCC	7	m6A	H46_NODE_1	136493	AAAAAGACC	A	+	TGAGG	Y
AAAAACTCC	7	m6A	H46_NODE_1	191648	AAAAAGTCC	T	-	TGAGG	Y
AAAAACTCC	7	m6A	H46_NODE_1	539377	ACAAAGTCC	T	-	TGAGG	Y
AAAAACTCC	7	m6A	H22_contig_51_pilon	12181	AAATACTCC	T	-	TGAGG	Y
AAAAACTCC	7	m6A	NC199_contig-120_108	19457	AAAAACTGC	T	-	TGAGG	Y
AAAAACTCC	7	m6A	S02_contig_754_pilon	595	AATTACTCC	T	-	TGAGG	Y
AAAAACTCC	7	m6A	NC173_NODE_1	155941	AAAAACTCA	T	-	TGAGG	Y
AAAAACTCC	7	m6A	H01_contig_290_pilon	76066	AACAACTCC	T	-	TGAGG	Y
AAAAACTCC	7	m6A	H10_contig-120_6	51185	AAGAACTCC	T	-	TGAGG	Y
AAAAACTCC	7	m6A	H22_contig_51_pilon	12377	AATAAGTCC	T	-	TGAGG	Y
AAAAACTCC	7	m6A	H13_contig-120_3	186732	TAAAACTCC	T	-	TGAGG	Y
AAAAACTCC	7	m6A	DC16_ctg00000001_pilon	56113	ATAAACTCC	T	-	TGAGG	Y
AAAAACTCC	7	m6A	DC16_ctg00000001_pilon	42874	AAAAGCTCC	T	-	TGAGG	Y
AAAAACTCC	7	m6A	H46_NODE_1	515562	AAATAGTCC	T	-	TGAGG	Y
AAAAACTCC	7	m6A	NC185_NODE_39	7769	ATATACTCC	T	-	TGAGG	Y
AAAAACTCC	7	m6A	DC16_ctg00000001_pilon	40833	ATTAACTCC	T	-	TGAGG	Y
AAAAACTCC	7	m6A	DC16_NODE_1	141075	AACAACTCC	T	-	TGAGG	Y
AAAAACTCC	7	m6A	DC16_ctg00000001_pilon	42300	AAAAACTCC	T	-	TGAGG	Y
AAAAACTCC	7	m6A	DC05_NODE_31	3131	AAAAAGTCC	T	-	TGAGG	Y
AAAAACTCC	7	m6A	NC173_NODE_1	724520	TAAAACTCC	T	-	TGAGG	Y
AAAAACTCC	7	m6A	H46_NODE_5	369954	AAAAACTCC	T	-	TGAGG	Y
AAAAACTCC	8	m6A	H46_NODE_21	8749	AAAAACTTC	T	-	TGAGG	Y
AAAAATAGT	2	m6A	H34_NODE_36	22488	ATAAATAGT	T	-	AWAATAR	N
AAAAATAGT	2	m6A	SK12_NODE_3	1746	AATAATAGT	A	+	AWAATAR	N
AAAAATAGT	2	m6A	H32_contig-120_1	53095	AATAATAGT	A	+	AWAATAR	N
AAAAATAGT	2	m6A	H34_contig-120_3	82567	AAAAATAGC	A	+	AWAATAR	N
AAAAATAGT	2	m6A	H34_NODE_3	191243	AAAAATATT	A	+	AWAATAR	N
AAAAATAGT	2	m6A	SK12_NODE_1	231339	AAAAATAAT	A	+	AWAATAR	N
AAAAATAGT	2	m6A	H34_NODE_36	40832	ATAAATAGT	T	-	AWAATAR	N
AAAAATAGT	3	m6A	H34_contig-120_34	74084	AAAACTAGT	A	+	AWAATAR	N
AAAAATAGT	3	m6A	B14_contig-120_21	27632	AAAAATTGT	A	+	AWAATAR	N
AAAAATAGT	3	m6A	H34_NODE_36	98085	AATAATAGT	T	-	AWAATAR	N
AAAAATAGT	3	m6A	H34_contig-120_34	8330	AAAACTAGT	A	+	AWAATAR	N
AAAAATAGT	3	m6A	H34_NODE_47	10821	AAAACTAGT	A	+	AWAATAR	N
AAAAATAGT	3	m6A	H34_NODE_47	46540	AAAACTAGT	A	+	AWAATAR	N
AAAAATAGT	4	m6A	H34_contig-120_2	30853	AAATATAGT	T	-	AWAATAR	N
AAAAATAGT	4	m6A	DC28_NODE_54	35351	AAAATTAGT	A	+	AWAATAR	N
AAAAATAGT	4	m6A	SK20_contig_1701_pilon	18302	AAAAAAAGT	A	+	AWAATAR	N
AAAAATAGT	4	m6A	H34_opera_contig_110	21455	AAAAATATT	A	+	AWAATAR	N
AAAAATAGT	4	m6A	H27_NODE_103	5700	AAAACTAGT	A	+	AWAATAR	N
AAAAATAGT	4	m6A	H48_contig_61_pilon	111365	AAAAATATT	A	+	AWAATAR	N
AAAAATAGT	4	m6A	H34_NODE_47	12274	AAAAATACT	A	+	AWAATAR	N
AAAAATAGT	4	m6A	H34_opera_contig_110	18814	AAAAATAGA	A	+	AWAATAR	N
AAAAATAGT	5	m6A	H34_NODE_36	9576	AAAAATTGT	A	+	CTAT	Y
AAAAATAGT	5	m6A	H34_contig-120_3	82570	AAAAATAGC	A	+	CTAT	Y
AAAAATAGT	5	m6A	H34_opera_contig_110	21084	AAAAAAAGT	A	+	CTAT	Y
AAAAATAGT	5	m6A	H09_contig-120_117	20183	ACAAATAGT	A	+	CTAT	Y
AAAAATAGT	5	m6A	H34_NODE_36	36980	AAAAATTGT	A	+	CTAT	Y
AAAAATAGT	5	m6A	H34_NODE_136	32	AAAAATAGA	A	+	CTAT	Y
AAAAATAGT	5	m6A	H34_opera_contig_110	11135	AAAAAAAGT	A	+	CTAT	Y
AAAAATAGT	5	m6A	H34_contig_111_pilon	58660	AAAAATAAT	A	+	CTAT	Y
AAAAATAGT	5	m6A	H34_contig-120_9	132378	AAAAATAAT	A	+	CTAT	Y
AAAAATAGT	5	m6A	DC28_NODE_54	37793	AAAAATAGC	A	+	CTAT	Y
AAAAATAGT	5	m6A	DC28_NODE_54	36143	AAAAAAAGT	A	+	CTAT	Y
AAAAATAGT	5	m6A	SK44_NODE_17	111137	AAAAATACT	A	+	CTAT	Y
AAAAATAGT	5	m6A	H34_contig_660_pilon	35131	AAAAATACT	A	+	CTAT	Y
AAAAATAGT	6	m6A	A11_NODE_10	72188	AAAAATAGG	T	-	CTAT	Y
AAAAATAGT	6	m6A	H34_contig-120_3	82571	AAAAATAGC	T	-	CTAT	Y
AAAAATAGT	6	m6A	H34_contig-120_98	13501	AAAAATGGT	T	-	CTAT	Y
AAAAATAGT	6	m6A	H34_NODE_48	43420	AAAGATAGT	T	-	CTAT	Y
AAAAATAGT	6	m6A	H34_NODE_51	20769	AAAGATAGT	T	-	CTAT	Y
AAAAATAGT	6	m6A	H34_contig_63_pilon	66461	AAAAATAAT	T	-	CTAT	Y
AAAAATAGT	6	m6A	H34_NODE_36	8498	CAAAATAGT	T	-	CTAT	Y
AAAAATAGT	6	m6A	H73_NODE_12	13052	ATAAATAGT	T	-	CTAT	Y
AAAAATAGT	6	m6A	NC183_NODE_19	7774	AAAGATAGT	T	-	CTAT	Y
AAAAATAGT	6	m6A	A11_NODE_10	72025	AAAAATAAT	T	-	CTAT	Y
AAAAATAGT	6	m6A	H34_NODE_36	56653	AACAATAGT	T	-	CTAT	Y
AAAAATAGT	7	m6A	H34_NODE_36	45032	AAAAATAAT	A	+	CD	Y
AAAAATAGT	7	m6A	H34_NODE_36	56654	AACAATAGT	A	+	CD	Y
AAAAATAGT	7	m6A	H34_NODE_3	59976	AAAAAGAGT	A	+	CD	Y
AAAAATAGT	7	m6A	DC15_contig-120_0	120982	AAACATAGT	A	+	CD	Y
AAAAATAGT	7	m6A	H54_contig_111_pilon	28957	AAAAACAGT	A	+	CD	Y
AAAAATAGT	7	m6A	H34_NODE_9	145427	AAAAAGAGT	A	+	CD	Y
AAAAATAGT	7	m6A	NCF033_contig-120_93	7703	AAAAAGAGT	A	+	CD	Y
AAAAATAGT	7	m6A	DC26_NODE_81	13648	AAAAATAAT	A	+	CD	Y
AAAAATAGT	7	m6A	H34_NODE_36	87891	CAAAATAGT	A	+	CD	Y
AAAAATAGT	7	m6A	H34_contig-120_3	82572	AAAAATAGC	A	+	CD	Y
AAAAATAGT	7	m6A	H34_opera_contig_39	40945	AAAAATATT	A	+	CD	Y
AAAAATAGT	7	m6A	H34_NODE_26	79599	AAAAAGAGT	A	+	CD	Y
AAAAATAGT	7	m6A	H34_opera_contig_110	1846	AAAAAGAGT	A	+	CD	Y
AAAAATAGT	7	m6A	SK19_contig-120_0	17757	ATAAATAGT	A	+	CD	Y
AAAAATAGT	7	m6A	H34_contig-120_100	23950	AAAAATACT	A	+	CD	Y
AAAAATAGT	7	m6A	SK12_NODE_1	131608	AAAAATACT	A	+	CD	Y
AAAAATAGT	7	m6A	H34_contig-120_65	23257	AAAAACAGT	A	+	CD	Y
AAAAATAGT	7	m6A	H34_NODE_44	10431	AAAAAGAGT	A	+	CD	Y
AAAAATAGT	7	m6A	SK54_contig_97_pilon	18150	AAAAATAGA	A	+	CD	Y
AAAAATAGT	7	m6A	H29_contig-120_59	18956	AAAAAAAGT	A	+	CD	Y
AAAAATAGT	8	m6A	H34_NODE_36	45031	AAAAATAAT	A	+	CD	Y
AAAAATAGT	8	m6A	H34_contig-120_9	82415	AAAAATATT	T	-	CD	Y
AAAAATGC	7	m4C	H46_NODE_1	355875	AAAAATGC	G	-	CD	Y
AAAAATGC	7	m4C	DC26_contig_875_pilon	58596	AAAAATGG	G	-	CD	Y
AAAAATGC	7	m4C	DC26_contig_958_pilon	20871	AAAAATGC	G	-	CD	Y
AAAAATGC	7	m4C	H19_scaffold_266_pilon	69429	AAAAATCC	C	+	CD	Y
AAAAATGC	7	m4C	DC28_NODE_19	16275	AAAAATGG	G	-	CD	Y
AAAAATGC	7	m4C	H13_contig-120_1	245560	AAAAATGC	G	-	CD	Y
AAAAATGC	7	m4C	H46_NODE_5	77820	AAAAATGC	G	-	CD	Y
AAAAATGC	7	m4C	H46_NODE_5	410523	AAAAATCC	C	+	CD	Y
AAAAATGC	7	m4C	H19_contig_568_pilon	45749	AAAAATGG	G	-	CD	Y
AAAAATGC	7	m4C	H46_NODE_1	703592	AAAAATGA	G	-	CD	Y
AAAAATGC	7	m4C	DC23_NODE_1	421850	AAAAATCC	C	+	CD	Y
AAAAATGC	7	m4C	H30_contig-120_18	1910	AAAAATGA	G	-	CD	Y
AAAAATGC	7	m4C	H46_NODE_1	757315	AAAAATCC	C	+	CD	Y
AAAAATGC	7	m4C	H13_NODE_2	503982	AAAAATCC	C	+	CD	Y
AAAAATGC	7	m4C	DC26_NODE_25	47699	AAAAATCC	C	+	CD	Y
AAAAATGC	7	m4C	H27_NODE_101	24751	AAAAATGT	G	-	CD	Y
AAAAATGC	7	m4C	SK43_NODE_4	54080	AAAAATGA	G	-	CD	Y
AAAAATGC	7	m4C	H34_contig_42_pilon	93327	AAAAATGT	G	-	CD	Y
AAAAATGC	7	m4C	DC13_tig00000001_pilon	14455	AAAAATCC	C	+	CD	Y
AAAAATGC	7	m4C	SK02_opera_contig_61	12782	AAAAATGC	G	-	CD	Y
AAAAATGC	7	m4C	H63_contig_25_pilon	112989	AAAAATGC	G	-	CD	Y
AAAAATGCC	3	m4C	B13_contig_90_pilon	3193	AACACTGCC	C	+	AAAATGC	N
AAAAATGCC	3	m4C	SK44_NODE_17	32037	AACAATGCC	C	+	AAAATGC	N
AAAAATGCC	5	m4C	B13_contig_101_pilon	6780	AAAACTGCT	C	+	VGCHD	Y
AAAAATGCC	7	m4C	B13_contig_38_pilon	75057	ATAAATGCC	G	-	VGCHD	Y
AAAAATGCC	7	m4C	B13_contig_86_pilon	45454	AAAAATGCG	G	-	VGCHD	Y
AAAAATGCC	7	m4C	B13_NODE_2	142231	AAAAATGCG	G	-	VGCHD	Y
AAAAATGCC	7	m4C	B13_NODE_8	92359	AAAAATGCC	G	-	VGCHD	Y
AAAAATGCC	7	m4C	B13_NODE_34	28201	GAAAATGCC	G	-	VGCHD	Y
AAAAATGCC	7	m4C	QM08_contig-120_21	15799	AAAAATGCG	G	-	VGCHD	Y
AAAAATGCC	7	m4C	B13_NODE_5	55437	ATAAATGCT	G	-	VGCHD	Y
AAAAATGCC	7	m4C	B13_contig_90_pilon	31724	ATAAATGAC	G	-	VGCHD	Y
AAAAATGCC	7	m4C	B13_contig_86_pilon	7860	AAAAATGCC	G	-	VGCHD	Y
AAAAATGCC	7	m4C	NCF041_NODE_34	69799	AAAAATGCG	G	-	VGCHD	Y
AAAAATGCC	7	m4C	B13_NODE_2	48557	AAAAATGCT	G	-	VGCHD	Y
AAAAATGCC	7	m4C	B13_NODE_20	34590	GAAAATGCC	G	-	VGCHD	Y
AAAAATGCC	7	m4C	B13_NODE_13	57232	ATAAGTGCC	G	-	VGCHD	Y
AAAAATGCC	7	m4C	B13_NODE_9	80303	AAAAATGCA	G	-	VGCHD	Y
AAAAATGCC	7	m4C	B13_contig-120_45	7293	GAAAATGCC	G	-	VGCHD	Y
AAAAATGCC	7	m4C	NC199_contig-120_2	43888	AAAACTGCG	G	-	VGCHD	Y
AAAAATGCC	7	m4C	H22_NODE_27	44573	AAAACTGCG	G	-	VGCHD	Y
AAAAATGCC	7	m4C	B13_contig-120_1	101505	AGAAATGCC	G	-	VGCHD	Y
AAAAATGCC	7	m4C	B13_contig-120_1	61811	AGAAATGCC	G	-	VGCHD	Y
AAAAATGCC	7	m4C	B13_NODE_49	11545	GAAAATGCG	G	-	VGCHD	Y
AAAAATGCC	7	m4C	H22_NODE_3	168831	AAAAATGCT	G	-	VGCHD	Y
AAAAATGCC	7	m4C	B13_NODE_8	65358	AAAAATGCT	G	-	VGCHD	Y
AAAAATGCC	7	m4C	B13_NODE_2	153095	AAAAATGCT	G	-	VGCHD	Y
AAAAATGCC	7	m4C	B13_NODE_20	43646	ATAACTGCC	G	-	VGCHD	Y
AAAAATGCC	7	m4C	B13_NODE_3	92101	AAAAATGCT	G	-	VGCHD	Y
AAAAATGCC	7	m4C	H49_contig-120_4	111242	GAAAATGCC	G	-	VGCHD	Y
AAAAATGCC	7	m4C	B13_contig-120_1	105303	GAAAATGCG	G	-	VGCHD	Y
AAAAATGCC	7	m4C	B13_contig_101_pilon	45799	ATCAATGCC	G	-	VGCHD	Y
AAAAATGCC	7	m4C	B13_contig-120_45	25049	AAAACTGCG	G	-	VGCHD	Y
AAAAATGCC	7	m4C	B13_contig_40_pilon	53942	AAAACTGCG	G	-	VGCHD	Y
AAAAATGCC	7	m4C	H34_NODE_7	152290	AACAATGCC	G	-	VGCHD	Y
AAAAATGCC	7	m4C	B13_contig-120_56	29609	AAAACTGCG	G	-	VGCHD	Y
AAAAATGCC	7	m4C	B13_contig-120_66	28169	AACACTGCC	G	-	VGCHD	Y
AAAAATGCC	7	m4C	H46_NODE_6	41071	GAAAATGCG	G	-	VGCHD	Y
AAAAATGCC	7	m4C	B13_contig-120_66	29190	GTAAATGCC	G	-	VGCHD	Y
AAAAATGCC	7	m4C	B13_NODE_2	48710	AAAAGTGCG	G	-	VGCHD	Y
AAAAATGCC	7	m4C	B13_contig_93_pilon	4535	GAAAATGCG	G	-	VGCHD	Y
AAAAATGCC	7	m4C	B13_NODE_52	5278	AAAAATGAG	G	-	VGCHD	Y
AAAAATGCC	7	m4C	B13_contig-120_45	27551	ATAACTGCG	G	-	VGCHD	Y
AAAAATGCC	8	m4C	B13_contig_101_pilon	31523	ATAAATGCT	C	+	VGCHD	Y
AAAAATGCC	8	m4C	SK43_contig_268_pilon	30241	AAAACTGCG	C	+	VGCHD	Y
AAAAATGCC	8	m4C	B13_contig_90_pilon	3188	AACACTGCC	C	+	VGCHD	Y
AAAAATGCC	8	m4C	B13_contig_86_pilon	48117	AAAACTGCG	C	+	VGCHD	Y
AAAAATGCC	8	m4C	B13_NODE_2	25859	AAAAATGCC	C	+	VGCHD	Y
AAAAATGCC	8	m4C	B13_contig-120_1	43787	GAAAATGCC	C	+	VGCHD	Y
AAAAATGCC	8	m4C	B13_contig_90_pilon	18259	ATAAATGCC	C	+	VGCHD	Y
AAAAATGCC	8	m4C	DC15_contig-120_22	2747	AAAAATGCG	C	+	VGCHD	Y
AAAAATGCC	8	m4C	SK03_NODE_5	61404	CAAAATGCC	C	+	VGCHD	Y
AAAAATGCC	8	m4C	B13_contig_73_pilon	59147	AAGAATGCC	C	+	VGCHD	Y
AAAAATGCC	8	m4C	B13_contig_91_pilon	31134	AAAAATGCG	C	+	VGCHD	Y
AAAAATGCC	8	m4C	B13_contig_90_pilon	38081	AACAATGCC	C	+	VGCHD	Y
AAAAATGCC	8	m4C	B13_contig_86_pilon	31385	ATAAATGCC	C	+	VGCHD	Y
AAAAATGCC	8	m4C	H19_contig_94_pilon	117622	AAAAATGCG	C	+	VGCHD	Y
AAAAATGCC	8	m4C	DC15_contig-120_22	3820	AAAAATGCA	C	+	VGCHD	Y
AAAAATGCC	8	m4C	B13_NODE_2	72511	AACAATGCG	C	+	VGCHD	Y
AAAAATGCC	8	m4C	B13_contig_101_pilon	45800	ATCAATGCC	C	+	VGCHD	Y
AAAAATGCC	8	m4C	B13_contig_65_pilon	74762	CAAAATGCC	C	+	VGCHD	Y
AAAAATGCC	8	m4C	B13_contig-120_29	19113	AAAACTGCT	C	+	VGCHD	Y
AAAAATGCC	8	m4C	B13_contig-120_1	104857	AAAACTGCT	C	+	VGCHD	Y
AAAAATGCC	8	m4C	DC26_contig_993_pilon	166453	AAAAATGCG	C	+	VGCHD	Y
AAAAATGCC	8	m4C	B13_contig_94_pilon	31336	AAAACTGCG	C	+	VGCHD	Y
AAAAATGCC	8	m4C	B13_NODE_2	58178	AAAAGTGCG	C	+	VGCHD	Y
AAAAATGCC	8	m4C	B13_contig-120_41	11939	AAAAATGCG	C	+	VGCHD	Y
AAAAATGCC	8	m4C	B13_NODE_13	44390	AAAACTGCC	C	+	VGCHD	Y
AAAAATGCC	8	m4C	B13_contig_81_pilon	7877	GAAAATGCG	C	+	VGCHD	Y
AAAAATGCC	8	m4C	B13_NODE_2	157167	AAAACTGCG	C	+	VGCHD	Y
AAAAATGCC	8	m4C	B13_NODE_37	9419	AAAAATGCA	C	+	VGCHD	Y
AAAAATGCC	8	m4C	B13_NODE_13	3471	AAGAATGCC	C	+	VGCHD	Y
AAAAATGCC	8	m4C	B13_contig_92_pilon	59374	AAAAATGCA	C	+	VGCHD	Y
AAAAATGCC	8	m4C	B13_contig_86_pilon	3653	AAAACTGCC	C	+	VGCHD	Y
AAAAATGCC	8	m4C	B13_contig_73_pilon	27468	AAAAATGCG	C	+	VGCHD	Y
AAAAATGCC	8	m4C	B13_NODE_8	46218	AAAAATGCG	C	+	VGCHD	Y
AAAAATGCC	8	m4C	B13_NODE_8	23254	GAAAATGCC	C	+	VGCHD	Y
AAAAATGCC	8	m4C	B13_NODE_2	5291	AAAAATGCT	C	+	VGCHD	Y
AAAAATGCC	8	m4C	SK43_contig_149_pilon	125678	AAAAGTGCG	C	+	VGCHD	Y
AAAAATGCC	8	m4C	NC199_contig-120_2	96128	AAAACTGCG	C	+	VGCHD	Y
AAAAATGCC	8	m4C	B13_contig_90_pilon	5119	GTAAATGCC	C	+	VGCHD	Y
AAAAATGCC	8	m4C	B13_contig_79_pilon	36028	GTAAATGCC	C	+	VGCHD	Y
AAAAATGCC	8	m4C	B13_NODE_2	27181	AAAAATGCA	C	+	VGCHD	Y
AAAAATGCC	8	m4C	B13_NODE_9	80048	AAAAATGCC	C	+	VGCHD	Y
AAAAATGCC	8	m4C	H11_NODE_36	38978	AAAAATGCA	C	+	VGCHD	Y
AAAAATGCC	8	m4C	B13_contig-120_1	28794	AAAAATGCT	C	+	VGCHD	Y
AAAAATGCC	8	m4C	B13_contig-120_1	29121	AAAAATGCA	C	+	VGCHD	Y
AAAAATGCC	8	m4C	B13_NODE_13	60709	AAAAATGCT	C	+	VGCHD	Y
AAAAATGCC	8	m4C	H34_contig-120_179	30590	AAAAATGCG	C	+	VGCHD	Y
AAAAATGCC	8	m4C	NC173_NODE_1	252189	ATAACTGCG	C	+	VGCHD	Y
AAAAATGCC	8	m4C	B13_NODE_20	54968	AAAAATGCA	C	+	VGCHD	Y
AAAAATGCC	8	m4C	B13_NODE_9	17907	AAAAATGCA	C	+	VGCHD	Y
AAAAATGCC	8	m4C	B13_contig_79_pilon	16698	ATAACTGCG	C	+	VGCHD	Y
AAAAATGCC	8	m4C	B13_contig-120_1	140385	GAAAATGCG	C	+	VGCHD	Y
AAAAATGCC	8	m4C	H11_NODE_36	28918	AAAAATGCC	C	+	VGCHD	Y
AAAAATGCC	8	m4C	B13_NODE_59	6785	AAAAATGCA	C	+	VGCHD	Y
AAAAATGCC	8	m4C	B13_contig-120_3	127830	AAAAATGCT	C	+	VGCHD	Y
AAAAATGCC	8	m4C	B13_NODE_2	133477	AAAAATGCA	C	+	VGCHD	Y
AAAAATGCC	8	m4C	B13_NODE_13	23906	AAAAATGCT	C	+	VGCHD	Y
AAAAATGCC	8	m4C	B13_NODE_2	142230	AAAAATGCG	C	+	VGCHD	Y
AAAAATGCC	8	m4C	B13_contig_86_pilon	41702	AAAAATGCA	C	+	VGCHD	Y
AAAAATGCC	8	m4C	B13_contig_101_pilon	35696	AAAACTGCG	C	+	VGCHD	Y
AAAAATGCC	8	m4C	B13_NODE_45	7873	GAAAATGCG	C	+	VGCHD	Y
AAAAATGCC	8	m4C	B13_contig_101_pilon	18337	AAAAATGCA	C	+	VGCHD	Y
AAAAATGCC	8	m4C	H01_contig_271_pilon	9725	GAAAATGCG	C	+	VGCHD	Y
AAAAATGCC	8	m4C	H46_NODE_6	136291	GAAAATGCG	C	+	VGCHD	Y
AAAAATGCC	8	m4C	B13_contig_90_pilon	58636	GTAAATGCC	C	+	VGCHD	Y
AAAAATGCC	8	m4C	NC323_contig-120_18	1244	GTAAATGCC	C	+	VGCHD	Y
AAAAATGCC	8	m4C	B13_contig_104_pilon	20523	GAAAATGCG	C	+	VGCHD	Y
AAAAATGCC	8	m4C	B13_contig-120_1	116537	GAAAATGCG	C	+	VGCHD	Y
AAAAATGCC	8	m4C	B13_contig_86_pilon	20111	AAAAATGCG	C	+	VGCHD	Y
AAAAATGCC	8	m4C	B13_contig_89_pilon	45863	GAAAATGCG	C	+	VGCHD	Y
AAAAATGCCG	3	m4C	H47_NODE_80	13601	ATGAATGCCG	G	-	BBCGD	Y
AAAAATGCCG	5	m4C	H47_NODE_110	21031	GAAACTGCCG	C	+	VGCHD	Y
AAAAATGCCG	7	m4C	H47_contig_248_pilon	47059	GAATATGCCT	G	-	VGCHD	Y
AAAAATGCCG	7	m4C	H63_contig_22_pilon	303346	GTTAATGCCG	G	-	VGCHD	Y
AAAAATGCCG	7	m4C	DC23_NODE_89	1076	ATAAATGCGC	G	-	VGCHD	Y
AAAAATGCCG	7	m4C	H47_contig_216_pilon	20767	AAAAAGGCCG	G	-	VGCHD	Y
AAAAATGCCG	7	m4C	H47_contig-120_18	25433	ATATATGCGG	G	-	VGCHD	Y
AAAAATGCCG	7	m4C	H47_contig-120_76	4527	AAAAATGCCG	G	-	VGCHD	Y
AAAAATGCCG	7	m4C	H34_contig_280_pilon	15892	AAAACTGCCG	G	-	VGCHD	Y
AAAAATGCCG	7	m4C	H47_contig_220_pilon	60105	ATATATGCCG	G	-	VGCHD	Y
AAAAATGCCG	7	m4C	H47_contig_131_pilon	55211	AAATATGCGT	G	-	VGCHD	Y
AAAAATGCCG	7	m4C	H47_NODE_7	77131	AAAAATGCGT	G	-	VGCHD	Y
AAAAATGCCG	7	m4C	A04_contig-120_19	24615	ATTAATGCGG	G	-	VGCHD	Y
AAAAATGCCG	7	m4C	SK43_NODE_99	1453	GATAATGCCT	G	-	VGCHD	Y
AAAAATGCCG	7	m4C	H47_NODE_7	30804	AATACTGCCC	G	-	VGCHD	Y
AAAAATGCCG	7	m4C	H47_contig_108_pilon	125485	AAAACTGCTG	G	-	VGCHD	Y
AAAAATGCCG	7	m4C	NCF044_NODE_88	38670	AAAACTGCCG	G	-	VGCHD	Y
AAAAATGCCG	7	m4C	H47_NODE_88	6308	AAAACTGCGC	G	-	VGCHD	Y
AAAAATGCCG	7	m4C	H32_contig_270_pilon	34818	AATACTGCCT	G	-	VGCHD	Y
AAAAATGCCG	7	m4C	H47_contig_288_pilon	21513	AATAGTGCCG	G	-	VGCHD	Y
AAAAATGCCG	7	m4C	DC16_NODE_1	98091	GATTATGCCG	G	-	VGCHD	Y
AAAAATGCCG	7	m4C	H47_NODE_12	20978	AAGAATGCGG	G	-	VGCHD	Y
AAAAATGCCG	7	m4C	NC152_contig_49_pilon	576	AATAGTGCCT	G	-	VGCHD	Y
AAAAATGCCG	7	m4C	H47_contig_286_pilon	30237	AAGAATGCGG	G	-	VGCHD	Y
AAAAATGCCG	7	m4C	H47_NODE_113	20430	AAAACTGCGC	G	-	VGCHD	Y
AAAAATGCCG	7	m4C	H47_contig-120_72	4379	ATTAATGCCG	G	-	VGCHD	Y
AAAAATGCCG	7	m4C	H47_contig-120_40	4902	AAAAATGCTG	G	-	VGCHD	Y
AAAAATGCCG	7	m4C	H47_NODE_7	7334	AAAAATGCTG	G	-	VGCHD	Y
AAAAATGCCG	7	m4C	H47_contig_220_pilon	119085	AAAACTGCGT	G	-	VGCHD	Y
AAAAATGCCG	7	m4C	SK44_NODE_81	30527	GTAAATGCGG	G	-	VGCHD	Y
AAAAATGCCG	7	m4C	H47_contig-120_50	5836	GTAAATGCGG	G	-	VGCHD	Y
AAAAATGCCG	7	m4C	H47_contig_273_pilon	6666	GAAAATGCGG	G	-	VGCHD	Y
AAAAATGCCG	7	m4C	H47_contig_157_pilon	22738	GTAAATGCGG	G	-	VGCHD	Y
AAAAATGCCG	7	m4C	H47_NODE_94	1958	AGAAATGCCG	G	-	VGCHD	Y
AAAAATGCCG	7	m4C	H47_NODE_36	34199	AAATATGCTG	G	-	VGCHD	Y
AAAAATGCCG	7	m4C	H01_contig_1363_pilon	38859	AAAAATGCTG	G	-	VGCHD	Y
AAAAATGCCG	7	m4C	H22_contig_103_pilon	43488	ATAAATGCGG	G	-	VGCHD	Y
AAAAATGCCG	7	m4C	H47_NODE_56	14507	ATTAATGCCG	G	-	VGCHD	Y
AAAAATGCCG	7	m4C	H47_NODE_36	9227	TAAAATGCCG	G	-	VGCHD	Y
AAAAATGCCG	7	m4C	H13_contig-120_3	48586	AAAACTGCCC	G	-	VGCHD	Y
AAAAATGCCG	7	m4C	NC151_NODE_123	6486	GAAACTGCCG	G	-	VGCHD	Y
AAAAATGCCG	7	m4C	H47_contig_131_pilon	37187	ACAAATGCCG	G	-	VGCHD	Y
AAAAATGCCG	8	m4C	H47_contig-120_11	12386	GATAATGCCC	C	+	VGCHD	Y
AAAAATGCCG	8	m4C	NC199_contig-120_71	21842	GAAAATGCGT	C	+	VGCHD	Y
AAAAATGCCG	8	m4C	S05_NODE_13	42326	GAAAATGCCG	C	+	VGCHD	Y
AAAAATGCCG	8	m4C	H47_NODE_73	14477	AAAAATACCC	C	+	VGCHD	Y
AAAAATGCCG	8	m4C	H19_contig_94_pilon	107997	AAAAATGCCT	C	+	VGCHD	Y
AAAAATGCCG	8	m4C	H47_contig-120_50	38975	AAAAATGCAG	C	+	VGCHD	Y
AAAAATGCCG	8	m4C	SK43_contig_268_pilon	30330	AAAAATGCGC	C	+	VGCHD	Y
AAAAATGCCG	8	m4C	NCF033_contig-120_82	33820	AAAAATGCAG	C	+	VGCHD	Y
AAAAATGCCG	8	m4C	H47_NODE_14	106892	AAAAATGCAG	C	+	VGCHD	Y
AAAAATGCCG	8	m4C	H13_contig_82_pilon	91110	AAAAATACGG	C	+	VGCHD	Y
AAAAATGCCG	8	m4C	H47_contig-120_11	62618	GAATATGCCT	C	+	VGCHD	Y
AAAAATGCCG	8	m4C	H47_contig-120_11	65409	AAAAATACCC	C	+	VGCHD	Y
AAAAATGCCG	8	m4C	H47_contig_157_pilon	25424	GAAAATGCCG	C	+	VGCHD	Y
AAAAATGCCG	8	m4C	H47_contig-120_11	52565	AAATATGCCT	C	+	VGCHD	Y
AAAAATGCCG	8	m4C	H47_contig_267_pilon	29894	AAAAATGCCC	C	+	VGCHD	Y
AAAAATGCCG	8	m4C	H34_NODE_93	2550	AAAAATGCCG	C	+	VGCHD	Y
AAAAATGCCG	8	m4C	H47_contig-120_11	59651	AAATATGCCT	C	+	VGCHD	Y
AAAAATGCCG	8	m4C	H13_NODE_11	149978	AAAAATGCCG	C	+	VGCHD	Y
AAAAATGCCG	8	m4C	H47_NODE_69	4201	AAAAATGCCT	C	+	VGCHD	Y
AAAAATGCCG	8	m4C	H47_contig_134_pilon	31505	AAAAATGCCC	C	+	VGCHD	Y
AAAAATGCCG	8	m4C	H47_contig-120_72	13687	GAAAATGCCC	C	+	VGCHD	Y
AAAAATGCCG	8	m4C	H47_contig_157_pilon	14868	AAAAATACGG	C	+	VGCHD	Y
AAAAATGCCG	8	m4C	H47_contig_216_pilon	20768	AAAAAGGCCG	C	+	VGCHD	Y
AAAAATGCCG	8	m4C	H47_contig_227_pilon	10833	GATTATGCCG	C	+	VGCHD	Y
AAAAATGCCG	8	m4C	H47_NODE_12	57380	AAAAAGGCCG	C	+	VGCHD	Y
AAAAATGCCG	8	m4C	H47_contig_270_pilon	21009	AAAAATGCCC	C	+	VGCHD	Y
AAAAATGCCG	8	m4C	SK44_NODE_11	125803	AAAAATACCG	C	+	VGCHD	Y
AAAAATGCCG	8	m4C	H47_NODE_8	17579	AAAAATGCCT	C	+	VGCHD	Y
AAAAATGCCG	8	m4C	H47_NODE_36	28124	GAAAATGCGG	C	+	VGCHD	Y
AAAAATGCCG	8	m4C	H19_contig_680_pilon	3965	GAAAATGCGG	C	+	VGCHD	Y
AAAAATGCCG	8	m4C	H62_contig-120_9	38144	AAAAATGCAG	C	+	VGCHD	Y
AAAAATGCCG	8	m4C	H47_NODE_22	39944	GAAAATGCCT	C	+	VGCHD	Y
AAAAATGCCG	8	m4C	H47_contig-120_76	25862	GAAAATGCCT	C	+	VGCHD	Y
AAAAATGCCG	8	m4C	H47_contig-120_11	59228	ATTAATGCCT	C	+	VGCHD	Y
AAAAATGCCG	8	m4C	H47_NODE_31	38779	AAAAATGCGG	C	+	VGCHD	Y
AAAAATGCCG	8	m4C	SK44_opera_contig_103	14326	GAAAATGCCT	C	+	VGCHD	Y
AAAAATGCCG	8	m4C	H47_opera_contig_43	3123	AAAAATGCGT	C	+	VGCHD	Y
AAAAATGCCG	8	m4C	H47_NODE_99	2252	GAAAATGCGG	C	+	VGCHD	Y
AAAAATGCCG	8	m4C	SK44_NODE_81	8889	GAAAATGCGG	C	+	VGCHD	Y
AAAAATGCCG	8	m4C	H47_NODE_32	3892	GAAAATGCGG	C	+	VGCHD	Y
AAAAATGCCG	8	m4C	H47_contig-120_11	84684	ATAACTGCCC	C	+	VGCHD	Y
AAAAATGCCG	8	m4C	H47_contig_117_pilon	2459	AAAAATACGG	C	+	VGCHD	Y
AAAAATGCCG	8	m4C	SK44_NODE_158	7426	GAAAATGCGT	C	+	VGCHD	Y
AAAAATGCCG	8	m4C	H47_contig-120_11	5927	GTAAATGCCC	C	+	VGCHD	Y
AAAAATGCCG	8	m4C	H47_NODE_31	49695	ATAAATGCGG	C	+	VGCHD	Y
AAAAATGCCG	8	m4C	NCF004_contig_526_pilon	25814	AAAAATGCAG	C	+	VGCHD	Y
AAAAATGCCG	8	m4C	H47_contig_44_pilon	36198	GAAAATGCCT	C	+	VGCHD	Y
AAAAATGCCG	8	m4C	H19_contig_329_pilon	101574	GAAAATGCCT	C	+	VGCHD	Y
AAAAATGCCG	8	m4C	H47_NODE_54	27951	AAAAAGGCCG	C	+	VGCHD	Y
AAAAATGCCG	8	m4C	H47_NODE_105	13841	AAAAATGCCT	C	+	VGCHD	Y
AAAAATGCCG	8	m4C	H47_NODE_99	2729	AAAAATGCGG	C	+	VGCHD	Y
AAAAATGCCG	8	m4C	H47_contig-120_6	27400	GATAATGCCC	C	+	VGCHD	Y
AAAAATGCCG	8	m4C	H47_contig-120_76	19311	AAAACTGCCC	C	+	VGCHD	Y
AAAAATGCCG	8	m4C	NCF058_contig-120_40	24686	GAAAATGCGG	C	+	VGCHD	Y
AAAAATGCCG	8	m4C	H32_contig_349_pilon	4674	ATAAATGCCT	C	+	VGCHD	Y
AAAAATGCCG	8	m4C	NC323_contig-120_134	32702	GAAAATGCGT	C	+	VGCHD	Y
AAAAATGCCG	8	m4C	H47_NODE_36	16353	AAAAGTGCCT	C	+	VGCHD	Y
AAAAATGCCG	8	m4C	H47_contig_129_pilon	59326	AAAAATGCGG	C	+	VGCHD	Y
AAAAATGCCG	8	m4C	H47_contig-120_11	79341	GAAAATGCTG	C	+	VGCHD	Y
AAAAATGCCG	8	m4C	H47_contig-120_13	43925	AAAAATGCTT	C	+	VGCHD	Y
AAAAATGCCG	8	m4C	H47_contig-120_2	19662	AAAAATGCGG	C	+	VGCHD	Y
AAAAATGCCG	8	m4C	H47_contig_279_pilon	25353	AAAAAGGCCG	C	+	VGCHD	Y
AAAAATGCCG	8	m4C	H47_NODE_7	38361	AAAAATGCCC	C	+	VGCHD	Y
AAAAATGCCG	8	m4C	NCF168_contig_279_pilon	26621	GAAAATGCTG	C	+	VGCHD	Y
AAAAATGCCG	8	m4C	H47_contig_131_pilon	1228	AAAACTGCCC	C	+	VGCHD	Y
AAAAATGCCG	8	m4C	H47_contig-120_10	32646	AATTATGCCC	C	+	VGCHD	Y
AAAAATGCCG	8	m4C	H47_contig_288_pilon	12472	AAAACTGCGT	C	+	VGCHD	Y
AAAAATGCCG	8	m4C	DC26_contig_315_pilon	14455	AAAAATGCGG	C	+	VGCHD	Y
AAAAATGCCG	8	m4C	H47_contig-120_75	1421	GTAAATGCGG	C	+	VGCHD	Y
AAAAATGCCG	8	m4C	A08_NODE_47	13401	AAAATTGCCT	C	+	VGCHD	Y
AAAAATGCCG	8	m4C	SK12_NODE_178	8764	AAAAAGGCCG	C	+	VGCHD	Y
AAAAATGCCG	8	m4C	H47_contig_285_pilon	15003	GAAAATGCTG	C	+	VGCHD	Y
AAAAATGCCG	8	m4C	H47_contig_147_pilon	24626	AAAAATGCCG	C	+	VGCHD	Y
AAAAATGCCG	8	m4C	H47_contig_216_pilon	8104	GAAAATGCCT	C	+	VGCHD	Y
AAAAATGCCG	8	m4C	H63_contig_133_pilon	14529	AAAAATGCGG	C	+	VGCHD	Y
AAAAATGCCG	8	m4C	H47_contig-120_51	145	AATACTGCGG	C	+	VGCHD	Y
AAAAATGCCG	8	m4C	H47_contig_117_pilon	23487	AAAAATGCTG	C	+	VGCHD	Y
AAAAATGCCG	8	m4C	H47_contig-120_76	9491	GAATATGCCC	C	+	VGCHD	Y
AAAAATGCCG	8	m4C	H47_opera_contig_62	2506	GTAAATGCGG	C	+	VGCHD	Y
AAAAATGCCG	8	m4C	A09_contig_339_pilon	3808	TAAAATGCCG	C	+	VGCHD	Y
AAAAATGCCG	8	m4C	H47_contig-120_11	34805	AATTATGCGG	C	+	VGCHD	Y
AAAAATGCCG	8	m4C	H47_contig-120_11	34086	ATTAATGCCC	C	+	VGCHD	Y
AAAAATGCCG	8	m4C	H47_contig_225_pilon	75901	GTAAATGCGG	C	+	VGCHD	Y
AAAAATGCCG	8	m4C	H47_NODE_99	19101	AAAAATACGG	C	+	VGCHD	Y
AAAAATGCCG	8	m4C	H13_NODE_11	161513	AAAAATGCCC	C	+	VGCHD	Y
AAAAATGCCG	8	m4C	H47_NODE_94	22993	GAAAATGCGT	C	+	VGCHD	Y
AAAAATGCCG	8	m4C	H09_contig-120_19	24093	AAAAATGCTG	C	+	VGCHD	Y
AAAAATGCCG	8	m4C	H47_NODE_31	13420	ATAACTGCCT	C	+	VGCHD	Y
AAAAATGCCG	8	m4C	H47_contig_147_pilon	36551	ATAAATGCGG	C	+	VGCHD	Y
AAAAATGCCG	8	m4C	DC15_contig-120_5	11986	AAAACTGCGT	C	+	VGCHD	Y
AAAAATGCCG	8	m4C	H47_contig-120_75	6805	GAAAATGCGT	C	+	VGCHD	Y
AAAAATGCCG	8	m4C	H47_NODE_7	7333	AAAAATGCTG	C	+	VGCHD	Y
AAAAATGCCG	8	m4C	H47_contig-120_6	72837	AAAAATGCTG	C	+	VGCHD	Y
AAAAATGCCG	8	m4C	NCF106_contig_231_pilon	47407	GAAAATGCTG	C	+	VGCHD	Y
AAAAATGCCG	8	m4C	H47_NODE_108	14308	ATTACTGCCG	C	+	VGCHD	Y
AAAAATGCCG	8	m4C	H47_contig_220_pilon	43301	GAAAATGCTG	C	+	VGCHD	Y
AAAAATGCCG	9	m4C	H47_contig-120_11	62619	GAATATGCCT	C	+	VGCHD	Y
AAAAATGCCG	9	m4C	H47_contig-120_13	4016	ACAAATGCCG	C	+	VGCHD	Y
AAAAATGCCG	9	m4C	NCF168_contig-120_48	26321	AAAAATGCGC	G	-	VGCHD	Y
AAAAATGCCG	9	m4C	H47_NODE_87	33144	GAAAATGCCC	C	+	VGCHD	Y
AAAAATGCCG	9	m4C	H47_contig_129_pilon	34218	AAAAATACCC	C	+	VGCHD	Y
AAAAATGCCG	9	m4C	H47_contig-120_76	15113	GTAAATGCCG	C	+	VGCHD	Y
AAAAATGCCG	9	m4C	H13_contig-120_3	18802	AAAAAGGCCG	C	+	VGCHD	Y
AAAAATGCCG	9	m4C	SK44_opera_contig_135	19599	ATAAATGCCG	C	+	VGCHD	Y
AAAAATGCCG	9	m4C	H47_contig-120_50	421	AAGAATGCCC	C	+	VGCHD	Y
AAAAATGCCG	9	m4C	H47_contig_279_pilon	25352	AAAAAGGCCG	C	+	VGCHD	Y
AAAAATGCCG	9	m4C	H47_contig_157_pilon	25423	GAAAATGCCG	C	+	VGCHD	Y
AAAAATGCCG	9	m4C	H47_contig-120_76	15112	AAAAATACCG	C	+	VGCHD	Y
AAAAATGCCG	9	m4C	H47_NODE_73	14478	AAAAATACCC	C	+	VGCHD	Y
AAAAATGCCG	9	m4C	H13_contig_18_pilon	22798	GATAATGCCG	C	+	VGCHD	Y
AAAAATGCCG	9	m4C	H47_contig_161_pilon	9750	ATAAATGCCG	C	+	VGCHD	Y
AAAAATGCCG	9	m4C	H47_contig_279_pilon	39426	AAGAATGCCC	C	+	VGCHD	Y
AAAAATGCCG	9	m4C	B13_contig-120_66	20971	AAAATTGCCC	C	+	VGCHD	Y
AAAAATGCCG	9	m4C	SK44_NODE_17	58470	AAAAATGCCG	C	+	VGCHD	Y
AAAAATGCCG	9	m4C	H28_NODE_18	14395	GTATATGCCG	C	+	VGCHD	Y
AAAAATGCCG	9	m4C	H47_contig-120_40	28622	AATATTGCCG	C	+	VGCHD	Y
AAAAATGCCG	9	m4C	H47_contig_285_pilon	18249	AGAAATGCCG	C	+	VGCHD	Y
AAAAATGCCG	9	m4C	H47_contig_286_pilon	20593	GAATATGCCC	C	+	VGCHD	Y
AAAAATGCCG	9	m4C	SK44_NODE_17	36056	AATAATGCCG	C	+	VGCHD	Y
AAAAATGCCG	9	m4C	H47_NODE_12	57379	AAAAAGGCCG	C	+	VGCHD	Y
AAAAATGCCG	9	m4C	H47_contig_297_pilon	22785	AAATATGCCC	C	+	VGCHD	Y
AAAAATGCCG	9	m4C	SK22_NODE_36	20868	ATAAATGCCG	C	+	VGCHD	Y
AAAAATGCCG	9	m4C	NCF106_contig_372_pilon	20994	GATAATGCCC	C	+	VGCHD	Y
AAAAATGCCG	9	m4C	H47_contig_225_pilon	44111	AAATATGCCG	C	+	VGCHD	Y
AAAAATGCGG	3	m4C	H09_contig-120_84	30830	AAGAATGCAG	G	-	BBCGD	Y
AAAAATGCGG	4	m4C	H46_NODE_5	181875	AAAGCTGCGG	G	-	GCATT	Y
AAAAATGCGG	4	m4C	H46_NODE_5	334148	AAAGATGCGG	G	-	GCATT	Y
AAAAATGCGG	4	m4C	H46_NODE_37	51707	AAAGATGCGT	G	-	GCATT	Y
AAAAATGCGG	4	m4C	H46_NODE_37	51323	AAAGATGCAG	G	-	GCATT	Y
AAAAATGCGG	5	m4C	H46_NODE_37	34902	AAAACTGCAG	C	+	VGCHD	Y
AAAAATGCGG	5	m4C	H46_NODE_1	341420	AAAACTCCGG	C	+	VGCHD	Y
AAAAATGCGG	5	m4C	H46_NODE_6	223864	AAAACGGCGG	C	+	VGCHD	Y
AAAAATGCGG	6	m4C	H46_NODE_5	51926	AAAAAGCCGG	G	-	VGCHD	Y
AAAAATGCGG	6	m4C	H46_NODE_1	895354	AAAACGGCGG	G	-	VGCHD	Y
AAAAATGCGG	6	m4C	H46_NODE_10	111201	AAAAAGGCAG	G	-	VGCHD	Y
AAAAATGCGG	7	m4C	H46_NODE_6	109054	AACAATGCGT	G	-	VGCHD	Y
AAAAATGCGG	7	m4C	H46_contig_57_pilon	12673	AAAAATGCTA	G	-	VGCHD	Y
AAAAATGCGG	7	m4C	H46_NODE_1	311242	AACAATGCGT	G	-	VGCHD	Y
AAAAATGCGG	7	m4C	H46_contig_187_pilon	78107	AAAAATGCTA	G	-	VGCHD	Y
AAAAATGCGG	7	m4C	H46_contig_242_pilon	115599	ACAAATGCGG	G	-	VGCHD	Y
AAAAATGCGG	7	m4C	H46_NODE_6	191098	AAAAATGCTG	G	-	VGCHD	Y
AAAAATGCGG	7	m4C	DC26_contig_980_pilon	47611	AAAATAGCGG	G	-	VGCHD	Y
AAAAATGCGG	7	m4C	H46_utg00000002_pilon	7176	CAAAATGCGT	G	-	VGCHD	Y
AAAAATGCGG	7	m4C	H46_NODE_1	152774	AAAACTGCGG	G	-	VGCHD	Y
AAAAATGCGG	7	m4C	H46_NODE_5	473813	AAAAAGGCGG	G	-	VGCHD	Y
AAAAATGCGG	7	m4C	H46_NODE_1	526974	AAAACTGCGG	G	-	VGCHD	Y
AAAAATGCGG	7	m4C	H46_NODE_5	230583	AAAAACGCGG	G	-	VGCHD	Y
AAAAATGCGG	7	m4C	H46_NODE_1	589335	AAACATGCGG	G	-	VGCHD	Y
AAAAATGCGG	7	m4C	H34_contig-120_2	182315	AAAAAGGCGT	G	-	VGCHD	Y
AAAAATGCGG	7	m4C	H13_NODE_17	12177	AAAAAACCGG	C	+	VGCHD	Y
AAAAATGCGG	7	m4C	H46_NODE_315	4911	GAAAATGCAG	G	-	VGCHD	Y
AAAAATGCGG	7	m4C	H46_NODE_1	558599	AAAGCTGCGG	G	-	VGCHD	Y
AAAAATGCGG	7	m4C	H12_NODE_20	29531	AAAAATGCAG	G	-	VGCHD	Y
AAAAATGCGG	7	m4C	H46_contig-120_89	28426	AAAAACGCGG	G	-	VGCHD	Y
AAAAATGCGG	7	m4C	H46_NODE_1	674393	AAAAATGCCG	G	-	VGCHD	Y
AAAAATGCGG	7	m4C	H46_contig-120_118	16576	AAAAAACCGG	C	+	VGCHD	Y
AAAAATGCGG	7	m4C	H46_NODE_4	586119	AAAGCTGCGG	G	-	VGCHD	Y
AAAAATGCGG	7	m4C	H46_contig_72_pilon	37901	AAAATTCCGG	C	+	VGCHD	Y
AAAAATGCGG	7	m4C	DC26_contig-120_11	25119	AAAAATCCGG	C	+	VGCHD	Y
AAAAATGCGG	7	m4C	H46_NODE_10	143251	AAAAATGCGC	G	-	VGCHD	Y
AAAAATGCGG	7	m4C	H46_NODE_10	111202	AAAAAGGCAG	G	-	VGCHD	Y
AAAAATGCGG	7	m4C	H46_NODE_6	469095	AAAACAGCGG	G	-	VGCHD	Y
AAAAATGCGG	7	m4C	H46_contig-120_109	35399	AACAATGCGG	G	-	VGCHD	Y
AAAAATGCGG	7	m4C	H34_contig-120_0	134276	AAAAATGCTG	G	-	VGCHD	Y
AAAAATGCGG	7	m4C	H46_NODE_6	234671	AAAAATGCAG	G	-	VGCHD	Y
AAAAATGCGG	7	m4C	H46_contig_445_pilon	6721	AAAATTCCGG	C	+	VGCHD	Y
AAAAATGCGG	7	m4C	H46_NODE_10	162248	AAAACAGCGG	G	-	VGCHD	Y
AAAAATGCGG	7	m4C	H46_NODE_1	447837	AAAAATCCAG	C	+	VGCHD	Y
AAAAATGCGG	7	m4C	H46_NODE_4	387997	AAAAATGCGG	G	-	VGCHD	Y
AAAAATGCGG	7	m4C	H46_NODE_39	43888	AAAACTGCGG	G	-	VGCHD	Y
AAAAATGCGG	7	m4C	H46_NODE_103	13043	AAAAAGGCGG	G	-	VGCHD	Y
AAAAATGCGG	7	m4C	H46_NODE_6	107914	AAAATTGCAA	G	-	VGCHD	Y
AAAAATGCGG	7	m4C	H46_NODE_5	259659	CAAAATCCGG	C	+	VGCHD	Y
AAAAATGCGG	7	m4C	H46_NODE_4	199420	GAAAATGCGA	G	-	VGCHD	Y
AAAAATGCGG	7	m4C	H46_NODE_5	232025	AAAAATGCGG	G	-	VGCHD	Y
AAAAATGCGG	7	m4C	H46_opera_contig_89	1656	AAAAATGCGG	G	-	VGCHD	Y
AAAAATGCGG	7	m4C	H25_contig-120_11	7064	AACAATGCGG	G	-	VGCHD	Y
AAAAATGCGG	7	m4C	H46_NODE_5	427226	AAAAATGCGT	G	-	VGCHD	Y
AAAAATGCGG	7	m4C	H46_NODE_1	5001	AAAAATGCTT	G	-	VGCHD	Y
AAAAATGCGG	7	m4C	H46_NODE_1	751430	AAAATGGCGG	G	-	VGCHD	Y
AAAAATGCGG	7	m4C	H46_NODE_6	284191	AAAAATGCTG	G	-	VGCHD	Y
AAAAATGCGG	7	m4C	NC210_NODE_2	53929	AAAAAAGCAA	G	-	VGCHD	Y
AAAAATGCGG	7	m4C	H46_NODE_1	328534	AAAAATGGGG	G	-	VGCHD	Y
AAAAATGCGG	7	m4C	H46_NODE_6	235627	AAAAATGCGG	G	-	VGCHD	Y
AAAAATGCGG	7	m4C	H46_NODE_4	266964	CAAAATGCGG	G	-	VGCHD	Y
AAAAATGCGG	7	m4C	QM01_contig_362	31846	AAAGATGCGA	G	-	VGCHD	Y
AAAAATGCGG	7	m4C	H46_contig_440_pilon	25721	AAAAATGCAA	G	-	VGCHD	Y
AAAAATGCGG	7	m4C	H46_NODE_6	317467	GAAAATGCGT	G	-	VGCHD	Y
AAAAATGCGG	7	m4C	H46_NODE_4	595682	AAAAGTGCAG	G	-	VGCHD	Y
AAAAATGCGG	7	m4C	H46_NODE_6	235636	TAAAATGCGA	G	-	VGCHD	Y
AAAAATGCGG	7	m4C	H46_contig_427_pilon	51106	AAAAATGCGC	G	-	VGCHD	Y
AAAAATGCGG	7	m4C	H46_contig-120_73	6777	AAAAATGCTT	G	-	VGCHD	Y
AAAAATGCGG	7	m4C	H46_contig-120_73	7102	AAAAATGCTT	G	-	VGCHD	Y
AAAAATGCGG	7	m4C	H46_utg00000002_pilon	25399	CAAAATGCGG	G	-	VGCHD	Y
AAAAATGCGG	7	m4C	H46_NODE_6	481576	AAAAATGCAA	G	-	VGCHD	Y
AAAAATGCGG	7	m4C	H46_NODE_6	465350	AAAAATGCAA	G	-	VGCHD	Y
AAAAATGCGG	7	m4C	H46_NODE_10	173430	AAAAATGCGT	G	-	VGCHD	Y
AAAAATGCGG	7	m4C	H46_contig_445_pilon	3463	AAAATTGCGA	G	-	VGCHD	Y
AAAAATGCGG	7	m4C	H46_NODE_4	307933	AAAACGGCGG	G	-	VGCHD	Y
AAAAATGCGG	7	m4C	H46_NODE_6	291567	AAAGATGCAG	G	-	VGCHD	Y
AAAAATGCGG	7	m4C	DC26_contig-120_11	55120	AAAGATGCGT	G	-	VGCHD	Y
AAAAATGCGG	7	m4C	H46_NODE_1	211381	AAAAAAGCAA	G	-	VGCHD	Y
AAAAATGCGG	7	m4C	H46_contig_242_pilon	220208	AAAGATGCGG	G	-	VGCHD	Y
AAAAATGCGG	7	m4C	H46_NODE_5	181872	AAAGCTGCGG	G	-	VGCHD	Y
AAAAATGCGG	7	m4C	H46_NODE_51	284	AAAAAGGCGT	G	-	VGCHD	Y
AAAAATGCGG	7	m4C	H34_contig-120_2	36123	AAAAATGCAA	G	-	VGCHD	Y
AAAAATGCGG	7	m4C	H46_NODE_1	855981	AAAAATGCCG	G	-	VGCHD	Y
AAAAATGCGG	7	m4C	H46_opera_contig_89	1884	TAAAATGCGT	G	-	VGCHD	Y
AAAAATGCGG	7	m4C	H46_NODE_6	238216	AAAAAGGCGA	G	-	VGCHD	Y
AAAAATGCGG	7	m4C	H46_NODE_5	162985	AAAAAGGCGT	G	-	VGCHD	Y
AAAAATGCGG	7	m4C	H46_NODE_1	840322	AAAACGGCGG	G	-	VGCHD	Y
AAAAATGCGG	7	m4C	H46_NODE_10	102363	AAAAGTGCGG	G	-	VGCHD	Y
AAAAATGCGG	7	m4C	H46_NODE_1	308191	AAAATGGCGG	G	-	VGCHD	Y
AAAAATGCGG	7	m4C	H46_NODE_4	37411	AAAGCTGCGG	G	-	VGCHD	Y
AAAAATGCGG	7	m4C	H46_NODE_6	130351	AAAACTGCAA	G	-	VGCHD	Y
AAAAATGCGG	7	m4C	H46_NODE_1	414114	AAAGATGCGG	G	-	VGCHD	Y
AAAAATGCGG	7	m4C	SK27_NODE_140	10515	AAAAATGCGA	G	-	VGCHD	Y
AAAAATGCGG	7	m4C	H46_NODE_6	468331	AAAAATGCAA	G	-	VGCHD	Y
AAAAATGCGG	7	m4C	H46_NODE_6	418987	GAAAATGCGG	G	-	VGCHD	Y
AAAAATGCGG	7	m4C	H46_contig-120_105	30031	AAAGATGCAG	G	-	VGCHD	Y
AAAAATGCGG	7	m4C	H46_contig_72_pilon	17095	AAAGATGCAG	G	-	VGCHD	Y
AAAAATGCGG	7	m4C	H46_NODE_6	277468	AAAATTGCGT	G	-	VGCHD	Y
AAAAATGCGG	7	m4C	H46_NODE_5	290431	AAGAATGCGG	G	-	VGCHD	Y
AAAAATGCGG	7	m4C	H46_contig_215_pilon	83701	AAAAATGCGT	G	-	VGCHD	Y
AAAAATGCGG	7	m4C	H46_NODE_10	60268	AAAAGTGCGG	G	-	VGCHD	Y
AAAAATGCGG	7	m4C	H46_NODE_5	461788	AAAACGGCGG	G	-	VGCHD	Y
AAAAATGCGG	7	m4C	H46_NODE_10	74327	AAAACTGCGC	G	-	VGCHD	Y
AAAAATGCGG	7	m4C	NCF033_contig-120_13	26171	AAAACTGCGC	G	-	VGCHD	Y
AAAAATGCGG	7	m4C	H46_NODE_6	371449	AAAAATGCAT	G	-	VGCHD	Y
AAAAATGCGG	7	m4C	H46_NODE_1	1012313	GAAAATGCGG	G	-	VGCHD	Y
AAAAATGCGG	7	m4C	H46_NODE_4	528343	AAAAATGCGA	G	-	VGCHD	Y
AAAAATGCGG	7	m4C	H34_contig-120_0	246020	AAAAATGCAT	G	-	VGCHD	Y
AAAAATGCGG	7	m4C	H46_NODE_10	89685	ATAAATGCAG	G	-	VGCHD	Y
AAAAATGCGG	8	m4C	H46_contig_242_pilon	58646	AAAAAAGCAA	C	+	VGCHD	Y
AAAAATGCGG	8	m4C	H50_NODE_2	117057	AAAAATCCAA	C	+	VGCHD	Y
AAAAATGCGG	8	m4C	H46_NODE_4	515032	AAAAAACCGG	C	+	VGCHD	Y
AAAAATGCGG	8	m4C	H46_NODE_1	249578	AAAAAACCGG	C	+	VGCHD	Y
AAAAATGCGG	8	m4C	H16_contig_287_pilon	17340	AAAAATGCGT	C	+	VGCHD	Y
AAAAATGCGG	8	m4C	H46_NODE_1	779792	AAAAATGCAT	C	+	VGCHD	Y
AAAAATGCGG	8	m4C	SK54_contig_692_pilon	21093	AAAAATGCGC	C	+	VGCHD	Y
AAAAATGCGG	8	m4C	H46_NODE_5	267156	AAAAATTCGG	C	+	VGCHD	Y
AAAAATGCGG	8	m4C	H46_NODE_5	21528	AAAAATGCGC	C	+	VGCHD	Y
AAAAATGCGG	8	m4C	H46_NODE_6	303733	GAAAATGCGT	C	+	VGCHD	Y
AAAAATGCGG	8	m4C	H46_NODE_1	483243	AAAAAACCGG	C	+	VGCHD	Y
AAAAATGCGG	8	m4C	H46_NODE_6	12293	GAAAATGCGT	C	+	VGCHD	Y
AAAAATGCGG	8	m4C	H46_NODE_5	486694	CAAAATGCAG	C	+	VGCHD	Y
AAAAATGCGG	8	m4C	H46_NODE_6	139517	TAAAATTCGG	C	+	VGCHD	Y
AAAAATGCGG	8	m4C	H46_NODE_1	42197	AAAAATGCAT	C	+	VGCHD	Y
AAAAATGCGG	8	m4C	H46_NODE_114	2969	AAAAAACCGG	C	+	VGCHD	Y
AAAAATGCGG	8	m4C	DC05_NODE_31	3728	AAAAATGCAG	C	+	VGCHD	Y
AAAAATGCGG	8	m4C	H46_NODE_6	239396	AAAAATCCGT	C	+	VGCHD	Y
AAAAATGCGG	8	m4C	H46_NODE_5	416982	AAAAATCCGT	C	+	VGCHD	Y
AAAAATGCGG	8	m4C	H46_NODE_1	895352	AAAACGGCGG	C	+	VGCHD	Y
AAAAATGCGG	8	m4C	H46_NODE_57	28883	CAAAATGCGG	C	+	VGCHD	Y
AAAAATGCGG	8	m4C	H46_NODE_5	40276	CAAAATGCGG	C	+	VGCHD	Y
AAAAATGCGG	8	m4C	H55_contig-120_141	33884	AAAAAAGCAA	C	+	VGCHD	Y
AAAAATGCGG	8	m4C	H46_NODE_10	131014	CAAAATCCGG	C	+	VGCHD	Y
AAAAATGCGG	8	m4C	H46_contig-120_88	34738	AAAAAAGCAT	C	+	VGCHD	Y
AAAAATGCGG	8	m4C	NCF033_contig-120_13	53358	AAAAATGCGT	C	+	VGCHD	Y
AAAAATGCGG	8	m4C	H46_NODE_5	461787	AAAACGGCGG	C	+	VGCHD	Y
AAAAATGCGG	8	m4C	H46_NODE_37	39329	AAAAATTCGG	C	+	VGCHD	Y
AAAAATGCGG	8	m4C	H46_NODE_39	36751	AAAAAAGCAA	C	+	VGCHD	Y
AAAAATGCGG	8	m4C	H46_contig_420_pilon	1574	CAAAATGCGG	C	+	VGCHD	Y
AAAAATGCGG	8	m4C	H46_NODE_4	61116	CAAAATGCGG	C	+	VGCHD	Y
AAAAATGCGG	8	m4C	H46_NODE_5	312437	AAAAATCCGT	C	+	VGCHD	Y
AAAAATGCGG	8	m4C	H46_NODE_1	21465	AAAAAAGCAT	C	+	VGCHD	Y
AAAAATGCGG	8	m4C	H46_NODE_5	536981	AAAAATGCAG	C	+	VGCHD	Y
AAAAATGCGG	8	m4C	H46_contig-120_114	7976	AAAAATGCAT	C	+	VGCHD	Y
AAAAATGCGG	8	m4C	A11_NODE_21	19916	AAAAAAGCGT	C	+	VGCHD	Y
AAAAATGCGG	8	m4C	H46_contig-120_118	16835	AAAAAAGCAA	C	+	VGCHD	Y
AAAAATGCGG	8	m4C	H46_NODE_5	267798	AAAAATTCGG	C	+	VGCHD	Y
AAAAATGCGG	8	m4C	H46_contig_182_pilon	34508	AAAAATTCGG	C	+	VGCHD	Y
AAAAATGCGG	8	m4C	H46_utg00000002_pilon	45424	AAAAAAGCAA	C	+	VGCHD	Y
AAAAATGCGG	8	m4C	H46_NODE_6	338975	AAAAAAGCAA	C	+	VGCHD	Y
AAAAATGCGG	8	m4C	H46_NODE_39	21013	AAAAAAGCAT	C	+	VGCHD	Y
AAAAATGCGG	8	m4C	H46_NODE_1	840349	AAAGATGCGG	C	+	VGCHD	Y
AAAAATGCGG	8	m4C	H46_NODE_5	334144	AAAGATGCGG	C	+	VGCHD	Y
AAAAATGCGG	8	m4C	H46_contig-120_88	2403	AAAAATTCGG	C	+	VGCHD	Y
AAAAATGCGG	8	m4C	H46_utg00000002_pilon	1330	AAAAAAGCAA	C	+	VGCHD	Y
AAAAATGCGG	8	m4C	H46_NODE_4	461606	CAAAATGCGG	C	+	VGCHD	Y
AAAAATGCGG	8	m4C	H46_NODE_10	221804	AAAAATTCAG	C	+	VGCHD	Y
AAAAATGCGG	8	m4C	H46_NODE_6	374354	AAAATTACGG	C	+	VGCHD	Y
AAAAATGCGG	8	m4C	H46_contig_440_pilon	14237	AAAAATGCAG	C	+	VGCHD	Y
AAAAATGCGG	8	m4C	H46_contig_242_pilon	186632	AAAAATGCGA	C	+	VGCHD	Y
AAAAATGCGG	8	m4C	H46_NODE_10	198060	AAAAAAGCGT	C	+	VGCHD	Y
AAAAATGCGG	8	m4C	H46_contig_72_pilon	24844	AAAAATGCCA	C	+	VGCHD	Y
AAAAATGCGG	8	m4C	H46_NODE_6	19629	AAAAATACAG	C	+	VGCHD	Y
AAAAATGCGG	8	m4C	H46_NODE_10	298782	CAAAATGCGG	C	+	VGCHD	Y
AAAAATGCGG	8	m4C	H46_utg00000013_pilon	35265	AAAAAAGCAG	C	+	VGCHD	Y
AAAAATGCGG	8	m4C	H46_NODE_1	455293	AAAAACGCGG	C	+	VGCHD	Y
AAAAATGCGG	8	m4C	H46_contig_440_pilon	27895	AAAAATGCAG	C	+	VGCHD	Y
AAAAATGCGG	8	m4C	H46_contig-120_118	9958	AAAAAAGCGG	C	+	VGCHD	Y
AAAAATGCGG	8	m4C	H46_contig_187_pilon	77446	AAAAAAGCAT	C	+	VGCHD	Y
AAAAATGCGG	8	m4C	H46_opera_contig_89	35643	AAAAAAGCAT	C	+	VGCHD	Y
AAAAATGCGG	8	m4C	H46_NODE_10	155110	AAAAATGCAT	C	+	VGCHD	Y
AAAAATGCGG	8	m4C	H46_NODE_4	200186	TAAAATACGG	C	+	VGCHD	Y
AAAAATGCGG	8	m4C	DC16_contig_173_pilon	34937	AAAAATGCAT	C	+	VGCHD	Y
AAAAATGCGG	8	m4C	H46_NODE_5	450355	AAAAAAGCAT	C	+	VGCHD	Y
AAAAATGCGG	8	m4C	H46_NODE_117	25985	AAAAATTCAT	C	+	VGCHD	Y
AAAAATGCGG	8	m4C	H46_NODE_6	190978	AAAAATAGGG	G	-	VGCHD	Y
AAAAATGCGG	8	m4C	H46_NODE_1	753721	AAAAATGCAG	C	+	VGCHD	Y
AAAAATGCGG	8	m4C	H46_NODE_10	304219	AAAAATCCAT	C	+	VGCHD	Y
AAAAATGCGG	8	m4C	H46_NODE_1	956341	AACATTGCGG	C	+	VGCHD	Y
AAAAATGCGG	8	m4C	H46_NODE_5	179627	CAAAATCCGG	C	+	VGCHD	Y
AAAAATGCGG	8	m4C	H46_NODE_131	11414	AAAAATGCGT	C	+	VGCHD	Y
AAAAATGCGG	8	m4C	H46_NODE_5	249979	AAAATTCCGG	C	+	VGCHD	Y
AAAAATGCGG	8	m4C	H46_NODE_5	443656	AAAAATGCAG	C	+	VGCHD	Y
AAAAATGCGG	8	m4C	H25_contig-120_11	11947	AAAAAAGCAG	C	+	VGCHD	Y
AAAAATGCGG	8	m4C	H50_contig-120_38	32449	AAAATTGCGT	C	+	VGCHD	Y
AAAAATGCGG	8	m4C	H46_NODE_4	505758	AAAAATGCAG	C	+	VGCHD	Y
AAAAATGCGG	8	m4C	H46_NODE_1	744487	AAAATTCCGG	C	+	VGCHD	Y
AAAAATGCGG	8	m4C	H46_NODE_75	31523	AAAAAACCGG	C	+	VGCHD	Y
AAAAATGCGG	8	m4C	H46_NODE_6	167413	AAAAAAGCAA	C	+	VGCHD	Y
AAAAATGCGG	8	m4C	H46_NODE_6	174902	AAAAATGCGA	C	+	VGCHD	Y
AAAAATGCGG	8	m4C	H46_NODE_5	440882	AAAAATACAG	C	+	VGCHD	Y
AAAAATGCGG	8	m4C	H46_NODE_5	344649	AAAATTCCGG	C	+	VGCHD	Y
AAAAATGCGG	8	m4C	H46_NODE_42	52684	AAAAATACAT	C	+	VGCHD	Y
AAAAATGCGG	8	m4C	H46_contig_242_pilon	128557	AAAAAAGCAG	C	+	VGCHD	Y
AAAAATGCGG	8	m4C	H46_NODE_10	232498	AAAATTGCGG	C	+	VGCHD	Y
AAAAATGCGG	8	m4C	H46_contig_433_pilon	7709	AAAATTGCGT	C	+	VGCHD	Y
AAAAATGCGG	8	m4C	H46_NODE_5	227926	AAAAAAGCGG	C	+	VGCHD	Y
AAAAATGCGG	8	m4C	H46_NODE_4	386152	AAAAAAGCGG	C	+	VGCHD	Y
AAAAATGCGG	8	m4C	H34_contig-120_2	93634	AAAATTCCGG	C	+	VGCHD	Y
AAAAATGCGG	8	m4C	H46_NODE_5	161402	CAAAATCCGG	C	+	VGCHD	Y
AAAAATGCGG	8	m4C	SK27_NODE_140	21879	CAAAATGCAG	C	+	VGCHD	Y
AAAAATGCGG	8	m4C	H46_contig-120_93	1241	AAAAATGCAT	C	+	VGCHD	Y
AAAAATGCGG	8	m4C	NCF041_contig-120_51	14635	AAAAACGCGG	C	+	VGCHD	Y
AAAAATGCGG	8	m4C	H46_NODE_5	31456	AAAAATCCAG	C	+	VGCHD	Y
AAAAATGCGG	8	m4C	H46_NODE_1	364366	AAAAAGGCAG	C	+	VGCHD	Y
AAAAATGCGG	8	m4C	H46_NODE_5	227847	AAAAAGGCAG	C	+	VGCHD	Y
AAAAATGCGG	8	m4C	H46_NODE_1	368990	AAAATTCCGG	C	+	VGCHD	Y
AAAAATGCGG	8	m4C	H46_NODE_4	38658	AAAAAAGCAG	C	+	VGCHD	Y
AAAAATGCGG	8	m4C	H46_NODE_6	194788	AAAAATACAG	C	+	VGCHD	Y
AAAAATGCGG	8	m4C	H46_NODE_10	301688	AAAAAAGCGG	C	+	VGCHD	Y
AAAAATGCGG	8	m4C	H46_NODE_1	373271	AAAAAAGCAT	C	+	VGCHD	Y
AAAAATGCGG	8	m4C	H46_NODE_6	209538	AAAAATGCAT	C	+	VGCHD	Y
AAAAATGCGG	8	m4C	SK20_NODE_92	19468	AAAATTGCAT	C	+	VGCHD	Y
AAAAATGCGG	8	m4C	H46_NODE_5	197332	AAAAAAGCAG	C	+	VGCHD	Y
AAAAATGCGG	8	m4C	H46_NODE_5	491009	AAAAACGCGG	C	+	VGCHD	Y
AAAAATGCGG	8	m4C	H46_NODE_6	399563	AAAAATGCGA	C	+	VGCHD	Y
AAAAATGCGG	8	m4C	H25_contig-120_11	44241	AAAATTGCGG	C	+	VGCHD	Y
AAAAATGCGG	8	m4C	H22_NODE_7	21774	AAAAAAGCGG	C	+	VGCHD	Y
AAAAATGCGG	8	m4C	H46_NODE_4	120442	AAAAAAGCGG	C	+	VGCHD	Y
AAAAATGCGG	8	m4C	H46_NODE_1	871151	AAAATTACGG	C	+	VGCHD	Y
AAAAATGCGG	8	m4C	H46_NODE_1	229562	AAAAAAGCAT	C	+	VGCHD	Y
AAAAATGCGG	8	m4C	H46_contig_72_pilon	37900	AAAATTCCGG	C	+	VGCHD	Y
AAAAATGCGG	8	m4C	SK27_NODE_25	7453	AAAACTCCGG	C	+	VGCHD	Y
AAAAATGCGG	8	m4C	H46_NODE_72	31265	AAAAATGCCG	C	+	VGCHD	Y
AAAAATGCGG	8	m4C	H46_NODE_117	7540	AAAAATCCAG	C	+	VGCHD	Y
AAAAATGCGG	8	m4C	H46_contig-120_93	30177	AAAAATTCGT	C	+	VGCHD	Y
AAAAATGCGG	8	m4C	H46_NODE_1	778979	AAAATTGCAA	C	+	VGCHD	Y
AAAAATGCGG	8	m4C	H29_contig-120_46	19697	AAAAATGCGG	C	+	VGCHD	Y
AAAAATGCGG	8	m4C	A107_contig_79_pilon	37514	AAAAATACGG	C	+	VGCHD	Y
AAAAATGCGG	8	m4C	H50_NODE_2	11251	AAAAATACGC	C	+	VGCHD	Y
AAAAATGCGG	8	m4C	H34_contig-120_0	76757	AAAAAGGCAG	C	+	VGCHD	Y
AAAAATGCGG	8	m4C	NC210_NODE_2	54054	AAAAATACAG	C	+	VGCHD	Y
AAAAATGCGG	8	m4C	H46_NODE_4	272689	AAAAAAGCGA	C	+	VGCHD	Y
AAAAATGCGG	8	m4C	H46_NODE_1	879385	AAAAATCCAG	C	+	VGCHD	Y
AAAAATGCGG	8	m4C	H46_NODE_6	103346	AAAAATGCTT	C	+	VGCHD	Y
AAAAATGCGG	8	m4C	H46_NODE_4	290183	CAAAATTCGG	C	+	VGCHD	Y
AAAAATGCGG	8	m4C	QM01_contig_22	42669	AAAAAGGCAG	C	+	VGCHD	Y
AAAAATGCGG	8	m4C	H46_contig_242_pilon	206024	AAAAAAGCAG	C	+	VGCHD	Y
AAAAATGCGG	8	m4C	H46_NODE_6	279624	AAAATTGCGG	C	+	VGCHD	Y
AAAAATGCGG	8	m4C	H46_NODE_4	199421	GAAAATGCGA	C	+	VGCHD	Y
AAAAATGCGG	8	m4C	H46_NODE_4	59389	CAAAATGCAA	C	+	VGCHD	Y
AAAAATGCGG	8	m4C	H46_NODE_6	2615	AAAAAAGCGA	C	+	VGCHD	Y
AAAAATGCGG	8	m4C	H13_NODE_18	87922	TAAAATGCGT	C	+	VGCHD	Y
AAAAATGCGG	8	m4C	A09_contig_689_pilon	7781	AAAAATGCAA	C	+	VGCHD	Y
AAAAATGCGG	8	m4C	H46_NODE_4	130123	ATAAATACGG	C	+	VGCHD	Y
AAAAATGCGG	8	m4C	H46_contig-120_93	40299	AAAAAAGCGG	C	+	VGCHD	Y
AAAAATGCGG	8	m4C	H46_NODE_6	179356	AGAAATGCAG	C	+	VGCHD	Y
AAAAATGCGG	8	m4C	H34_contig-120_0	252199	ATAAATGCGG	C	+	VGCHD	Y
AAAAATGCGG	8	m4C	H46_NODE_6	20914	AAAAATACGG	C	+	VGCHD	Y
AAAAATGCGG	8	m4C	H46_NODE_39	47779	GAAAATGCAG	C	+	VGCHD	Y
AAAAATGCGG	8	m4C	H46_NODE_4	509641	AAAAATACAG	C	+	VGCHD	Y
AAAAATGCGG	8	m4C	H34_contig-120_0	186941	AAAAATCCGA	C	+	VGCHD	Y
AAAAATGCGG	8	m4C	H46_NODE_1	246505	ATAAATACGG	C	+	VGCHD	Y
AAAAATGCGG	8	m4C	H46_NODE_1	526973	AAAACTGCGG	C	+	VGCHD	Y
AAAAATGCGG	8	m4C	H46_NODE_57	46542	AAAAATACGG	C	+	VGCHD	Y
AAAAATGCGG	8	m4C	H46_NODE_6	54577	AAAAAGGCAG	C	+	VGCHD	Y
AAAAATGCGG	8	m4C	H46_NODE_4	380232	AAAAATGCGG	C	+	VGCHD	Y
AAAAATGCGG	8	m4C	H73_NODE_19	47425	AACAATGCAA	C	+	VGCHD	Y
AAAAATGCGG	8	m4C	H46_contig_242_pilon	34471	AAAATTGCAA	C	+	VGCHD	Y
AAAAATGCGG	8	m4C	H46_NODE_5	343175	AAAAAAGCGG	C	+	VGCHD	Y
AAAAATGCGG	8	m4C	H46_NODE_4	231222	AAAAAAGCAG	C	+	VGCHD	Y
AAAAATGCGG	8	m4C	H46_NODE_6	322039	AAAAAAGCGA	C	+	VGCHD	Y
AAAAATGCGG	8	m4C	H46_contig_72_pilon	13661	AGAAATGCAG	C	+	VGCHD	Y
AAAAATGCGG	8	m4C	H46_NODE_6	140928	AAAAAAGCGA	C	+	VGCHD	Y
AAAAATGCGG	8	m4C	H73_contig_161_pilon	24706	AAAAATTCAT	C	+	VGCHD	Y
AAAAATGCGG	8	m4C	H34_contig-120_0	89132	AAAAAACCGG	C	+	VGCHD	Y
AAAAATGCGG	8	m4C	H46_NODE_103	25893	GAAAATGCGT	C	+	VGCHD	Y
AAAAATGCGG	8	m4C	H46_NODE_6	362065	AAAAAAGCAG	C	+	VGCHD	Y
AAAAATGCGG	8	m4C	H46_NODE_57	26501	AAAATTGCAA	C	+	VGCHD	Y
AAAAATGCGG	8	m4C	H46_NODE_6	331202	GAAAATGCAG	C	+	VGCHD	Y
AAAAATGCGG	8	m4C	H46_NODE_4	86486	AAAACTGCAG	C	+	VGCHD	Y
AAAAATGCGG	8	m4C	H46_NODE_6	333845	AGAAATGCAG	C	+	VGCHD	Y
AAAAATGCGG	8	m4C	H46_NODE_6	418764	AAAAGTTCGG	C	+	VGCHD	Y
AAAAATGCGG	8	m4C	H46_NODE_1	954396	AAAAAGGCGG	C	+	VGCHD	Y
AAAAATGCGG	8	m4C	H46_contig_445_pilon	34311	GAAAATGCAG	C	+	VGCHD	Y
AAAAATGCGG	8	m4C	H46_NODE_5	432191	AAAAAAGCAG	C	+	VGCHD	Y
AAAAATGCGG	8	m4C	H46_NODE_10	61262	AAAAAGGCGT	C	+	VGCHD	Y
AAAAATGCGG	8	m4C	H46_NODE_117	32293	AAAAATTCGA	C	+	VGCHD	Y
AAAAATGCGG	8	m4C	H46_contig_242_pilon	84053	AAAATTGCGA	C	+	VGCHD	Y
AAAAATGCGG	8	m4C	H46_contig-120_102	35408	CAAAATGCAA	C	+	VGCHD	Y
AAAAATGCGG	8	m4C	H46_NODE_5	28438	AAAAAGGCGG	C	+	VGCHD	Y
AAAAATGCGG	8	m4C	H46_NODE_5	268430	AAAAAAGCAG	C	+	VGCHD	Y
AAAAATGCGG	8	m4C	H46_contig_72_pilon	26002	AAAATTGCAT	C	+	VGCHD	Y
AAAAATGCGG	8	m4C	H46_contig_431_pilon	8567	AAAATTGCGG	C	+	VGCHD	Y
AAAAATGCGG	8	m4C	H46_NODE_5	452983	AAAAAGGCAG	C	+	VGCHD	Y
AAAAATGCGG	8	m4C	H34_contig-120_2	61843	AAAAATGCGA	C	+	VGCHD	Y
AAAAATGCGG	8	m4C	H46_NODE_6	136580	GAAAATGCGA	C	+	VGCHD	Y
AAAAATGCGG	8	m4C	DC26_contig-120_11	25118	AAAAATCCGG	C	+	VGCHD	Y
AAAAATGCGG	8	m4C	H46_NODE_4	199622	AAAACTGCGG	C	+	VGCHD	Y
AAAAATGCGG	8	m4C	H25_contig-120_11	27068	AAAAATGCAA	C	+	VGCHD	Y
AAAAATGCGG	8	m4C	H46_contig-120_88	16796	AAAGATGCAG	C	+	VGCHD	Y
AAAAATGCGG	8	m4C	H46_NODE_6	23923	AAAAAAACGG	C	+	VGCHD	Y
AAAAATGCGG	8	m4C	H46_NODE_1	967250	GAAAATGCAG	C	+	VGCHD	Y
AAAAATGCGG	8	m4C	H46_opera_contig_89	31457	TAAAATGCGA	C	+	VGCHD	Y
AAAAATGCGG	8	m4C	H46_NODE_4	149651	GAAAATGCGG	C	+	VGCHD	Y
AAAAATGCGG	8	m4C	H46_contig-120_118	17449	AAAATTTCGG	C	+	VGCHD	Y
AAAAATGCGG	8	m4C	H46_NODE_4	555711	GAAAATGCGG	C	+	VGCHD	Y
AAAAATGCGG	8	m4C	H46_NODE_1	803560	TAAAATGCAG	C	+	VGCHD	Y
AAAAATGCGG	8	m4C	H46_NODE_1	173316	AAAAAGGCGG	C	+	VGCHD	Y
AAAAATGCGG	8	m4C	H46_NODE_57	54227	AAAAATGCAA	C	+	VGCHD	Y
AAAAATGCGG	8	m4C	H46_NODE_4	60919	AAAAATGCCG	C	+	VGCHD	Y
AAAAATGCGG	8	m4C	H46_contig_432_pilon	31639	AAAAAGGCGG	C	+	VGCHD	Y
AAAAATGCGG	8	m4C	SK27_NODE_140	6877	AAAACAGCGG	C	+	VGCHD	Y
AAAAATGCGG	8	m4C	H46_NODE_10	284829	CAAAATGCAG	C	+	VGCHD	Y
AAAAATGCGG	8	m4C	H46_NODE_4	119716	TAAAATGCGA	C	+	VGCHD	Y
AAAAATGCGG	8	m4C	H46_NODE_5	133752	AAAAATCCGG	C	+	VGCHD	Y
AAAAATGCGG	8	m4C	H46_NODE_39	14843	AAAAATTCGA	C	+	VGCHD	Y
AAAAATGCGG	8	m4C	H46_NODE_4	574806	AAAAATGCGG	C	+	VGCHD	Y
AAAAATGCGG	8	m4C	H46_contig-120_88	34718	AAAATTGCGA	C	+	VGCHD	Y
AAAAATGCGG	8	m4C	H01_contig_271_pilon	1874	AAAAAATCGG	C	+	VGCHD	Y
AAAAATGCGG	8	m4C	H49_NODE_36	7177	AAAAATTCAT	C	+	VGCHD	Y
AAAAATGCGG	8	m4C	H46_NODE_6	118729	AAAAAGGCAG	C	+	VGCHD	Y
AAAAATGCGG	8	m4C	H46_NODE_10	304437	ATAAATGCGT	C	+	VGCHD	Y
AAAAATGCGG	8	m4C	H46_NODE_1	751107	CAAAATGCAG	C	+	VGCHD	Y
AAAAATGCGG	8	m4C	H46_NODE_6	449370	AAAAATACGG	C	+	VGCHD	Y
AAAAATGCGG	8	m4C	H46_contig_242_pilon	41817	AAAAGTGCGA	C	+	VGCHD	Y
AAAAATGCGG	8	m4C	H46_NODE_6	407348	AAAAAAGCAG	C	+	VGCHD	Y
AAAAATGCGG	8	m4C	H46_contig_417_pilon	13159	GAAAATTCGG	C	+	VGCHD	Y
AAAAATGCGG	8	m4C	H46_utg00000013_pilon	19837	GAAAATACGG	C	+	VGCHD	Y
AAAAATGCGG	8	m4C	H46_NODE_10	139787	AAAAATACGG	C	+	VGCHD	Y
AAAAATGCGG	8	m4C	H46_NODE_1	280405	AAAAAGGCGT	C	+	VGCHD	Y
AAAAATGCGG	8	m4C	H46_contig_440_pilon	32691	AGAAATGCAG	C	+	VGCHD	Y
AAAAATGCGG	8	m4C	H46_NODE_4	165661	AAAAAAGCGG	C	+	VGCHD	Y
AAAAATGCGG	8	m4C	H46_NODE_6	96087	GAAAATGCAG	C	+	VGCHD	Y
AAAAATGCGG	8	m4C	H46_NODE_117	33416	AAAAAAACGG	C	+	VGCHD	Y
AAAAATGCGG	8	m4C	NCF033_contig-120_13	53173	GAAAATTCGG	C	+	VGCHD	Y
AAAAATGCGG	8	m4C	H46_NODE_5	343301	GAAAATGCGG	C	+	VGCHD	Y
AAAAATGCGG	8	m4C	H46_NODE_4	129238	GAAAATGCGG	C	+	VGCHD	Y
AAAAATGCGG	8	m4C	H46_NODE_5	44312	AAAAATGCGG	C	+	VGCHD	Y
AAAAATGCGG	8	m4C	H46_NODE_4	526476	AAAAATACGG	C	+	VGCHD	Y
AAAAATGCGG	8	m4C	H34_contig-120_0	63026	AAAAATACAA	C	+	VGCHD	Y
AAAAATGCGG	8	m4C	H46_NODE_6	238520	AAAAGTGCGG	C	+	VGCHD	Y
AAAAATGCGG	8	m4C	H46_NODE_4	387136	AAAAATGCGG	C	+	VGCHD	Y
AAAAATGCGG	8	m4C	H46_NODE_57	45271	AAAATTTCGG	C	+	VGCHD	Y
AAAAATGCGG	8	m4C	H46_NODE_1	256264	GAAAATTCGG	C	+	VGCHD	Y
AAAAATGCGG	8	m4C	H34_contig-120_0	247903	AAAAATCCGT	C	+	VGCHD	Y
AAAAATGCGG	8	m4C	H46_contig-120_122	28177	ATAAATGCGT	C	+	VGCHD	Y
AAAAATGCGG	8	m4C	SK27_NODE_140	11791	AAAAATACGG	C	+	VGCHD	Y
AAAAATGCGG	8	m4C	H46_NODE_10	165250	CAAAAAGCGG	C	+	VGCHD	Y
AAAAATGCGG	8	m4C	H46_NODE_42	41514	AAAAAAGCGG	C	+	VGCHD	Y
AAAAATGCGG	8	m4C	H46_NODE_5	201740	AAAAAGGCGG	C	+	VGCHD	Y
AAAAATGCGG	8	m4C	H46_NODE_10	292638	AGAAATGCGG	C	+	VGCHD	Y
AAAAATGCGG	8	m4C	H46_contig-120_102	14622	ATAAATACGG	C	+	VGCHD	Y
AAAAATGCGG	8	m4C	H12_contig-120_50	19464	AAAAATCCGG	C	+	VGCHD	Y
AAAAATGCGG	8	m4C	H46_NODE_4	167438	ATAAATGCGG	C	+	VGCHD	Y
AAAAATGCGG	8	m4C	H46_NODE_6	73969	GAAAATGCGG	C	+	VGCHD	Y
AAAAATGCGG	8	m4C	H46_NODE_1	600081	GAAAATACGG	C	+	VGCHD	Y
AAAAATGCGG	8	m4C	H46_NODE_5	263296	AAAAAGGCGT	C	+	VGCHD	Y
AAAAATGCGG	8	m4C	H46_NODE_1	298892	AAAAATGCTG	C	+	VGCHD	Y
AAAAATGCGG	8	m4C	H46_NODE_6	174259	AAAAAGGCGG	C	+	VGCHD	Y
AAAAATGCGG	8	m4C	H46_NODE_1	715405	AAAACAGCGG	C	+	VGCHD	Y
AAAAATGCGG	8	m4C	H46_NODE_4	39341	CAAATTGCGG	C	+	VGCHD	Y
AAAAATGCGG	8	m4C	H46_NODE_37	37149	AAAAATACAA	C	+	VGCHD	Y
AAAAATGCGG	8	m4C	H46_NODE_6	114527	AAAAATGCGG	C	+	VGCHD	Y
AAAAATGCGG	8	m4C	H46_contig_72_pilon	5279	AAAAAGGCGA	C	+	VGCHD	Y
AAAAATGCGG	8	m4C	H46_NODE_4	376654	AAAAGTGCGG	C	+	VGCHD	Y
AAAAATGCGG	8	m4C	A12_contig-120_32	9790	AAAATTTCGG	C	+	VGCHD	Y
AAAAATGCGG	8	m4C	H46_NODE_10	274733	GAAAATGCGG	C	+	VGCHD	Y
AAAAATGCGG	8	m4C	H46_opera_contig_899	1906	AAAAATACGG	C	+	VGCHD	Y
AAAAATGCGG	8	m4C	H46_NODE_10	185566	AAAACTGCGG	C	+	VGCHD	Y
AAAAATGCGG	8	m4C	H46_NODE_5	463395	AAAAAGGCGT	C	+	VGCHD	Y
AAAAATGCGG	8	m4C	SK44_contig_984_pilon	28711	AAAAAGTCGG	C	+	VGCHD	Y
AAAAATGCGG	8	m4C	H46_NODE_6	108316	ATAACTGCGG	C	+	VGCHD	Y
AAAAATGCGG	8	m4C	H46_NODE_6	497038	ATAACTGCGG	C	+	VGCHD	Y
AAAAATGCGG	8	m4C	H46_contig-120_105	4938	AAAAAGGCGA	C	+	VGCHD	Y
AAAAATGCGG	8	m4C	H46_NODE_39	20766	AAAATTTCGG	C	+	VGCHD	Y
AAAAATGCGG	8	m4C	H46_NODE_5	137646	AAAAATCCGG	C	+	VGCHD	Y
AAAAATGCGG	8	m4C	H34_contig-120_0	256257	AAAAAGCCGG	C	+	VGCHD	Y
AAAAATGCGG	8	m4C	SK43_NODE_157	18941	CAAAAAGCGG	C	+	VGCHD	Y
AAAAATGCGG	8	m4C	H46_NODE_6	274273	AAAACAGCGG	C	+	VGCHD	Y
AAAAATGCGG	8	m4C	H46_NODE_75	6153	AAAAATGCGG	C	+	VGCHD	Y
AAAAATGCGG	8	m4C	H46_NODE_6	180702	AAAAATGCGG	C	+	VGCHD	Y
AAAAATGCGG	8	m4C	H46_NODE_37	67381	AAAAATACTG	C	+	VGCHD	Y
AAAAATGCGG	8	m4C	H46_NODE_4	46168	AAAAATGCAC	C	+	VGCHD	Y
AAAAATGCGG	8	m4C	H46_NODE_1	394639	AAAAATTCTG	C	+	VGCHD	Y
AAAAATGCGG	8	m4C	H46_NODE_4	168005	AAAAATCCGG	C	+	VGCHD	Y
AAAAATGCGG	8	m4C	H46_NODE_82	20234	CAAAAAGCGG	C	+	VGCHD	Y
AAAAATGCGG	8	m4C	H46_NODE_1	685810	AAAATTGCAG	C	+	VGCHD	Y
AAAAATGCGG	8	m4C	H46_contig_424_pilon	33546	AAAAATCCGG	C	+	VGCHD	Y
AAAAATGCGG	8	m4C	H46_contig_187_pilon	71895	AAAAAAACAG	C	+	VGCHD	Y
AAAAATGCGG	8	m4C	H46_contig_423_pilon	28652	AAAAATCCGG	C	+	VGCHD	Y
AAAAATGCGG	8	m4C	H46_NODE_131	29397	CAAACTGCGG	C	+	VGCHD	Y
AAAAATGCGG	8	m4C	H46_contig_242_pilon	187673	AAAAATCCGG	C	+	VGCHD	Y
AAAAATGCGG	8	m4C	H46_NODE_10	187347	AAAACTGCGT	C	+	VGCHD	Y
AAAAATGCGG	8	m4C	H46_NODE_5	344294	AAAAAGCCGG	C	+	VGCHD	Y
AAAAATGCGG	8	m4C	H46_NODE_6	77069	CAAAATACGG	C	+	VGCHD	Y
AAAAATGCGG	8	m4C	H46_NODE_6	441473	AAAAAATCAG	C	+	VGCHD	Y
AAAAATGCGG	8	m4C	H46_opera_contig_89	14292	AAAAATGCTG	C	+	VGCHD	Y
AAAAATGCGG	8	m4C	H34_contig-120_2	171083	TAAAATGCGG	C	+	VGCHD	Y
AAAAATGCGG	8	m4C	H46_NODE_10	268572	AAAAATCCGT	C	+	VGCHD	Y
AAAAATGCGG	8	m4C	H46_NODE_6	13178	AAAATTTCGG	C	+	VGCHD	Y
AAAAATGCGG	8	m4C	H46_NODE_4	593747	AAAAATGCGG	C	+	VGCHD	Y
AAAAATGCGG	8	m4C	H46_NODE_39	7133	AAAAATGCGG	C	+	VGCHD	Y
AAAAATGCGG	8	m4C	H34_contig-120_2	202097	AAAAATGCGT	C	+	VGCHD	Y
AAAAATGCGG	8	m4C	H46_NODE_5	307215	TAAAATGCAG	C	+	VGCHD	Y
AAAAATGCGG	8	m4C	H46_NODE_1	652246	AAAAATCCGG	C	+	VGCHD	Y
AAAAATGCGG	8	m4C	H46_NODE_6	315663	AAAAATCCGG	C	+	VGCHD	Y
AAAAATGCGG	8	m4C	H46_NODE_75	27021	AAAAATGCGG	C	+	VGCHD	Y
AAAAATGCGG	8	m4C	H46_NODE_5	443918	AAAATTGCAG	C	+	VGCHD	Y
AAAAATGCGG	8	m4C	NCF041_contig_82_pilon	68547	AAAATTGCAG	C	+	VGCHD	Y
AAAAATGCGG	8	m4C	H46_NODE_1	853917	AAAAATGCGG	C	+	VGCHD	Y
AAAAATGCGG	8	m4C	H46_NODE_1	513899	AAAAATCCGG	C	+	VGCHD	Y
AAAAATGCGG	8	m4C	H46_NODE_5	388668	AAAAATCCGG	C	+	VGCHD	Y
AAAAATGCGG	8	m4C	H46_NODE_4	426963	AAAACAGCGG	C	+	VGCHD	Y
AAAAATGCGG	8	m4C	H46_NODE_57	41752	AAAAATGCGG	C	+	VGCHD	Y
AAAAATGCGG	8	m4C	H46_NODE_6	380101	GAAAATGCGG	C	+	VGCHD	Y
AAAAATGCGG	8	m4C	H46_NODE_6	238276	ATAACTGCGG	C	+	VGCHD	Y
AAAAATGCGG	8	m4C	H46_contig_441_pilon	12082	AAAAATGCGA	C	+	VGCHD	Y
AAAAATGCGG	8	m4C	NCF168_contig-120_18	11859	AAAAATGCGG	C	+	VGCHD	Y
AAAAATGCGG	8	m4C	H46_NODE_6	34734	AAAAATCCGT	C	+	VGCHD	Y
AAAAATGCGG	8	m4C	H46_NODE_6	450615	GAAAATACGG	C	+	VGCHD	Y
AAAAATGCGG	8	m4C	H46_NODE_1	708940	AAAAATCCGT	C	+	VGCHD	Y
AAAAATGCGG	8	m4C	H46_NODE_6	13362	AAAAATGCGT	C	+	VGCHD	Y
AAAAATGCGG	8	m4C	H25_contig-120_11	8106	AAGAATACGG	C	+	VGCHD	Y
AAAAATGCGG	8	m4C	S02_opera_contig_86	21747	AAAAATCCGG	C	+	VGCHD	Y
AAAAATGCGG	8	m4C	H25_contig-120_11	9578	AAAACTGCGT	C	+	VGCHD	Y
AAAAATGCGG	8	m4C	H46_NODE_6	245300	ATAAATTCGG	C	+	VGCHD	Y
AAAAATGCGG	9	m4C	H46_contig_242_pilon	187673	AAAAATCCGG	G	-	VGCHD	Y
AAAAATGCGG	9	m4C	H46_NODE_57	3847	AAAAAAGCGG	G	-	VGCHD	Y
AAAAATGCGG	9	m4C	H46_NODE_1	162504	CAAAAAGCGG	G	-	VGCHD	Y
AAAAATGCGG	9	m4C	NC150_contig-120_11	28596	AAAATTTCGG	G	-	VGCHD	Y
AAAAATGCGG	9	m4C	H46_NODE_1	89050	AAAAATACGC	G	-	VGCHD	Y
AAAAATGCGG	9	m4C	H46_NODE_10	74329	AAAACTGCGC	G	-	VGCHD	Y
AAAAATGCGG	9	m4C	H46_NODE_67	36167	AAAAATGGGT	G	-	VGCHD	Y
AAAAATGCGG	9	m4C	H46_NODE_1	895351	AAAACGGCGG	G	-	VGCHD	Y
AAAAATGCGG	9	m4C	H46_NODE_10	237641	AAAAATCCGT	G	-	VGCHD	Y
AAAAATGCGG	9	m4C	H46_NODE_6	157888	AAAAATAGGG	G	-	VGCHD	Y
AAAAATGCGG	9	m4C	H46_utg00000002_pilon	9165	AAAAAGACGG	G	-	VGCHD	Y
AAAAATGCGG	9	m4C	H46_contig_242_pilon	164868	AAAAATTCGC	G	-	VGCHD	Y
AAAAATGCGG	9	m4C	H46_NODE_10	173428	AAAAATGCGT	G	-	VGCHD	Y
AAAAATGCGG	9	m4C	H46_NODE_6	84659	AAAAAATCGG	G	-	VGCHD	Y
AAAAATGCGG	9	m4C	H46_contig-120_105	31431	AAAAATGTGA	G	-	VGCHD	Y
AAAAATGCGG	9	m4C	H19_NODE_29	26561	AAAAATGCGT	G	-	VGCHD	Y
AAAAATGCGG	9	m4C	DC16_contig_586_pilon	12753	AAAAAGCCGG	G	-	VGCHD	Y
AAAAATGCGG	9	m4C	H46_NODE_5	339883	AAAAAGACGG	G	-	VGCHD	Y
AAAAATGCGG	9	m4C	H46_NODE_1	264954	AACAATGCGT	G	-	VGCHD	Y
AAAAATGCGG	9	m4C	H46_NODE_1	328532	AAAAATGGGG	G	-	VGCHD	Y
AAAAATGCGG	9	m4C	H46_NODE_10	45202	AAAAATGCGT	G	-	VGCHD	Y
AAAAATGCGG	9	m4C	NC210_NODE_2	53970	AAAAGTGCGT	G	-	VGCHD	Y
AAAAATGCGG	9	m4C	H46_NODE_4	191707	AAAAATACGG	G	-	VGCHD	Y
AAAAATGCGG	9	m4C	H46_contig_57_pilon	33929	AACATTGCGG	G	-	VGCHD	Y
AAAAATGCS	2	m4C	H31_contig_133_pilon	27150	AGAAATACC	G	-	CNNR	Y
AAAAATGCS	2	m4C	SK44_contig-120_19	35202	AGTAATGCC	G	-	CNNR	Y
AAAAATGCS	2	m4C	SK43_contig_77_pilon	5820	AGAAATACC	G	-	CNNR	Y
AAAAATGCS	2	m4C	SK43_NODE_24	71554	AGAAATACC	G	-	CNNR	Y
AAAAATGCS	2	m4C	SK43_NODE_21	5295	AGTAATGCC	G	-	CNNR	Y
AAAAATGCS	2	m4C	SK43_contig_684_pilon	22630	AGAAATACC	G	-	CNNR	Y
AAAAATGCS	2	m4C	SK43_NODE_24	47819	AGAAATACC	G	-	CNNR	Y
AAAAATGCS	3	m4C	DC13_NODE_7	19115	AACAATGCC	C	+	AAAATGC	N
AAAAATGCS	3	m4C	SK43_contig_631_pilon	6215	AACAATGCG	C	+	AAAATGC	N
AAAAATGCS	3	m4C	SK43_NODE_21	52099	AACAATGCC	C	+	AAAATGC	N
AAAAATGCS	7	m4C	SK43_contig_684_pilon	29891	AAAAATGCA	G	-	VGCHD	Y
AAAAATGCS	7	m4C	SK43_contig_13_pilon	43443	AATAATGCG	G	-	VGCHD	Y
AAAAATGCS	7	m4C	SK43_NODE_21	67760	AAAAATGAC	G	-	VGCHD	Y
AAAAATGCS	7	m4C	A13_contig_130_pilon	51458	AAAAATGGC	G	-	VGCHD	Y
AAAAATGCS	7	m4C	SK43_contig_168_pilon	4655	AAAAATGCT	G	-	VGCHD	Y
AAAAATGCS	7	m4C	SK43_contig_631_pilon	34783	AATAATGCC	G	-	VGCHD	Y
AAAAATGCS	7	m4C	SK43_contig-120_23	10993	AAAAATGGC	G	-	VGCHD	Y
AAAAATGCS	7	m4C	DC23_contig-120_0	175929	AAAAATGCT	G	-	VGCHD	Y
AAAAATGCS	7	m4C	H28_NODE_46	39255	AAAAATGAC	G	-	VGCHD	Y
AAAAATGCS	7	m4C	SK43_opera_contig_49	18746	TAAAATGCC	G	-	VGCHD	Y
AAAAATGCS	7	m4C	SK43_contig_168_pilon	4463	AGAAATGCC	G	-	VGCHD	Y
AAAAATGCS	7	m4C	SK43_NODE_64	2812	AAAAATGCG	G	-	VGCHD	Y
AAAAATGCS	7	m4C	SK43_contig_13_pilon	25533	AGAAATGCC	G	-	VGCHD	Y
AAAAATGCS	7	m4C	H46_NODE_6	291666	TAAAATGCC	G	-	VGCHD	Y
AAAAATGCS	7	m4C	SK43_NODE_133	3850	AAAAATGCG	G	-	VGCHD	Y
AAAAATGCS	7	m4C	SK43_contig_396_pilon	21665	AAAAATGGC	G	-	VGCHD	Y
AAAAATGCS	7	m4C	H34_contig_42_pilon	70090	AATAATGCG	G	-	VGCHD	Y
AAAAATGCS	7	m4C	S06_contig-120_0	103954	ACAAATGCG	G	-	VGCHD	Y
AAAAATGCS	7	m4C	SK43_NODE_35	4484	AATAATGCC	G	-	VGCHD	Y
AAAAATGCS	7	m4C	SK43_contig_236_pilon	45333	TAAAATGCC	G	-	VGCHD	Y
AAAAATGCS	7	m4C	DC05_NODE_10	10546	AAAAATGCA	G	-	VGCHD	Y
AAAAATGCS	7	m4C	SK43_contig_674_pilon	300379	AAAAATGCT	G	-	VGCHD	Y
AAAAATGCS	7	m4C	SK43_contig-120_8	17173	AACAATGCC	G	-	VGCHD	Y
AAAAATGCS	7	m4C	SK43_contig_268_pilon	30331	AAAAATGCG	G	-	VGCHD	Y
AAAAATGCS	7	m4C	SK43_contig_607_pilon	154673	AGAAATGCC	G	-	VGCHD	Y
AAAAATGCS	7	m4C	SK43_NODE_24	1096	AAAAATGAC	G	-	VGCHD	Y
AAAAATGCS	7	m4C	SK43_contig_268_pilon	398	ACAAATGCC	G	-	VGCHD	Y
AAAAATGCS	7	m4C	H50_NODE_2	105659	AATAATGCG	G	-	VGCHD	Y
AAAAATGCS	7	m4C	SK43_contig_13_pilon	85750	AACAATGCC	G	-	VGCHD	Y
AAAAATGCS	7	m4C	A09_contig_322_pilon	236394	AATAATGCT	G	-	VGCHD	Y
AAAAATGCS	7	m4C	H73_NODE_33	4620	AATAATGCT	G	-	VGCHD	Y
AAAAATGCS	7	m4C	SK43_contig_618_pilon	61934	AATAATGCG	G	-	VGCHD	Y
AAAAATGCS	7	m4C	H22_NODE_3	208964	AATAATGCG	G	-	VGCHD	Y
AAAAATGCS	7	m4C	SK43_contig_296_pilon	61133	ACAAATGCG	G	-	VGCHD	Y
AAAAATGCS	7	m4C	SK43_contig-120_26	42475	AATAATGCT	G	-	VGCHD	Y
AAAAATGCS	7	m4C	SK43_contig-120_70	13477	AGAAATGCG	G	-	VGCHD	Y
AAAAATGCS	7	m4C	SK43_contig_631_pilon	6211	AACAATGCG	G	-	VGCHD	Y
AAAAATGCS	7	m4C	SK43_contig_2_pilon	6425	AAAAATGGC	G	-	VGCHD	Y
AAAAATGCS	7	m4C	SK43_contig_230_pilon	22646	AGTAATGCC	G	-	VGCHD	Y
AAAAATGCS	7	m4C	SK43_NODE_93	9734	AGAAATGCC	G	-	VGCHD	Y
AAAAATGCS	7	m4C	H50_NODE_2	126174	AAAAATGCT	G	-	VGCHD	Y
AAAAATGCS	7	m4C	SK43_NODE_50	54070	AGAAATGCC	G	-	VGCHD	Y
AAAAATGCS	7	m4C	SK43_contig_88_pilon	129135	AGAAATGCG	G	-	VGCHD	Y
AAAAATGCS	7	m4C	SK43_NODE_64	33676	AGAAATGCC	G	-	VGCHD	Y
AAAAATGCS	7	m4C	SK43_contig_664_pilon	19602	AAAAATGCG	G	-	VGCHD	Y
AAAAATGCS	7	m4C	SK43_contig_674_pilon	125728	AAAAATGCT	G	-	VGCHD	Y
AAAAATGCS	7	m4C	SK43_contig_13_pilon	55294	AACAATGCG	G	-	VGCHD	Y
AAAAATGCS	7	m4C	SK43_contig_638_pilon	17934	AAAAATGCC	G	-	VGCHD	Y
AAAAATGCS	7	m4C	SK43_NODE_35	16525	AGAAATGCG	G	-	VGCHD	Y
AAAAATGCS	7	m4C	SK43_contig_168_pilon	22329	AGAAATGCC	G	-	VGCHD	Y
AAAAATGCS	7	m4C	DC05_NODE_10	7827	AGTAATGCC	G	-	VGCHD	Y
AAAAATGCS	7	m4C	SK43_NODE_4	41864	AAAAATGCC	G	-	VGCHD	Y
AAAAATGCS	7	m4C	SK43_contig-120_26	35139	AACAATGCG	G	-	VGCHD	Y
AAAAATGCS	7	m4C	SK43_NODE_73	40742	AAAAATGCC	G	-	VGCHD	Y
AAAAATGCS	7	m4C	SK43_contig_88_pilon	66365	AAAAATGCT	G	-	VGCHD	Y
AAAAATGCS	7	m4C	H13_NODE_6	88046	AAAAATGCT	G	-	VGCHD	Y
AAAAATGCS	7	m4C	H46_NODE_5	72955	AAAAATGCC	G	-	VGCHD	Y
AAAAATGCS	7	m4C	SK43_contig_457_pilon	39545	AGAAATGCG	G	-	VGCHD	Y
AAAAATGCS	7	m4C	NCF044_contig_536_pilon	82706	AAAAATGCC	G	-	VGCHD	Y
AAAAATGCS	7	m4C	H46_NODE_1	920839	AGAAATGCG	G	-	VGCHD	Y
AAAAATGCS	8	m4C	SK43_NODE_1	106435	TAAAATGCG	C	+	VGCHD	Y
AAAAATGCS	8	m4C	NC173_NODE_1	1010338	AAAAATGCA	C	+	VGCHD	Y
AAAAATGCS	8	m4C	SK43_contig_230_pilon	14659	TAAAATGCG	C	+	VGCHD	Y
AAAAATGCS	8	m4C	SK43_contig_73_pilon	30851	AAAAATGCC	C	+	VGCHD	Y
AAAAATGCS	8	m4C	SK43_contig_684_pilon	15133	AAAAATACG	C	+	VGCHD	Y
AAAAATGCS	8	m4C	SK43_contig_626_pilon	5692	AAAAATACG	C	+	VGCHD	Y
AAAAATGCS	8	m4C	SK43_NODE_73	20700	AAAAATTCG	C	+	VGCHD	Y
AAAAATGCS	8	m4C	H50_NODE_2	141871	TAAAATGCG	C	+	VGCHD	Y
AAAAATGCS	8	m4C	SK43_contig_77_pilon	27020	AATAATACC	C	+	VGCHD	Y
AAAAATGCS	8	m4C	H13_NODE_18	171476	AAAAATGCC	C	+	VGCHD	Y
AAAAATGCS	8	m4C	SK43_contig-120_57	37750	AAAAATGCC	C	+	VGCHD	Y
AAAAATGCS	8	m4C	SK43_NODE_29	24242	TAAAATGCC	C	+	VGCHD	Y
AAAAATGCS	8	m4C	A11_NODE_2	66083	AAAAATGCA	C	+	VGCHD	Y
AAAAATGCS	8	m4C	SK43_NODE_159	18329	AGAAATACC	C	+	VGCHD	Y
AAAAATGCS	8	m4C	SK43_opera_contig_1	86307	AAAAATGCT	C	+	VGCHD	Y
AAAAATGCS	8	m4C	A13_opera_contig_3	86928	AAAAATGGC	G	-	VGCHD	Y
AAAAATGCS	8	m4C	SK43_NODE_24	11036	TAAAATGCC	C	+	VGCHD	Y
AAAAATGCS	8	m4C	H73_contig-120_16	27795	AAAAATGCT	C	+	VGCHD	Y
AAAAATGCS	8	m4C	SK43_contig_664_pilon	40401	AATAATGCG	C	+	VGCHD	Y
AAAAATGCS	8	m4C	H31_contig_133_pilon	31466	AAAAATACC	C	+	VGCHD	Y
AAAAATGCS	8	m4C	SK43_NODE_144	15953	AAAAATGCA	C	+	VGCHD	Y
AAAAATGCS	8	m4C	SK43_contig_684_pilon	4488	AAAAATACG	C	+	VGCHD	Y
AAAAATGCS	8	m4C	SK43_contig_674_pilon	192709	AATAATTCC	C	+	VGCHD	Y
AAAAATGCS	8	m4C	SK43_contig-120_57	30665	AAAAATGCT	C	+	VGCHD	Y
AAAAATGCS	8	m4C	SK43_contig_613_pilon	33174	AAAAATGCA	C	+	VGCHD	Y
AAAAATGCS	8	m4C	SK43_contig_684_pilon	22170	AAAAATGCT	C	+	VGCHD	Y
AAAAATGCS	8	m4C	SK43_contig_684_pilon	23712	AAAAATGCT	C	+	VGCHD	Y
AAAAATGCS	8	m4C	SK43_NODE_21	28200	AATAATACC	C	+	VGCHD	Y
AAAAATGCS	8	m4C	SK27_NODE_14	68693	TAAAATGCG	C	+	VGCHD	Y
AAAAATGCS	8	m4C	SK43_contig_664_pilon	23073	AATAATTCC	C	+	VGCHD	Y
AAAAATGCS	8	m4C	SK43_contig_684_pilon	26870	AAAAATGCA	C	+	VGCHD	Y
AAAAATGCS	8	m4C	SK43_contig_638_pilon	25768	AAAAATGCA	C	+	VGCHD	Y
AAAAATGCS	8	m4C	H31_contig_133_pilon	14532	AAAAATGCC	C	+	VGCHD	Y
AAAAATGCS	8	m4C	SK43_NODE_144	31670	AAAAATACT	C	+	VGCHD	Y
AAAAATGCS	8	m4C	A16_contig-120_21	1919	TAAAATGCG	C	+	VGCHD	Y
AAAAATGCS	8	m4C	SK43_contig-120_26	18618	AAAAATGCC	C	+	VGCHD	Y
AAAAATGCS	8	m4C	A13_NODE_11	25373	AAAAATGCC	C	+	VGCHD	Y
AAAAATGCS	8	m4C	SK43_contig-120_57	27689	AAAAATTCG	C	+	VGCHD	Y
AAAAATGCS	8	m4C	SK43_contig_351_pilon	41621	AAAAATGCT	C	+	VGCHD	Y
AAAAATGCS	8	m4C	SK43_contig_684_pilon	7541	AAAAATGCT	C	+	VGCHD	Y
AAAAATGCS	8	m4C	SK43_contig_670_pilon	2495	TAAAATGCG	C	+	VGCHD	Y
AAAAATGCS	8	m4C	S06_contig-120_0	44491	ACAAATGCG	C	+	VGCHD	Y
AAAAATGCS	8	m4C	SK43_contig_684_pilon	26611	AAAAATACC	C	+	VGCHD	Y
AAAAATGCS	8	m4C	SK44_NODE_14	86137	AAAAATGCA	C	+	VGCHD	Y
AAAAATGCS	8	m4C	SK43_NODE_3	96382	AAAAATGCC	C	+	VGCHD	Y
AAAAATGCS	8	m4C	SK43_NODE_24	68339	AAAAATGCC	C	+	VGCHD	Y
AAAAATGCS	8	m4C	SK43_NODE_3	169934	AAAAATACA	C	+	VGCHD	Y
AAAAATGCS	8	m4C	SK44_NODE_14	33656	AAAAATTCG	C	+	VGCHD	Y
AAAAATGCS	8	m4C	H49_contig_96_pilon	9174	AAAAATACA	C	+	VGCHD	Y
AAAAATGCS	8	m4C	A11_NODE_2	51193	AATAATTCC	C	+	VGCHD	Y
AAAAATGCS	8	m4C	SK43_contig_296_pilon	21586	AAAAATGCG	C	+	VGCHD	Y
AAAAATGCS	8	m4C	SK43_contig_88_pilon	59387	AAAAATACA	C	+	VGCHD	Y
AAAAATGCS	8	m4C	SK43_contig_631_pilon	29999	AAAAATGCA	C	+	VGCHD	Y
AAAAATGCS	8	m4C	A01_contig_293_pilon	60861	AAAAATACC	C	+	VGCHD	Y
AAAAATGCS	8	m4C	SK43_NODE_144	32336	AAAAATACA	C	+	VGCHD	Y
AAAAATGCS	8	m4C	NCF026_ctg00000001_pilon	57395	AAAAATACC	C	+	VGCHD	Y
AAAAATGCS	8	m4C	SK43_contig_88_pilon	4280	AAAAATTCG	C	+	VGCHD	Y
AAAAATGCS	8	m4C	A09_contig_322_pilon	334090	AAAAATGCA	C	+	VGCHD	Y
AAAAATGCS	8	m4C	H46_NODE_6	45246	AAAAATGCC	C	+	VGCHD	Y
AAAAATGCS	8	m4C	H46_NODE_5	139753	AAAAATTCC	C	+	VGCHD	Y
AAAAATGCS	8	m4C	SK43_contig_351_pilon	14323	AGAAATGCC	C	+	VGCHD	Y
AAAAATGCS	8	m4C	SK43_NODE_144	13119	AAAAATACA	C	+	VGCHD	Y
AAAAATGCS	8	m4C	SK43_NODE_21	84527	AAAAATACA	C	+	VGCHD	Y
AAAAATGCS	8	m4C	SK43_contig-120_61	9414	AAAAATGCA	C	+	VGCHD	Y
AAAAATGCS	8	m4C	SK43_contig_674_pilon	261655	AAAAATACT	C	+	VGCHD	Y
AAAAATGCS	8	m4C	SK43_contig_643_pilon	25686	AATAATGCC	C	+	VGCHD	Y
AAAAATGCS	8	m4C	A09_contig_322_pilon	83821	AAAAATGCA	C	+	VGCHD	Y
AAAAATGCS	8	m4C	SK43_NODE_66	26386	AAAAATACC	C	+	VGCHD	Y
AAAAATGCS	8	m4C	DC23_NODE_1	437692	AGAAATGCC	C	+	VGCHD	Y
AAAAATGCS	8	m4C	SK43_NODE_21	47476	AGAAATGCC	C	+	VGCHD	Y
AAAAATGCS	8	m4C	SK43_contig_236_pilon	38096	AGAAATGCC	C	+	VGCHD	Y
AAAAATGCS	8	m4C	A01_contig_293_pilon	13143	AAAAATTCC	C	+	VGCHD	Y
AAAAATGCS	8	m4C	SK43_NODE_21	5301	AGTAATGCC	C	+	VGCHD	Y
AAAAATGCS	8	m4C	H50_NODE_2	59858	AAAAATGCG	C	+	VGCHD	Y
AAAAATGCS	8	m4C	SK43_contig_627_pilon	245651	AAAAATACA	C	+	VGCHD	Y
AAAAATGCS	8	m4C	SK43_contig-120_3	111142	AAAAATGCG	C	+	VGCHD	Y
AAAAATGCS	8	m4C	SK43_NODE_24	41242	AATAATACC	C	+	VGCHD	Y
AAAAATGCS	8	m4C	SK43_NODE_24	48945	AAAAATACC	C	+	VGCHD	Y
AAAAATGCS	8	m4C	SK43_NODE_24	66838	AAAAATACT	C	+	VGCHD	Y
AAAAATGCS	8	m4C	SK43_NODE_21	85210	AAAAATACC	C	+	VGCHD	Y
AAAAATGCS	8	m4C	SK43_NODE_131	11523	AAAAATGCC	C	+	VGCHD	Y
AAAAATGCS	8	m4C	SK43_opera_contig_88	28138	AAAAATGCA	C	+	VGCHD	Y
AAAAATGCS	8	m4C	SK43_contig_77_pilon	62534	AAAAATACT	C	+	VGCHD	Y
AAAAATGCS	8	m4C	H50_NODE_2	117133	AAAAATGCA	C	+	VGCHD	Y
AAAAATGCS	8	m4C	H22_NODE_3	330303	AAAAATTCC	C	+	VGCHD	Y
AAAAATGCS	8	m4C	SK43_NODE_1	8487	AAAAATGCA	C	+	VGCHD	Y
AAAAATGCS	8	m4C	H46_NODE_6	24652	AAAAATGCG	C	+	VGCHD	Y
AAAAATGCS	8	m4C	SK43_NODE_62	13263	AGAAATGCG	C	+	VGCHD	Y
AAAAATGCS	8	m4C	SK27_NODE_14	67829	AATAATACG	C	+	VGCHD	Y
AAAAATGCS	8	m4C	H31_contig_133_pilon	31192	AAAAATACC	C	+	VGCHD	Y
AAAAATGCS	8	m4C	SK43_NODE_21	33571	AGAAATGCC	C	+	VGCHD	Y
AAAAATGCS	8	m4C	SK43_contig_684_pilon	11266	AAAAATGCC	C	+	VGCHD	Y
AAAAATGCS	8	m4C	SK43_contig_684_pilon	23461	AAAAATACT	C	+	VGCHD	Y
AAAAATGCS	8	m4C	SK43_contig_77_pilon	19249	AAAAATTCC	C	+	VGCHD	Y
AAAAATGCS	8	m4C	SK43_contig_644_pilon	35608	AAAAATGCA	C	+	VGCHD	Y
AAAAATGCS	8	m4C	SK43_NODE_99	11203	AAAAATGCC	C	+	VGCHD	Y
AAAAATGCS	8	m4C	SK43_opera_contig_1	102537	AAAAATTCC	C	+	VGCHD	Y
AAAAATGCS	8	m4C	SK43_contig_377_pilon	10891	AAAAATGCA	C	+	VGCHD	Y
AAAAATGCS	8	m4C	SK43_contig_607_pilon	143867	AAAAATGCA	C	+	VGCHD	Y
AAAAATGCS	8	m4C	H50_NODE_2	111051	AAAAATGCA	C	+	VGCHD	Y
AAAAATGCS	8	m4C	NCF026_ctg00000001_pilon	46082	ACAAATGCC	C	+	VGCHD	Y
AAAAATGCS	8	m4C	SK43_contig_88_pilon	129136	AGAAATGCG	C	+	VGCHD	Y
AAAAATGCS	8	m4C	SK43_contig_631_pilon	6210	AACAATGCG	C	+	VGCHD	Y
AAAAATGCS	8	m4C	SK43_contig_629_pilon	14771	AGAAATGCG	C	+	VGCHD	Y
AAAAATGCS	8	m4C	SK43_contig_314_pilon	5949	AAAAATGCG	C	+	VGCHD	Y
AAAAATGCS	8	m4C	SK43_NODE_152	32023	AAAAATGCA	C	+	VGCHD	Y
AAAAATGCS	8	m4C	SK43_NODE_35	50446	AAAAATTCC	C	+	VGCHD	Y
AAAAATGCS	8	m4C	H50_NODE_2	111151	AAAAATGCG	C	+	VGCHD	Y
AAAAATGCS	8	m4C	H50_NODE_2	108923	AAAAATGCG	C	+	VGCHD	Y
AAAAATGCS	8	m4C	SK43_contig_77_pilon	45514	AAAAATACC	C	+	VGCHD	Y
AAAAATGCS	8	m4C	SK43_contig_674_pilon	317019	AAAAATGCG	C	+	VGCHD	Y
AAAAATGCS	8	m4C	H50_NODE_2	9244	AAAAATGCG	C	+	VGCHD	Y
AAAAATGCS	8	m4C	SK43_contig_626_pilon	7223	AAAAATGCG	C	+	VGCHD	Y
AAAAATGCS	8	m4C	SK43_contig_684_pilon	25188	AAAAATACT	C	+	VGCHD	Y
AAAAATGCS	8	m4C	SK43_NODE_1	167788	AAAAATGCA	C	+	VGCHD	Y
AAAAATGCS	8	m4C	SK43_NODE_159	30336	AAAAATGCG	C	+	VGCHD	Y
AAAAATGCS	8	m4C	SK43_contig_330_pilon	62210	AAAAATGCC	C	+	VGCHD	Y
AAAAATGCS	8	m4C	SK43_contig-120_63	36500	AAAAATGCG	C	+	VGCHD	Y
AAAAATGCS	8	m4C	SK43_NODE_62	31167	AAAAATGCG	C	+	VGCHD	Y
AAAAATGCS	8	m4C	SK43_NODE_13	38455	AAAAATGCG	C	+	VGCHD	Y
AAAAATGCS	8	m4C	SK43_NODE_41	33559	AAAAATGCG	C	+	VGCHD	Y
AAAAATGCS	8	m4C	SK43_contig_73_pilon	14144	AAAAATGCG	C	+	VGCHD	Y
AAAAATGCS	8	m4C	SK43_NODE_144	20780	AAAAATGCC	C	+	VGCHD	Y
AAAACATTCA	2	m6A	H27_contig_221_pilon	23008	AAGACATTCA	A	+	CNNR	Y
AAAACATTCA	3	m6A	H69_contig_48_pilon	28839	AAAACTTTCA	A	+	AAAAC	Y
AAAACATTCA	3	m6A	H49_contig_90_pilon	34988	AAAACACTCA	A	+	AAAAC	Y
AAAACATTCA	3	m6A	SK27_contig_4_pilon	40674	ATAACATTCA	A	+	AAAAC	Y
AAAACATTCA	3	m6A	H69_contig_48_pilon	29446	AAAACCTTCA	A	+	AAAAC	Y
AAAACATTCA	3	m6A	H31_contig_33_pilon	62128	AAAACATTCA	A	+	AAAAC	Y
AAAACATTCA	3	m6A	H31_contig_33_pilon	29018	AAAACACTCA	A	+	AAAAC	Y
AAAACATTCA	3	m6A	NCF044_contig-120_7	21352	AAAACACTCA	A	+	AAAAC	Y
AAAACATTCA	3	m6A	B13_contig-120_7	27948	AAAACTTTCA	A	+	AAAAC	Y
AAAACATTCA	3	m6A	SK27_contig_4_pilon	38146	AAATCATTCA	A	+	AAAAC	Y
AAAACATTCA	3	m6A	H27_contig_213_pilon	12517	ATAACATTCA	A	+	AAAAC	Y
AAAACATTCA	3	m6A	SK14_contig_70_pilon	34811	ATAACATTCA	A	+	AAAAC	Y
AAAACATTCA	3	m6A	NCF004_contig_673_pilon	76615	AAAACATTCA	A	+	AAAAC	Y
AAAACATTCA	3	m6A	B13_contig-120_7	44699	AAAACATCCA	A	+	AAAAC	Y
AAAACATTCA	3	m6A	H69_contig_48_pilon	7007	AAAACACTCA	A	+	AAAAC	Y
AAAACATTCA	3	m6A	SK27_contig_4_pilon	10689	AAAACATTTA	A	+	AAAAC	Y
AAAACATTCA	3	m6A	H69_contig_48_pilon	28955	AAAACATTTA	A	+	AAAAC	Y
AAAACATTCA	3	m6A	B13_contig-120_7	39845	AAAACATTCA	A	+	AAAAC	Y
AAAACATTCA	3	m6A	SK27_contig_4_pilon	53752	AAAACATTTA	A	+	AAAAC	Y
AAAACATTCA	4	m6A	SK27_contig-120_67	18786	TAAACATTCA	A	+	VCW	Y
AAAACATTCA	4	m6A	SK27_contig_4_pilon	32509	ATAACATTCA	A	+	VCW	Y
AAAACATTCA	4	m6A	SK27_contig-120_67	26800	TAAACATTCA	A	+	VCW	Y
AAAACATTCA	4	m6A	SK27_contig-120_67	20890	TAAACATTCA	A	+	VCW	Y
AAAACATTCA	4	m6A	SK27_contig_4_pilon	35590	AACACATTCA	A	+	VCW	Y
AAAACATTCA	4	m6A	SK27_contig-120_67	18754	AAAACAATCA	A	+	VCW	Y
AAAACATTCA	4	m6A	SK27_contig-120_67	15323	AAAACATTCA	A	+	VCW	Y
AAAACATTCA	4	m6A	SK27_contig-120_67	21847	AAAACATTCG	A	+	VCW	Y
AAAACATTCA	4	m6A	SK27_contig_4_pilon	70677	AAAACATCCA	A	+	VCW	Y
AAAACATTCA	4	m6A	SK27_contig-120_67	14857	AAAACATTTA	A	+	VCW	Y
AAAACATTCA	4	m6A	SK27_contig-120_67	26993	TAAACATTCA	A	+	VCW	Y
AAAACATTCA	4	m6A	SK27_NODE_91	2693	AAAACATTAA	A	+	VCW	Y
AAAACATTCA	4	m6A	SK27_contig-120_67	18468	AAAACATTCA	A	+	VCW	Y
AAAACATTCA	6	m6A	SK27_contig-120_67	14859	AAAACATTTA	A	+	GTAAG	Y
AAAACATTCA	6	m6A	H31_contig_33_pilon	62131	AAAACATTCA	A	+	GTAAG	Y
AAAACATTCA	6	m6A	H69_contig_48_pilon	7004	AAAACACTCA	A	+	GTAAG	Y
AAAACATTCA	6	m6A	B13_contig-120_7	39848	AAAACATTCA	A	+	GTAAG	Y
AAAACATTCA	6	m6A	SK27_contig-120_67	18466	AAAACATTCA	A	+	GTAAG	Y
AAAACATTCA	6	m6A	SK27_contig-120_67	21849	AAAACATTCG	A	+	GTAAG	Y
AAAACATTCA	6	m6A	NCF004_contig_673_pilon	76618	AAAACATTCA	A	+	GTAAG	Y
AAAACATTCA	6	m6A	SK27_contig-120_67	15321	AAAACATTCA	A	+	GTAAG	Y
AAAACATTCA	6	m6A	H49_contig_90_pilon	34991	AAAACACTCA	A	+	GTAAG	Y
AAAACATTCA	6	m6A	SK27_contig-120_67	20888	TAAACATTCA	A	+	GTAAG	Y
AAAACATTCA	6	m6A	SK27_NODE_91	2691	AAAACATTAA	A	+	GTAAG	Y
AAAACATTCA	6	m6A	H69_contig_48_pilon	64999	AAAACATCCA	A	+	GTAAG	Y
AAAACATTCA	6	m6A	NCF044_contig-120_7	21355	AAAACACTCA	A	+	GTAAG	Y
AAAACATTCA	6	m6A	SK27_contig-120_67	18784	TAAACATTCA	A	+	GTAAG	Y
AAAACATTCA	6	m6A	NC185_contig-120_93	26584	AAAACATACA	A	+	GTAAG	Y
AAAACATTCA	6	m6A	H31_contig_33_pilon	29015	AAAACACTCA	A	+	GTAAG	Y
AAAACATTCA	6	m6A	SK27_contig-120_67	26995	TAAACATTCA	A	+	GTAAG	Y
AAAACATTCA	6	m6A	SK27_NODE_122	26921	AAAACATCCA	A	+	GTAAG	Y
AAAACATTCA	6	m6A	SK27_contig-120_67	26798	TAAACATTCA	A	+	GTAAG	Y
AAAACATTCA	7	m6A	SK27_contig-120_67	15320	AAAACATTCA	T	-	GTAAG	Y
AAAACATTCA	7	m6A	SK27_contig-120_67	18783	TAAACATTCA	T	-	GTAAG	Y
AAAACATTCA	7	m6A	SK27_NODE_91	11002	AAAACGTTCA	T	-	GTAAG	Y
AAAACATTCA	7	m6A	NCF044_contig-120_7	29583	AAAACAATCA	A	+	GTAAG	Y
AAAACATTCA	7	m6A	SK27_contig-120_67	18751	AAAACAATCA	A	+	GTAAG	Y
AAAACATTCA	7	m6A	SK27_contig-120_67	26996	TAAACATTCA	T	-	GTAAG	Y
AAAACATTCA	7	m6A	SK27_contig_54_pilon	31563	AAAACGTTCA	T	-	GTAAG	Y
AAAACATTCA	7	m6A	SK27_contig-120_67	20887	TAAACATTCA	T	-	GTAAG	Y
AAAACATTCA	7	m6A	SK27_contig-120_67	21850	AAAACATTCG	T	-	GTAAG	Y
AAAACATTCA	7	m6A	SK27_contig-120_67	26797	TAAACATTCA	T	-	GTAAG	Y
AAAACATTCA	7	m6A	SK27_contig-120_67	18465	AAAACATTCA	T	-	GTAAG	Y
AAAACATTCA	7	m6A	SK27_contig-120_67	14860	AAAACATTTA	T	-	GTAAG	Y
AAAACATTCA	7	m6A	SK27_contig_47_pilon	2337	AAAAGATTCA	T	-	GTAAG	Y
AAAACATTCA	8	m6A	H48_contig-120_28	49032	AAGACATTCA	T	-	GTAAG	Y
AAAACATTCA	8	m6A	H48_contig-120_28	18524	AAAACATTCC	T	-	GTAAG	Y
AAAACCKH	3	m6A	H22_NODE_16	45683	AAAACCTT	A	+	CCAAAA	Y
AAAACCKH	4	m6A	NC173_NODE_1	425718	AAAACCGC	A	+	CCAAAA	Y
AAAACCKH	4	m6A	H13_NODE_2	118539	AAAACCGT	A	+	CCAAAA	Y
AAAACCKH	4	m6A	NC210_NODE_2	64939	AAAACCGC	A	+	CCAAAA	Y
AAAACCKH	4	m6A	H46_NODE_6	13804	AAAACCGC	A	+	CCAAAA	Y
AAAACCKH	4	m6A	H46_NODE_6	233819	AAAACCGC	A	+	CCAAAA	Y
AAAACCKH	4	m6A	DC23_opera_contig_4	172151	AAAACCGC	A	+	CCAAAA	Y
AAAACCKH	4	m6A	NC210_NODE_2	70810	AAAACCGC	A	+	CCAAAA	Y
AAAACCKH	4	m6A	NC210_NODE_2	12137	AAAACCTC	A	+	CCAAAA	Y
AAAACCKH	4	m6A	H13_NODE_2	16702	AAAACCGA	A	+	CCAAAA	Y
AAAACCKH	4	m6A	NC210_NODE_2	54745	AAAACCGC	A	+	CCAAAA	Y
AAAACCKH	4	m6A	H49_opera_contig_2	71445	AAAACCGC	A	+	CCAAAA	Y
AAAACCKH	4	m6A	NC210_NODE_2	41056	AAAACCGA	A	+	CCAAAA	Y
AAAACCKH	4	m6A	H46_NODE_6	133342	AAAACCGC	A	+	CCAAAA	Y
AAAACCKH	4	m6A	NC173_NODE_1	352982	AAAACCGA	A	+	CCAAAA	Y
AAAACCKH	4	m6A	DC23_opera_contig_3	124177	AGAACCGT	A	+	CCAAAA	Y
AAAACCKH	4	m6A	NC199_contig-120_2	10278	AAAACCGA	A	+	CCAAAA	Y
AAAACCKH	4	m6A	NC210_NODE_2	35767	AAAACCGC	A	+	CCAAAA	Y
AAAACCKH	4	m6A	NC173_NODE_1	323960	AAAACCGC	A	+	CCAAAA	Y
AAAACCKH	4	m6A	NC210_NODE_2	67041	AAAACCGA	A	+	CCAAAA	Y
AAAACCKH	4	m6A	NC210_NODE_2	24395	AAAACCGT	A	+	CCAAAA	Y
AAAACCKH	4	m6A	DC23_NODE_1	210229	AAAACCGC	A	+	CCAAAA	Y
AAAACCKH	4	m6A	H46_NODE_6	82400	AAAACCGA	A	+	CCAAAA	Y
AAAACCKH	4	m6A	DC23_opera_contig_3	160692	AAAACCGC	A	+	CCAAAA	Y
AAAACCKH	4	m6A	DC23_opera_contig_3	87262	AAAACCGC	A	+	CCAAAA	Y
AAAACCKH	4	m6A	NC210_NODE_2	28940	AAAACCGA	A	+	CCAAAA	Y
AAAACCKH	4	m6A	H13_NODE_2	393507	AAAACCTC	A	+	CCAAAA	Y
AAAACCKH	4	m6A	H49_opera_contig_2	17352	AAAACCGC	A	+	CCAAAA	Y
AAAACCKH	4	m6A	H13_NODE_2	66097	AAAACCTT	A	+	CCAAAA	Y
AAAACCKH	4	m6A	NC173_NODE_1	474661	AAAACCGA	A	+	CCAAAA	Y
AAAACCKH	4	m6A	H13_NODE_2	65726	AAAACCGC	A	+	CCAAAA	Y
AAAACCKH	4	m6A	H22_NODE_3	323429	AGAACCGT	A	+	CCAAAA	Y
AAAACCKH	4	m6A	H13_NODE_2	25662	AAAACCTC	A	+	CCAAAA	Y
AAAACCKH	4	m6A	H49_contig_96_pilon	315	AAAACCGA	A	+	CCAAAA	Y
AAAACCKH	4	m6A	DC28_NODE_19	47659	AAAACCGA	A	+	CCAAAA	Y
AAAACCKH	4	m6A	H13_NODE_6	206416	AGAACCGT	A	+	CCAAAA	Y
AAAACCKH	4	m6A	NC173_NODE_1	223157	AAAACCGC	A	+	CCAAAA	Y
AAAACCKH	4	m6A	NC210_NODE_2	33870	AAAACCGT	A	+	CCAAAA	Y
AAAACCKH	4	m6A	H46_NODE_6	132215	AAAACCGA	A	+	CCAAAA	Y
AAAACCKH	4	m6A	H47_NODE_30	10423	AAAACCGA	A	+	CCAAAA	Y
AAAACCKH	4	m6A	NC173_NODE_1	460079	AAAACCTT	A	+	CCAAAA	Y
AAAACCKH	4	m6A	DC23_NODE_1	9719	AAAACCTT	A	+	CCAAAA	Y
AAAACCKH	4	m6A	DC16_contig-120_0	119968	AAAACCGA	A	+	CCAAAA	Y
AAAACCKH	4	m6A	NC210_NODE_2	15395	AAAACCTT	A	+	CCAAAA	Y
AAAACCKH	4	m6A	NC210_NODE_2	4727	AAAACCTT	A	+	CCAAAA	Y
AAAACCKH	4	m6A	H49_NODE_2	224418	AAAACCTT	A	+	CCAAAA	Y
AAAACCKH	4	m6A	NC210_NODE_2	13312	AAAACCGA	A	+	CCAAAA	Y
AAAACCKH	4	m6A	NC173_contig_6_pilon	69821	AAAACCTT	A	+	CCAAAA	Y
AAAACCKH	4	m6A	NC210_NODE_2	77028	AGAACCGT	A	+	CCAAAA	Y
AAAACCKH	4	m6A	H46_NODE_6	235679	AAAACCTT	A	+	CCAAAA	Y
AAAACCKH	4	m6A	NC199_contig-120_2	125611	AAAACCTT	A	+	CCAAAA	Y
AAAACCKH	4	m6A	H49_opera_contig_2	74332	AAAACCGT	A	+	CCAAAA	Y
AAAACCKH	4	m6A	SK12_opera_contig_1	182137	AAAACCGC	A	+	CCAAAA	Y
AAAACCKH	4	m6A	NC210_NODE_2	37362	AGAACCGT	A	+	CCAAAA	Y
AAAACCKH	4	m6A	NC210_NODE_2	32276	AAAACCGC	A	+	CCAAAA	Y
AAAACCKH	4	m6A	NC173_NODE_1	475076	AAAACCTT	A	+	CCAAAA	Y
AAAACCKH	4	m6A	NC210_NODE_2	60423	AAAACCTC	A	+	CCAAAA	Y
AAAACCKH	4	m6A	NC210_NODE_2	21779	AAAACCGA	A	+	CCAAAA	Y
AAAACCKH	4	m6A	DC23_opera_contig_4	162975	AAAACCTC	A	+	CCAAAA	Y
AAAACCKH	4	m6A	H49_contig_96_pilon	2752	AAAACCGA	A	+	CCAAAA	Y
AAAACCKH	4	m6A	DC23_opera_contig_4	160680	AAAACCGC	A	+	CCAAAA	Y
AAAACCKH	4	m6A	NC210_NODE_2	20655	AAAACCTT	A	+	CCAAAA	Y
AAAACCKH	4	m6A	H49_contig_96_pilon	4141	AAAACCGA	A	+	CCAAAA	Y
AAAACCKH	4	m6A	DC23_opera_contig_4	100119	AGAACCGT	A	+	CCAAAA	Y
AAAACCKH	4	m6A	DC23_opera_contig_4	164529	AGAACCGT	A	+	CCAAAA	Y
AAAACCKH	4	m6A	DC23_NODE_1	13282	AAAACCGA	A	+	CCAAAA	Y
AAAACCKH	4	m6A	NC173_NODE_1	98107	AAAACCGT	A	+	CCAAAA	Y
AAAACCKH	4	m6A	H46_NODE_6	26019	AAAACCTT	A	+	CCAAAA	Y
AAAACCKH	4	m6A	S06_contig-120_0	79944	AAAACCGC	A	+	CCAAAA	Y
AAAACCKH	4	m6A	NC210_NODE_2	43668	AAAACCTT	A	+	CCAAAA	Y
AAAACCKH	4	m6A	NC210_NODE_2	61960	AAAACCGT	A	+	CCAAAA	Y
AAAACCKH	4	m6A	H13_NODE_2	44037	AAAACCTT	A	+	CCAAAA	Y
AAAACCKH	4	m6A	DC23_opera_contig_3	164116	AGAACCGT	A	+	CCAAAA	Y
AAAACCKH	4	m6A	H13_NODE_2	208119	AAAACCGT	A	+	CCAAAA	Y
AAAACCKH	4	m6A	H46_NODE_6	425647	AAAACCGA	A	+	CCAAAA	Y
AAAACCKH	4	m6A	NC173_NODE_1	120733	AAAACCGT	A	+	CCAAAA	Y
AAAACCKH	4	m6A	DC16_contig-120_0	92461	AAAACCTT	A	+	CCAAAA	Y
AAAACCKH	4	m6A	NC173_NODE_1	324781	AAAACCGA	A	+	CCAAAA	Y
AAAACCKH	4	m6A	NC210_NODE_2	1260	AAAACCTT	A	+	CCAAAA	Y
AAAACCKH	4	m6A	NC173_NODE_1	751928	AAAACCGC	A	+	CCAAAA	Y
AAAACCKH	4	m6A	NC210_NODE_2	52769	AAAACCGA	A	+	CCAAAA	Y
AAAACCKH	4	m6A	NC210_NODE_2	57167	AAAACCGA	A	+	CCAAAA	Y
AAAACCKH	4	m6A	NC210_NODE_2	38859	AAAACCGT	A	+	CCAAAA	Y
AAAACCKH	4	m6A	NC210_NODE_2	42217	AAAACCTT	A	+	CCAAAA	Y
AAAACCKH	4	m6A	DC23_opera_contig_3	83938	AAAACCGT	A	+	CCAAAA	Y
AAAACCKH	4	m6A	NC210_NODE_2	80762	AGAACCGT	A	+	CCAAAA	Y
AAAACCKH	4	m6A	H22_NODE_3	222652	AAAACCTT	A	+	CCAAAA	Y
AAAACCKH	4	m6A	H13_NODE_2	452707	AAAACCTT	A	+	CCAAAA	Y
AAAACCKH	4	m6A	NC210_NODE_2	25701	AAAACCGC	A	+	CCAAAA	Y
AAAACCKH	4	m6A	NC173_NODE_1	96112	AAAACCGC	A	+	CCAAAA	Y
AAAACCKH	4	m6A	H13_NODE_2	73204	AAAACCTT	A	+	CCAAAA	Y
AAAACCKH	4	m6A	H13_NODE_2	72651	AAAACCTT	A	+	CCAAAA	Y
AAAACCKH	4	m6A	H22_NODE_3	166415	AAAACCGT	A	+	CCAAAA	Y
AAAACCKH	4	m6A	DC23_opera_contig_3	159493	AAAACCGA	A	+	CCAAAA	Y
AAAACCKH	4	m6A	H49_NODE_2	237413	AAAACCGA	A	+	CCAAAA	Y
AAAACCKH	4	m6A	NC173_NODE_1	601844	AGAACCGT	A	+	CCAAAA	Y
AAAACCKH	4	m6A	NC210_NODE_2	31068	AAAACCGC	A	+	CCAAAA	Y
AAAACCKH	4	m6A	H13_NODE_2	109503	AAAACCTC	A	+	CCAAAA	Y
AAAACCKH	4	m6A	NC210_NODE_2	56477	AAAACCGA	A	+	CCAAAA	Y
AAAACCKH	4	m6A	DC23_opera_contig_3	161012	AAAACCTT	A	+	CCAAAA	Y
AAAACCKH	4	m6A	DC23_contig-120_0	204194	AAAACCTT	A	+	CCAAAA	Y
AAAACCKH	4	m6A	DC26_contig_826_pilon	33610	AAAACCGA	A	+	CCAAAA	Y
AAAACCKH	4	m6A	SK51_contig_444_pilon	6668	AAAACCGC	A	+	CCAAAA	Y
AAAACCKH	4	m6A	NC210_NODE_2	65565	AGAACCGT	A	+	CCAAAA	Y
AAAACCKH	4	m6A	DC23_opera_contig_3	121697	AAAACCGA	A	+	CCAAAA	Y
AAAACCKH	4	m6A	S06_contig-120_0	78596	AAAACCGT	A	+	CCAAAA	Y
AAAACCKH	4	m6A	SK12_opera_contig_1	181980	AAAACCGA	A	+	CCAAAA	Y
AAAACCKH	4	m6A	NC210_NODE_2	16052	AAAACCTT	A	+	CCAAAA	Y
AAAACCKH	4	m6A	H46_NODE_6	234423	AAAACCGC	A	+	CCAAAA	Y
AAAACCKH	4	m6A	DC26_contig_826_pilon	33536	AAAACCGC	A	+	CCAAAA	Y
AAAACCKH	4	m6A	NC173_NODE_1	268049	AAAACCTC	A	+	CCAAAA	Y
AAAACCKH	4	m6A	DC23_NODE_1	6523	AAAACCGA	A	+	CCAAAA	Y
AAAACCKH	4	m6A	DC23_opera_contig_3	122409	AAAACCTT	A	+	CCAAAA	Y
AAAACCKH	4	m6A	H13_NODE_2	42494	AAAACCGT	A	+	CCAAAA	Y
AAAACCKH	4	m6A	DC23_NODE_1	166220	AAAACCGA	A	+	CCAAAA	Y
AAAACCKH	4	m6A	DC23_opera_contig_3	85914	AAAACCTT	A	+	CCAAAA	Y
AAAACCKH	4	m6A	NC210_NODE_2	26962	AAAACCGC	A	+	CCAAAA	Y
AAAACCKH	4	m6A	NC173_NODE_1	424434	AAAACCGT	A	+	CCAAAA	Y
AAAACCKH	4	m6A	DC23_opera_contig_3	84465	AAAACCGT	A	+	CCAAAA	Y
AAAACCKH	4	m6A	H13_NODE_2	108728	AAAACCGA	A	+	CCAAAA	Y
AAAACCKH	4	m6A	H49_opera_contig_2	19962	AGAACCGT	A	+	CCAAAA	Y
AAAACCKH	4	m6A	DC23_opera_contig_3	104459	AAAACCGA	A	+	CCAAAA	Y
AAAACCKH	4	m6A	NC173_NODE_1	692346	AGAACCGT	A	+	CCAAAA	Y
AAAACCKH	4	m6A	H13_NODE_2	43398	AAAACCGA	A	+	CCAAAA	Y
AAAACCKH	4	m6A	H13_NODE_2	109588	AAAACCGT	A	+	CCAAAA	Y
AAAACCKH	4	m6A	H46_NODE_6	234090	AAAACCGC	A	+	CCAAAA	Y
AAAACCKH	4	m6A	H13_NODE_2	27558	AAAACCGT	A	+	CCAAAA	Y
AAAACCKH	4	m6A	H13_NODE_2	42909	AAAACCGC	A	+	CCAAAA	Y
AAAACCKH	4	m6A	NC210_NODE_2	52245	AAAACCTT	A	+	CCAAAA	Y
AAAACCKH	4	m6A	H13_NODE_2	431642	AAAACCGA	A	+	CCAAAA	Y
AAAACCKH	4	m6A	S06_contig-120_0	79875	AGAACCGT	A	+	CCAAAA	Y
AAAACCKH	4	m6A	NC173_NODE_1	96123	AAAACCTC	A	+	CCAAAA	Y
AAAACCKH	4	m6A	DC23_opera_contig_3	159357	AAAACCTT	A	+	CCAAAA	Y
AAAACCKH	4	m6A	DC23_NODE_1	101466	AAAACCGA	A	+	CCAAAA	Y
AAAACCKH	4	m6A	H13_NODE_2	2775	AAAACCGA	A	+	CCAAAA	Y
AAAACCKH	4	m6A	H46_NODE_6	234942	AAAACCGC	A	+	CCAAAA	Y
AAAACCKH	4	m6A	H46_NODE_6	21909	AAAACCTT	A	+	CCAAAA	Y
AAAACCKH	4	m6A	DC23_opera_contig_3	120459	AAAACCGA	A	+	CCAAAA	Y
AAAACCKH	4	m6A	NC210_NODE_2	56027	AAAACCTT	A	+	CCAAAA	Y
AAAACCKH	4	m6A	S06_contig-120_0	12155	AAAACCGA	A	+	CCAAAA	Y
AAAACCKH	4	m6A	H13_NODE_2	174933	AAAACCGC	A	+	CCAAAA	Y
AAAACCKH	4	m6A	DC26_contig_826_pilon	29483	AAAACCTC	A	+	CCAAAA	Y
AAAACCKH	4	m6A	DC23_contig-120_0	204750	AGAACCGT	A	+	CCAAAA	Y
AAAACCKH	4	m6A	NC210_NODE_2	76003	AAAACCTT	A	+	CCAAAA	Y
AAAACCKH	4	m6A	H13_NODE_6	82200	AAAACCGA	A	+	CCAAAA	Y
AAAACCKH	4	m6A	DC16_NODE_1	33810	AAAACCGA	A	+	CCAAAA	Y
AAAACCKH	4	m6A	H46_NODE_6	234056	AGAACCGT	A	+	CCAAAA	Y
AAAACCKH	4	m6A	NC173_NODE_1	120259	AAAACCTC	A	+	CCAAAA	Y
AAAACCKH	4	m6A	NC210_NODE_2	41114	AAAACCGT	A	+	CCAAAA	Y
AAAACCKH	4	m6A	DC23_NODE_1	8286	AAAACCGT	A	+	CCAAAA	Y
AAAACCKH	4	m6A	NC210_NODE_2	67413	AAAACCTT	A	+	CCAAAA	Y
AAAACCKH	4	m6A	NC210_NODE_2	17051	AAAACCGC	A	+	CCAAAA	Y
AAAACCKH	4	m6A	DC23_NODE_1	6189	AAAACCGC	A	+	CCAAAA	Y
AAAACCKH	4	m6A	H49_contig_96_pilon	2089	AGAACCGT	A	+	CCAAAA	Y
AAAACCKH	4	m6A	H13_NODE_2	109565	AAAACCGA	A	+	CCAAAA	Y
AAAACCKH	4	m6A	NC210_NODE_2	5654	AAAACCGC	A	+	CCAAAA	Y
AAAACCKH	4	m6A	NC210_NODE_2	44296	AAAACCGC	A	+	CCAAAA	Y
AAAACCKH	4	m6A	H49_contig_96_pilon	1417	AGAACCGT	A	+	CCAAAA	Y
AAAACCKH	4	m6A	H49_NODE_2	228386	AAAACCGT	A	+	CCAAAA	Y
AAAACCKH	4	m6A	NC210_NODE_2	8109	AAAACCGT	A	+	CCAAAA	Y
AAAACCKH	4	m6A	H13_NODE_2	116035	AAAACCGA	A	+	CCAAAA	Y
AAAACCKH	4	m6A	H46_NODE_6	25264	AAAACCGC	A	+	CCAAAA	Y
AAAACCKH	4	m6A	NC210_NODE_2	60578	AAAACCTT	A	+	CCAAAA	Y
AAAACCKH	4	m6A	H13_NODE_2	65469	AAAACCGC	A	+	CCAAAA	Y
AAAACCKH	4	m6A	NC210_NODE_2	50108	AAAACCGC	A	+	CCAAAA	Y
AAAACCKH	4	m6A	H13_NODE_2	27512	AAAACCGC	A	+	CCAAAA	Y
AAAACCKH	4	m6A	H13_NODE_2	431280	AAAACCTC	A	+	CCAAAA	Y
AAAACCKH	4	m6A	DC23_NODE_1	10656	AGAACCGT	A	+	CCAAAA	Y
AAAACCKH	4	m6A	H49_opera_contig_2	73556	AAAACCTT	A	+	CCAAAA	Y
AAAACCKH	4	m6A	DC23_opera_contig_4	62350	AAAACCGT	A	+	CCAAAA	Y
AAAACCKH	4	m6A	NC210_NODE_2	37017	AAAACCGC	A	+	CCAAAA	Y
AAAACCKH	4	m6A	DC23_NODE_1	397102	AAAACCGA	A	+	CCAAAA	Y
AAAACCKH	4	m6A	DC23_opera_contig_4	166019	AAAACCGA	A	+	CCAAAA	Y
AAAACCKH	4	m6A	H46_NODE_6	16726	AAAACCTC	A	+	CCAAAA	Y
AAAACCKH	7	m6A	NC210_contig-120_1	18199	AAAACCTC	T	-	CD	Y
AAAACCKH	7	m6A	NC210_contig-120_13	19925	AAAACCTC	T	-	CD	Y
AAAACCKH	7	m6A	A107_NODE_45	24033	AAAACCTC	T	-	CD	Y
AAAACGCCC	2	m4C	SK08_contig_52_pilon	16862	AGAACGCCC	G	-	VGCHD	Y
AAAACGCCC	2	m4C	SK44_NODE_101	17620	AGAACGCCC	G	-	VGCHD	Y
AAAACGCCC	2	m4C	A09_NODE_65	4808	AGAACGCCC	G	-	VGCHD	Y
AAAACGCCC	2	m4C	A107_NODE_9	12379	AGAACGCCC	G	-	VGCHD	Y
AAAACGCCC	2	m4C	SK44_NODE_95	12091	GGAACGCCT	G	-	VGCHD	Y
AAAACGCCC	2	m4C	H22_NODE_7	23078	AGAACGCCC	G	-	VGCHD	Y
AAAACGCCC	2	m4C	H46_NODE_1	880045	AGAACGCCC	G	-	VGCHD	Y
AAAACGCCC	2	m4C	SK44_contig-120_19	36701	AGAACGCCT	G	-	VGCHD	Y
AAAACGCCC	2	m4C	SK44_contig_975_pilon	37927	AGAACGCCC	G	-	VGCHD	Y
AAAACGCCC	4	m4C	H46_NODE_1	984432	AAACCGCCT	C	+	BBCGD	Y
AAAACGCCC	4	m4C	H46_contig_431_pilon	37816	AAACCGCCC	C	+	BBCGD	Y
AAAACGCCC	4	m4C	H46_NODE_1	870714	GAACCGCCC	C	+	BBCGD	Y
AAAACGCCC	4	m4C	H46_NODE_4	423586	AAAGCGCAC	G	-	BBCGD	Y
AAAACGCCC	4	m4C	H65_NODE_37	22032	AAACCGCCC	C	+	BBCGD	Y
AAAACGCCC	4	m4C	A11_NODE_13	57274	AAACCGCCC	C	+	BBCGD	Y
AAAACGCCC	4	m4C	A09_contig_13_pilon	25512	AAAGCGCCC	G	-	BBCGD	Y
AAAACGCCC	4	m4C	H46_NODE_1	878948	GAACCGCCC	C	+	BBCGD	Y
AAAACGCCC	4	m4C	H46_NODE_39	32697	AAAGCGCCT	G	-	BBCGD	Y
AAAACGCCC	4	m4C	A11_contig-120_5	17293	AAACCGCCC	C	+	BBCGD	Y
AAAACGCCC	4	m4C	H46_NODE_4	180347	AAAGCGCCC	G	-	BBCGD	Y
AAAACGCCC	4	m4C	H11_contig-120_20	2595	AAAGCGCAC	G	-	BBCGD	Y
AAAACGCCC	4	m4C	H46_NODE_4	179688	AAAGCGCCC	G	-	BBCGD	Y
AAAACGCCC	4	m4C	H46_NODE_4	487035	GAACCGCCT	C	+	BBCGD	Y
AAAACGCCC	4	m4C	A09_NODE_8	99072	AAAGCGCCC	G	-	BBCGD	Y
AAAACGCCC	5	m4C	SK51_contig_82_pilon	84337	AGAACGCCC	C	+	CGCCC	Y
AAAACGCCC	5	m4C	H46_NODE_5	122990	AAAACACCC	C	+	CGCCC	Y
AAAACGCCC	5	m4C	H46_NODE_1	881756	GAAACGCCC	C	+	CGCCC	Y
AAAACGCCC	5	m4C	H13_contig_18_pilon	11185	AAACCGCCC	C	+	CGCCC	Y
AAAACGCCC	5	m4C	A107_NODE_9	41033	AAAACACCC	C	+	CGCCC	Y
AAAACGCCC	5	m4C	H46_NODE_1	79866	AAAACGCAT	C	+	CGCCC	Y
AAAACGCCC	5	m4C	H46_NODE_1	733361	AAAACGCAC	C	+	CGCCC	Y
AAAACGCCC	5	m4C	SK44_NODE_63	21501	AAACCGCCC	C	+	CGCCC	Y
AAAACGCCC	5	m4C	H46_NODE_5	163946	AAAACGCAT	C	+	CGCCC	Y
AAAACGCCC	5	m4C	H46_opera_contig_49	23829	AGAACGCCT	C	+	CGCCC	Y
AAAACGCCC	5	m4C	SK44_contig-120_77	12987	AAAACGCTT	C	+	CGCCC	Y
AAAACGCCC	5	m4C	SK44_NODE_154	33728	GGAACGCCC	C	+	CGCCC	Y
AAAACGCCC	5	m4C	H22_contig_184_pilon	12188	AAAACGACC	C	+	CGCCC	Y
AAAACGCCC	5	m4C	A09_NODE_62	34781	GAAACACCC	C	+	CGCCC	Y
AAAACGCCC	5	m4C	SK44_NODE_90	39729	AAAACGCAC	C	+	CGCCC	Y
AAAACGCCC	5	m4C	B13_NODE_13	29445	AAAACTCCC	C	+	CGCCC	Y
AAAACGCCC	5	m4C	H47_NODE_94	4958	AAAACGGCC	C	+	CGCCC	Y
AAAACGCCC	5	m4C	A09_contig_13_pilon	25511	AAAGCGCCC	C	+	CGCCC	Y
AAAACGCCC	5	m4C	QM02_contig_294_pilon	29510	AAAACACCC	C	+	CGCCC	Y
AAAACGCCC	5	m4C	SK05_contig-120_53	34773	AAAACGTCC	C	+	CGCCC	Y
AAAACGCCC	5	m4C	H46_NODE_103	31479	AAAACGCCA	C	+	CGCCC	Y
AAAACGCCC	5	m4C	A107_NODE_9	8453	AAACCACCC	C	+	CGCCC	Y
AAAACGCCC	5	m4C	A01_opera_contig_6	30635	AAAAGGCCC	G	-	CGCCC	Y
AAAACGCCC	5	m4C	H46_NODE_1	341317	GAAACGCCA	C	+	CGCCC	Y
AAAACGCCC	5	m4C	A09_contig_240_pilon	200199	AAAACGACC	C	+	CGCCC	Y
AAAACGCCC	5	m4C	A09_NODE_95	21123	AAAACGCAC	C	+	CGCCC	Y
AAAACGCCC	5	m4C	H46_NODE_5	41506	AAAACGCCA	C	+	CGCCC	Y
AAAACGCCC	5	m4C	f6007_contig-120_2	8263	AAAACGACC	C	+	CGCCC	Y
AAAACGCCC	5	m4C	DC25_contig_188_pilon	11679	AAAGCGCAC	C	+	CGCCC	Y
AAAACGCCC	5	m4C	NCF026_contig-120_7	25783	AAAACTCCC	C	+	CGCCC	Y
AAAACGCCC	5	m4C	H19_contig_893_pilon	8882	AAAACGCCA	C	+	CGCCC	Y
AAAACGCCC	5	m4C	H46_NODE_1	316345	GAAACGCCT	C	+	CGCCC	Y
AAAACGCCC	5	m4C	H46_NODE_4	567252	AAAGCGCCT	C	+	CGCCC	Y
AAAACGCCC	5	m4C	H63_contig_5_pilon	114998	AAAGCGCCC	C	+	CGCCC	Y
AAAACGCCC	5	m4C	DC05_NODE_18	41423	AAAACGACC	C	+	CGCCC	Y
AAAACGCCC	5	m4C	H46_NODE_37	73770	AAAACACCT	C	+	CGCCC	Y
AAAACGCCC	5	m4C	DC23_NODE_17	30751	AAAACGCCC	C	+	CGCCC	Y
AAAACGCCC	5	m4C	NCF051_contig_111_pilon	19173	AAAACGTCC	C	+	CGCCC	Y
AAAACGCCC	5	m4C	NC185_NODE_8	156736	GGAACGCCT	C	+	CGCCC	Y
AAAACGCCC	5	m4C	QM02_contig_295_pilon	5749	AAACCGCCC	C	+	CGCCC	Y
AAAACGCCC	5	m4C	DC09_contig-120_0	9209	AAAACGCCA	C	+	CGCCC	Y
AAAACGCCC	5	m4C	SK14_contig_73_pilon	37415	AAAAGGCCC	G	-	CGCCC	Y
AAAACGCCC	5	m4C	H46_NODE_4	179687	AAAGCGCCC	C	+	CGCCC	Y
AAAACGCCC	5	m4C	H46_NODE_1	523002	AAGACGCCC	C	+	CGCCC	Y
AAAACGCCC	5	m4C	A107_NODE_9	15836	AATACACCC	C	+	CGCCC	Y
AAAACGCCC	5	m4C	SK44_NODE_3	78290	AAAACGCCC	C	+	CGCCC	Y
AAAACGCCC	5	m4C	S05_contig_22_pilon	28634	AAAACGCCG	C	+	CGCCC	Y
AAAACGCCC	5	m4C	A04_contig-120_3	6008	AGAACGCCT	C	+	CGCCC	Y
AAAACGCCC	5	m4C	H46_utg00000002_pilon	14096	GGAACGCCT	C	+	CGCCC	Y
AAAACGCCC	5	m4C	H22_contig-120_99	5609	AATACGCAC	C	+	CGCCC	Y
AAAACGCCC	5	m4C	SK44_contig-120_19	36704	AGAACGCCT	C	+	CGCCC	Y
AAAACGCCC	5	m4C	H46_NODE_4	180348	AAAGCGCCC	C	+	CGCCC	Y
AAAACGCCC	5	m4C	H46_contig_187_pilon	42047	AAAGCGCCC	C	+	CGCCC	Y
AAAACGCCC	5	m4C	H13_contig-120_1	197262	AAACCGCCC	C	+	CGCCC	Y
AAAACGCCC	5	m4C	H46_NODE_1	886884	GAAACGCCT	C	+	CGCCC	Y
AAAACGCCC	5	m4C	H46_NODE_37	3488	AAATCGCCT	C	+	CGCCC	Y
AAAACGCCC	5	m4C	H22_NODE_7	169686	AATACGCAC	C	+	CGCCC	Y
AAAACGCCC	5	m4C	A107_NODE_9	49632	AATACACCC	C	+	CGCCC	Y
AAAACGCCC	5	m4C	QM01_contig_233	54826	AAAACGCTC	C	+	CGCCC	Y
AAAACGCCC	5	m4C	SK44_NODE_113	25600	GGAACGCCT	C	+	CGCCC	Y
AAAACGCCC	5	m4C	A09_contig_240_pilon	114615	AAAACGACC	C	+	CGCCC	Y
AAAACGCCC	5	m4C	SK28_contig-120_26	18939	AAAACACCC	C	+	CGCCC	Y
AAAACGCCC	5	m4C	H46_contig_242_pilon	17467	AAACCGCCT	C	+	CGCCC	Y
AAAACGCCC	5	m4C	SK44_NODE_14	95240	AAAACGCAT	C	+	CGCCC	Y
AAAACGCCC	5	m4C	H46_utg00000002_pilon	12116	AAACCGCCC	C	+	CGCCC	Y
AAAACGCCC	5	m4C	SK28_contig-120_11	47981	AAAACGTCC	C	+	CGCCC	Y
AAAACGCCC	5	m4C	NC173_NODE_1	596296	AAACCGCCC	C	+	CGCCC	Y
AAAACGCCC	5	m4C	H46_NODE_4	43228	AAAGCGCCC	C	+	CGCCC	Y
AAAACGCCC	5	m4C	H46_NODE_4	487034	GAACCGCCT	C	+	CGCCC	Y
AAAACGCCC	5	m4C	H02_NODE_1	230523	AAACCGCCT	C	+	CGCCC	Y
AAAACGCCC	5	m4C	A11_contig-120_5	17292	AAACCGCCC	C	+	CGCCC	Y
AAAACGCCC	5	m4C	A09_contig_13_pilon	54040	CAAACGCCC	C	+	CGCCC	Y
AAAACGCCC	6	m4C	H46_NODE_5	279412	AAACCGCCC	G	-	CGCCC	Y
AAAACGCCC	6	m4C	SK44_contig-120_6	23299	AAAACGCTT	G	-	CGCCC	Y
AAAACGCCC	6	m4C	SK54_NODE_80	7481	GAACCGCCC	G	-	CGCCC	Y
AAAACGCCC	6	m4C	SK44_NODE_20	94020	GAAACGCCC	G	-	CGCCC	Y
AAAACGCCC	6	m4C	H46_NODE_1	755428	AAAACGCAC	G	-	CGCCC	Y
AAAACGCCC	6	m4C	H46_NODE_5	9581	GAACCGCCC	G	-	CGCCC	Y
AAAACGCCC	6	m4C	H46_opera_contig_89	34994	AAATCGCCC	G	-	CGCCC	Y
AAAACGCCC	6	m4C	H46_NODE_1	451737	GAACCGCCC	G	-	CGCCC	Y
AAAACGCCC	6	m4C	SK44_NODE_3	193466	GGAACGCCC	G	-	CGCCC	Y
AAAACGCCC	6	m4C	NC159_NODE_20	19552	AAACCGCCC	G	-	CGCCC	Y
AAAACGCCC	6	m4C	H46_NODE_10	262807	AAATCGCCC	G	-	CGCCC	Y
AAAACGCCC	6	m4C	SK44_contig_972_pilon	7513	GGAACGCCC	G	-	CGCCC	Y
AAAACGCCC	6	m4C	SK44_contig_401_pilon	3472	AAAACGCCC	G	-	CGCCC	Y
AAAACGCCC	6	m4C	H46_NODE_1	605913	AAACCGCCC	G	-	CGCCC	Y
AAAACGCCC	6	m4C	NCF044_contig_886_pilon	69038	AAAACGCCT	G	-	CGCCC	Y
AAAACGCCC	6	m4C	SK44_contig_734_pilon	87556	AAAACGCTC	G	-	CGCCC	Y
AAAACGCCC	6	m4C	H46_NODE_1	521595	CAAACGCCC	G	-	CGCCC	Y
AAAACGCCC	6	m4C	H46_NODE_1	953665	AAAACGCAT	G	-	CGCCC	Y
AAAACGCCC	6	m4C	SK54_contig_692_pilon	19209	GAAACGCCC	G	-	CGCCC	Y
AAAACGCCC	6	m4C	SK44_NODE_95	12095	GGAACGCCT	G	-	CGCCC	Y
AAAACGCCC	6	m4C	DC05_NODE_18	24083	AAAACCCCC	C	+	CGCCC	Y
AAAACGCCC	6	m4C	H46_utg00000013_pilon	10845	GAAACGCCA	G	-	CGCCC	Y
AAAACGCCC	6	m4C	SK20_contig_1507_pilon	18219	AAAACGCCC	G	-	CGCCC	Y
AAAACGCCC	6	m4C	H13_contig-120_13	25160	AAATCGCCC	G	-	CGCCC	Y
AAAACGCCC	6	m4C	H13_contig-120_101	27131	GAAACGCCC	G	-	CGCCC	Y
AAAACGCCC	6	m4C	H62_contig-120_11	34509	AAAACGCCC	G	-	CGCCC	Y
AAAACGCCC	6	m4C	H22_contig_70_pilon	7877	AAAACGCTC	G	-	CGCCC	Y
AAAACGCCC	6	m4C	H46_NODE_6	389278	AAACCGCCC	G	-	CGCCC	Y
AAAACGCCC	6	m4C	H13_NODE_11	26123	CAAACGCCC	G	-	CGCCC	Y
AAAACGCCC	6	m4C	A09_contig_322_pilon	10289	TAAACGCCC	G	-	CGCCC	Y
AAAACGCCC	6	m4C	SK44_NODE_20	98176	GAAACGCTC	G	-	CGCCC	Y
AAAACGCCC	6	m4C	H13_NODE_56	35431	AAAACGCTC	G	-	CGCCC	Y
AAAACGCCC	6	m4C	NC183_NODE_3	27042	TAAACGCCC	G	-	CGCCC	Y
AAAACGCCC	6	m4C	H46_NODE_4	381861	AAAGCGCCC	G	-	CGCCC	Y
AAAACGCCC	6	m4C	H46_NODE_1	190403	AGAACGCCC	G	-	CGCCC	Y
AAAACGCCC	6	m4C	H46_NODE_103	31701	AAAACGCCA	G	-	CGCCC	Y
AAAACGCCC	6	m4C	A09_contig_688_pilon	29414	GAAACGCCC	G	-	CGCCC	Y
AAAACGCCC	6	m4C	H46_NODE_4	46865	AAATCGCCC	G	-	CGCCC	Y
AAAACGCCC	6	m4C	SK44_contig-120_6	99496	AAAACGCCT	G	-	CGCCC	Y
AAAACGCCC	6	m4C	H46_NODE_75	37123	AAAACGCAT	G	-	CGCCC	Y
AAAACGCCC	6	m4C	SK44_NODE_23	11748	TAAACGCCC	G	-	CGCCC	Y
AAAACGCCC	6	m4C	H50_contig_115_pilon	37510	AAAACGCCC	G	-	CGCCC	Y
AAAACGCCC	6	m4C	H13_NODE_6	162790	AAACCGCCC	G	-	CGCCC	Y
AAAACGCCC	6	m4C	NC159_contig_5_pilon	14639	AAAAAGCCC	G	-	CGCCC	Y
AAAACGCCC	6	m4C	H49_contig_234_pilon	31876	AAAACGACC	G	-	CGCCC	Y
AAAACGCCC	6	m4C	SK44_contig-120_165	14719	AAAACGCAC	G	-	CGCCC	Y
AAAACGCCC	6	m4C	H46_NODE_1	605896	GAACCGCCC	G	-	CGCCC	Y
AAAACGCCC	6	m4C	NC317_NODE_48	2277	AAAAAGCCC	G	-	CGCCC	Y
AAAACGCCC	6	m4C	H13_contig-120_1	276598	TAAACGCCC	G	-	CGCCC	Y
AAAACGCCC	6	m4C	QM02_contig_463_pilon	33685	CAAACGCCC	G	-	CGCCC	Y
AAAACGCCC	6	m4C	B13_contig_86_pilon	42903	AAAAGGCCC	G	-	CGCCC	Y
AAAACGCCC	6	m4C	S11_contig_38_pilon	26898	AAAAAGCCC	G	-	CGCCC	Y
AAAACGCCC	6	m4C	S06_contig-120_31	15468	AGTACGCCC	G	-	CGCCC	Y
AAAACGCCC	6	m4C	B03_NODE_17	65528	AAACCGCCT	G	-	CGCCC	Y
AAAACGCCC	6	m4C	H13_NODE_11	116405	AAAAGGCCC	G	-	CGCCC	Y
AAAACGCCC	6	m4C	H46_NODE_6	286552	GAACCGCCC	G	-	CGCCC	Y
AAAACGCCC	6	m4C	A08_NODE_47	24738	AAAACGCTT	G	-	CGCCC	Y
AAAACGCCC	6	m4C	H49_NODE_54	11339	AAAAAGCCC	G	-	CGCCC	Y
AAAACGCCC	6	m4C	H46_NODE_82	15734	AAACCGCCC	G	-	CGCCC	Y
AAAACGCCC	6	m4C	H46_NODE_4	477327	GAAACGCCC	G	-	CGCCC	Y
AAAACGCCC	6	m4C	H46_contig_72_pilon	27712	AAATCGCCC	G	-	CGCCC	Y
AAAACGCCC	6	m4C	SK44_NODE_11	62240	GGAACGCCT	G	-	CGCCC	Y
AAAACGCCC	6	m4C	H13_contig_327_pilon	32150	GAACCGCCC	G	-	CGCCC	Y
AAAACGCCC	6	m4C	DC23_NODE_59	4880	AAAAAGCCC	G	-	CGCCC	Y
AAAACGCCC	6	m4C	H12_NODE_36	25462	AATACGCCC	G	-	CGCCC	Y
AAAACGCCC	6	m4C	NCF033_contig-120_82	35020	AAACCGCCC	G	-	CGCCC	Y
AAAACGCCC	6	m4C	SK44_NODE_11	80384	AAAACGCAC	G	-	CGCCC	Y
AAAACGCCC	6	m4C	A09_contig-120_12	32625	AAAACGCCT	G	-	CGCCC	Y
AAAACGCCC	6	m4C	A01_opera_contig_6	30636	AAAAGGCCC	G	-	CGCCC	Y
AAAACGCCC	6	m4C	SK02_opera_contig_58	13617	AAACCGCCC	G	-	CGCCC	Y
AAAACGCCC	6	m4C	H34_contig-120_30	19970	AAACCGCCC	G	-	CGCCC	Y
AAAACGCCC	6	m4C	A09_contig_246_pilon	244876	GAAACGCCC	G	-	CGCCC	Y
AAAACGCCC	6	m4C	SK44_contig-120_12	17745	TAAACGCCC	G	-	CGCCC	Y
AAAACGCCC	6	m4C	SK44_contig_717_pilon	57783	GAAACGCTC	G	-	CGCCC	Y
AAAACGCCC	6	m4C	NC150_contig_628_pilon	30351	AAACCGCCC	G	-	CGCCC	Y
AAAACGCCC	6	m4C	H46_NODE_5	349098	GAAACGCCC	G	-	CGCCC	Y
AAAACGCCC	6	m4C	A09_contig-120_5	82104	AAACCGCCC	G	-	CGCCC	Y
AAAACGCCC	6	m4C	H46_NODE_1	695428	GAAACGCCC	G	-	CGCCC	Y
AAAACGCCC	6	m4C	H46_NODE_10	164843	AAACCGCAC	G	-	CGCCC	Y
AAAACGCCC	6	m4C	SK44_NODE_90	2484	AGAACGCCC	G	-	CGCCC	Y
AAAACGCCC	6	m4C	H13_NODE_17	6645	GAACCGCCC	G	-	CGCCC	Y
AAAACGCCC	6	m4C	SK44_NODE_20	52881	AAAACGACC	G	-	CGCCC	Y
AAAACGCCC	6	m4C	A09_contig_246_pilon	203975	AAACCGCCC	G	-	CGCCC	Y
AAAACGCCC	6	m4C	H46_NODE_6	286492	ATAACGCCC	G	-	CGCCC	Y
AAAACGCCC	6	m4C	H46_NODE_4	574779	ATAACGCCT	G	-	CGCCC	Y
AAAACGCCC	6	m4C	H46_NODE_4	478109	AAAGCGCCT	G	-	CGCCC	Y
AAAACGCCC	6	m4C	H46_NODE_37	3489	AAATCGCCT	G	-	CGCCC	Y
AAAACGCCC	6	m4C	H48_NODE_100	28089	AAAACGCCT	G	-	CGCCC	Y
AAAACGCCC	6	m4C	SK44_NODE_20	69316	AGAACGCCT	G	-	CGCCC	Y
AAAACGCCC	6	m4C	NC185_contig-120_143	7262	AAAACGCGC	G	-	CGCCC	Y
AAAACGCCC	6	m4C	A01_opera_contig_6	24735	AAAAGGCCC	G	-	CGCCC	Y
AAAACGCCC	6	m4C	SK44_NODE_14	22985	AAACCGCCC	G	-	CGCCC	Y
AAAACGCCC	6	m4C	NC318_NODE_26	27515	AAAACGCAT	G	-	CGCCC	Y
AAAACGCCC	6	m4C	SK44_NODE_11	91959	AGAACGCCC	G	-	CGCCC	Y
AAAACGCCC	6	m4C	A09_contig_663_pilon	7449	AGAACGCCC	G	-	CGCCC	Y
AAAACGCCC	6	m4C	A107_NODE_9	12383	AGAACGCCC	G	-	CGCCC	Y
AAAACGCCC	6	m4C	SK44_contig_717_pilon	42558	GAAACGCCC	G	-	CGCCC	Y
AAAACGCCC	6	m4C	A11_contig-120_5	78474	GGAACGCCC	G	-	CGCCC	Y
AAAACGCCC	6	m4C	A09_contig_246_pilon	15733	AAACCGCCC	G	-	CGCCC	Y
AAAACGCCC	6	m4C	SK44_tig00000001_pilon	63673	AAAAGGCCC	G	-	CGCCC	Y
AAAACGCCC	6	m4C	H46_contig_242_pilon	225656	GAACCGCCT	G	-	CGCCC	Y
AAAACGCCC	6	m4C	H46_opera_contig_89	4535	GAACCGCCT	G	-	CGCCC	Y
AAAACGCCC	6	m4C	H46_NODE_5	519	GAAACGCCT	G	-	CGCCC	Y
AAAACGCCC	6	m4C	SK44_NODE_3	217554	AAACCGCCC	G	-	CGCCC	Y
AAAACGCCC	6	m4C	H46_NODE_1	186189	AAAGCGCCC	G	-	CGCCC	Y
AAAACGCCC	6	m4C	SK44_NODE_154	32319	GGAACGCCT	G	-	CGCCC	Y
AAAACGCCC	6	m4C	SK44_NODE_10	136164	AAACCGCCC	G	-	CGCCC	Y
AAAACGCCC	6	m4C	NCF033_contig-120_13	40212	GAAACGCCT	G	-	CGCCC	Y
AAAACGCCC	6	m4C	NC185_NODE_38	40944	GAACCGCCC	G	-	CGCCC	Y
AAAACGCCC	6	m4C	H46_NODE_4	27087	AAACCGCCT	G	-	CGCCC	Y
AAAACGCCC	6	m4C	NC150_contig-120_51	2566	AAAACGCTC	G	-	CGCCC	Y
AAAACGCCC	6	m4C	DC05_NODE_16	35997	AAAAAGCCC	G	-	CGCCC	Y
AAAACGCCC	6	m4C	H46_NODE_5	214239	GAAACGCCT	G	-	CGCCC	Y
AAAACGCCC	6	m4C	H46_NODE_5	312249	GAACCGCCT	G	-	CGCCC	Y
AAAACGCCC	6	m4C	SK27_NODE_140	12205	AAAGCGCCC	G	-	CGCCC	Y
AAAACGCCC	6	m4C	H46_opera_contig_89	17533	AAAACGCCC	G	-	CGCCC	Y
AAAACGCCC	6	m4C	H46_NODE_71	13274	ATAACGCCC	G	-	CGCCC	Y
AAAACGCCC	6	m4C	H13_NODE_12	10265	AAAACGCTC	G	-	CGCCC	Y
AAAACGCCC	6	m4C	H47_NODE_90	25209	GAAACGCCT	G	-	CGCCC	Y
AAAACGCCC	6	m4C	SK51_contig_82_pilon	84336	AGAACGCCC	G	-	CGCCC	Y
AAAACGCCC	6	m4C	A107_NODE_55	24709	AAAACGCAC	G	-	CGCCC	Y
AAAACGCCC	6	m4C	NC152_contig-120_27	40924	AAAACGCTC	G	-	CGCCC	Y
AAAACGCCC	6	m4C	NC185_contig-120_8	30390	GAAACGCTC	G	-	CGCCC	Y
AAAACGCCC	6	m4C	H46_NODE_42	44467	ATAACGCCT	G	-	CGCCC	Y
AAAACGCCC	6	m4C	H13_NODE_28	72502	ATAACGCCC	G	-	CGCCC	Y
AAAACGCCC	6	m4C	H12_contig-120_18	44014	GAACCGCCT	G	-	CGCCC	Y
AAAACGCCC	6	m4C	H28_NODE_106	22933	ATAACGCCC	G	-	CGCCC	Y
AAAACGCCC	6	m4C	H46_NODE_1	517412	AAAACGCCC	G	-	CGCCC	Y
AAAACGCCC	6	m4C	A09_NODE_70	18816	AAAACGCCC	G	-	CGCCC	Y
AAAACGCCC	6	m4C	SK44_contig_992_pilon	25743	GAAACGCCC	G	-	CGCCC	Y
AAAACGCCC	6	m4C	H46_contig_72_pilon	26312	AAAACGCCC	G	-	CGCCC	Y
AAAACGCCC	6	m4C	A107_contig_13_pilon	30984	AGAACGCCC	G	-	CGCCC	Y
AAAACGCCC	6	m4C	SK44_contig-120_6	46662	AGAACGCCT	G	-	CGCCC	Y
AAAACGCCC	6	m4C	SK28_contig-120_11	23136	AAAACGACC	G	-	CGCCC	Y
AAAACGCCC	6	m4C	DC23_opera_contig_3	201981	AAAACGCTC	G	-	CGCCC	Y
AAAACGCCC	6	m4C	S05_contig_35_pilon	14394	AAAAAGCCC	G	-	CGCCC	Y
AAAACGCCC	6	m4C	NCF041_NODE_57	12332	AAAACGCCA	G	-	CGCCC	Y
AAAACGCCC	6	m4C	H46_NODE_1	924048	AAGACGCCC	G	-	CGCCC	Y
AAAACGCCC	6	m4C	H48_contig_118_pilon	17973	ATAACGCCC	G	-	CGCCC	Y
AAAACGCCC	6	m4C	A09_contig_246_pilon	278238	CAAACGCCC	G	-	CGCCC	Y
AAAACGCCC	6	m4C	H46_NODE_6	103626	AAAACGCCC	G	-	CGCCC	Y
AAAACGCCC	6	m4C	H63_contig_25_pilon	113557	AAACCGCAC	G	-	CGCCC	Y
AAAACGCCC	6	m4C	NC308_contig-120_2	20098	AAAACGCCT	G	-	CGCCC	Y
AAAACGCCC	6	m4C	H28_NODE_63	20876	AGAACGCCC	G	-	CGCCC	Y
AAAACGCCC	6	m4C	SK44_NODE_9	68996	AAAACGCTT	G	-	CGCCC	Y
AAAACGCCC	6	m4C	SK44_NODE_20	78419	AGAACGCCC	G	-	CGCCC	Y
AAAACGCCC	6	m4C	H23_contig_248_pilon	7895	AAAACGACC	G	-	CGCCC	Y
AAAACGCCC	6	m4C	A09_contig_13_pilon	95325	CAAACGCCC	G	-	CGCCC	Y
AAAACGCCC	6	m4C	H46_contig_187_pilon	48217	AAAACGCCC	G	-	CGCCC	Y
AAAACGCCC	6	m4C	NC199_contig-120_104	36832	AATACGCAC	G	-	CGCCC	Y
AAAACGCCC	6	m4C	SK44_NODE_154	11889	AGAACGCCC	G	-	CGCCC	Y
AAAACGCCC	6	m4C	NC173_NODE_1	483706	AAAACGCTT	G	-	CGCCC	Y
AAAACGCCC	6	m4C	H46_NODE_1	668205	AAAACGCCC	G	-	CGCCC	Y
AAAACGCCC	6	m4C	H46_NODE_5	243600	AAAACGCCC	G	-	CGCCC	Y
AAAACGCCC	6	m4C	H46_NODE_1	310376	AAAACGCCC	G	-	CGCCC	Y
AAAACGCCC	6	m4C	H46_NODE_4	24417	GAACCGCCC	G	-	CGCCC	Y
AAAACGCCC	7	m4C	A09_NODE_8	115883	CAAACGCCC	C	+	CGCCC	Y
AAAACGCCC	7	m4C	H13_contig_82_pilon	13704	CAAACGCCC	C	+	CGCCC	Y
AAAACGCCC	7	m4C	H46_NODE_1	510282	AAAACGCAC	C	+	CGCCC	Y
AAAACGCCC	7	m4C	SK44_NODE_17	12118	GAAACGCCC	C	+	CGCCC	Y
AAAACGCCC	7	m4C	A09_contig_13_pilon	118075	GAAACGCCC	C	+	CGCCC	Y
AAAACGCCC	7	m4C	H16_contig_492_pilon	30641	GAAACGCCC	C	+	CGCCC	Y
AAAACGCCC	7	m4C	NC323_contig-120_30	27602	AAAACGCAT	C	+	CGCCC	Y
AAAACGCCC	7	m4C	H46_NODE_4	350267	AAAACGCAC	C	+	CGCCC	Y
AAAACGCCC	7	m4C	H46_NODE_5	92739	AAAACGCAC	C	+	CGCCC	Y
AAAACGCCC	7	m4C	SK44_contig_496_pilon	2996	GGAACGCCC	C	+	CGCCC	Y
AAAACGCCC	7	m4C	H46_NODE_1	807168	AAAACGCAC	C	+	CGCCC	Y
AAAACGCCC	7	m4C	H46_NODE_6	230522	AAAACGCAC	C	+	CGCCC	Y
AAAACGCCC	7	m4C	SK44_NODE_84	23832	AAAACGCAT	C	+	CGCCC	Y
AAAACGCCC	7	m4C	SK44_NODE_65	47673	AAAACGCAC	C	+	CGCCC	Y
AAAACGCCC	7	m4C	SK44_contig-120_152	4209	GGAACGCCC	C	+	CGCCC	Y
AAAACGCCC	7	m4C	H46_contig_242_pilon	269489	CAAACGCCC	C	+	CGCCC	Y
AAAACGCCC	7	m4C	H46_contig_432_pilon	31234	AAAACGCAC	C	+	CGCCC	Y
AAAACGCCC	7	m4C	SK44_NODE_10	164417	AAAACGCAT	C	+	CGCCC	Y
AAAACGCCC	7	m4C	H34_contig-120_0	62112	AAAACGCAT	C	+	CGCCC	Y
AAAACGCCC	7	m4C	SK44_NODE_472	4636	AAAACGCAT	C	+	CGCCC	Y
AAAACGCCC	7	m4C	H46_contig-120_118	22817	AAAACGCAC	C	+	CGCCC	Y
AAAACGCCC	7	m4C	NC159_contig_5_pilon	18302	AAAACACCC	C	+	CGCCC	Y
AAAACGCCC	7	m4C	A09_contig_13_pilon	13828	GAAACGCCC	C	+	CGCCC	Y
AAAACGCCC	7	m4C	DC13_NODE_23	36537	AAAACGCCC	C	+	CGCCC	Y
AAAACGCCC	7	m4C	SK44_NODE_11	131478	AAAACGCCT	C	+	CGCCC	Y
AAAACGCCC	7	m4C	A11_NODE_52	27912	AAAACGCCT	C	+	CGCCC	Y
AAAACGCCC	7	m4C	SK44_contig_182_pilon	14486	AAAACGCCC	C	+	CGCCC	Y
AAAACGCCC	7	m4C	H13_NODE_6	49179	AAATCGCCC	C	+	CGCCC	Y
AAAACGCCC	7	m4C	H46_NODE_75	6624	AAAACACCT	C	+	CGCCC	Y
AAAACGCCC	7	m4C	H46_NODE_4	22750	AAAGCGCAC	C	+	CGCCC	Y
AAAACGCCC	7	m4C	H13_contig-120_55	49414	AAATCGCCC	C	+	CGCCC	Y
AAAACGCCC	7	m4C	SK44_contig-120_424	1273	AAAACGCAT	C	+	CGCCC	Y
AAAACGCCC	7	m4C	H46_NODE_131	16990	AAAACGCAT	C	+	CGCCC	Y
AAAACGCCC	7	m4C	H34_opera_contig_2	61006	AAAAAGCCC	C	+	CGCCC	Y
AAAACGCCC	7	m4C	NC317_contig_345_pilon	20797	AAAATGCCC	C	+	CGCCC	Y
AAAACGCCC	7	m4C	H46_NODE_1	572388	AAACCGCCC	C	+	CGCCC	Y
AAAACGCCC	7	m4C	SK44_contig_775_pilon	23547	AAAACGCAT	C	+	CGCCC	Y
AAAACGCCC	7	m4C	SK44_contig-120_108	3607	AAAACGCCT	C	+	CGCCC	Y
AAAACGCCC	7	m4C	H56_contig-120_3	68053	AAAACGGCC	G	-	CGCCC	Y
AAAACGCCC	7	m4C	H46_NODE_4	275162	AAAACGCAT	C	+	CGCCC	Y
AAAACGCCC	7	m4C	SK44_NODE_161	30903	AAAACGCAT	C	+	CGCCC	Y
AAAACGCCC	7	m4C	H13_NODE_17	150480	GAACCGCCC	C	+	CGCCC	Y
AAAACGCCC	7	m4C	A09_contig_13_pilon	54042	CAAACGCCC	C	+	CGCCC	Y
AAAACGCCC	7	m4C	H46_contig_441_pilon	16667	AAAACGCAT	C	+	CGCCC	Y
AAAACGCCC	7	m4C	NCF051_contig_111_pilon	18007	AAAACTCCC	C	+	CGCCC	Y
AAAACGCCC	7	m4C	H46_contig-120_102	7183	AAACCGCCC	C	+	CGCCC	Y
AAAACGCCC	7	m4C	SK44_contig_402_pilon	89090	AATACGCCT	C	+	CGCCC	Y
AAAACGCCC	7	m4C	S02_contig-120_56	26437	AAAACGCAT	C	+	CGCCC	Y
AAAACGCCC	7	m4C	SK44_contig_974_pilon	15461	AAAACGCCC	C	+	CGCCC	Y
AAAACGCCC	7	m4C	A09_contig_688_pilon	12980	AAAACGCCT	C	+	CGCCC	Y
AAAACGCCC	7	m4C	SK44_NODE_9	70884	AAAACACCC	C	+	CGCCC	Y
AAAACGCCC	7	m4C	H46_NODE_4	82178	AGAACGCCC	C	+	CGCCC	Y
AAAACGCCC	7	m4C	H46_NODE_6	421484	AAACCGCCC	C	+	CGCCC	Y
AAAACGCCC	7	m4C	H46_contig-120_109	16848	AGAACGCCC	C	+	CGCCC	Y
AAAACGCCC	7	m4C	H13_NODE_2	235744	GAACCGCCC	C	+	CGCCC	Y
AAAACGCCC	7	m4C	SK44_NODE_92	44659	AAAACGCCT	C	+	CGCCC	Y
AAAACGCCC	7	m4C	H46_NODE_4	468704	AAAACGCAT	C	+	CGCCC	Y
AAAACGCCC	7	m4C	H13_contig_82_pilon	50845	GGAACGCCC	C	+	CGCCC	Y
AAAACGCCC	7	m4C	H46_NODE_4	354782	GAAACGCCC	C	+	CGCCC	Y
AAAACGCCC	7	m4C	H46_NODE_1	243456	AAAACGCCC	C	+	CGCCC	Y
AAAACGCCC	7	m4C	SK44_contig-120_165	4360	AAAACGCCC	C	+	CGCCC	Y
AAAACGCCC	7	m4C	H13_contig-120_55	26316	AAACCGCCC	C	+	CGCCC	Y
AAAACGCCC	7	m4C	H46_NODE_1	678477	AAACCGCCC	C	+	CGCCC	Y
AAAACGCCC	7	m4C	SK44_contig_765_pilon	55521	AAAACGCCC	C	+	CGCCC	Y
AAAACGCCC	7	m4C	SK44_NODE_101	17615	AGAACGCCC	C	+	CGCCC	Y
AAAACGCCC	7	m4C	H09_contig-120_23	14504	GAAACGCCC	C	+	CGCCC	Y
AAAACGCCC	7	m4C	H73_NODE_19	49869	AAAACACCT	C	+	CGCCC	Y
AAAACGCCC	7	m4C	H13_contig-120_1	136234	GAACCGCCC	C	+	CGCCC	Y
AAAACGCCC	7	m4C	H16_contig_668_pilon	9583	GAACCGCCC	C	+	CGCCC	Y
AAAACGCCC	7	m4C	H46_NODE_10	292503	AAAACGCAT	C	+	CGCCC	Y
AAAACGCCC	7	m4C	H13_contig-120_55	25656	AAACCTCCC	C	+	CGCCC	Y
AAAACGCCC	7	m4C	H34_contig-120_2	148542	AAAACGCCC	C	+	CGCCC	Y
AAAACGCCC	7	m4C	H01_contig_305_pilon	51588	AAAGCGCAC	C	+	CGCCC	Y
AAAACGCCC	7	m4C	SK44_NODE_62	7081	AGAACGCCC	C	+	CGCCC	Y
AAAACGCCC	7	m4C	H46_NODE_5	427667	GAACCGCCC	C	+	CGCCC	Y
AAAACGCCC	7	m4C	H46_NODE_1	767070	AAAACGCCC	C	+	CGCCC	Y
AAAACGCCC	7	m4C	SK54_contig_242_pilon	24764	AAAACGCCT	C	+	CGCCC	Y
AAAACGCCC	7	m4C	H22_contig-120_40	31059	GAACCGCCC	C	+	CGCCC	Y
AAAACGCCC	7	m4C	H46_contig_242_pilon	273707	AAAGCGCCC	C	+	CGCCC	Y
AAAACGCCC	7	m4C	H46_contig_242_pilon	283548	AAAGCGCCC	C	+	CGCCC	Y
AAAACGCCC	7	m4C	DC15_contig-120_8	37759	AAAACGCTC	C	+	CGCCC	Y
AAAACGCCC	7	m4C	H46_contig_242_pilon	95638	AAAACGCAT	C	+	CGCCC	Y
AAAACGCCC	7	m4C	A09_NODE_8	99069	AAAGCGCCC	C	+	CGCCC	Y
AAAACGCCC	7	m4C	H13_contig-120_1	277898	AAATCGCCC	C	+	CGCCC	Y
AAAACGCCC	7	m4C	SK44_NODE_11	131699	AAAACGCCC	C	+	CGCCC	Y
AAAACGCCC	7	m4C	H46_NODE_5	540669	GAACCGCCC	C	+	CGCCC	Y
AAAACGCCC	7	m4C	H46_NODE_5	313912	AAAACGCCC	C	+	CGCCC	Y
AAAACGCCC	7	m4C	NC317_NODE_48	6248	AAAACGCCC	C	+	CGCCC	Y
AAAACGCCC	7	m4C	H27_contig-120_98	30224	AAATCGCCT	C	+	CGCCC	Y
AAAACGCCC	7	m4C	H46_NODE_1	500822	GAAACGCCT	C	+	CGCCC	Y
AAAACGCCC	7	m4C	H13_contig-120_1	310750	ATAACGCCC	C	+	CGCCC	Y
AAAACGCCC	7	m4C	H46_NODE_5	154619	CAAACGCCC	C	+	CGCCC	Y
AAAACGCCC	7	m4C	H13_contig_18_pilon	11187	AAACCGCCC	C	+	CGCCC	Y
AAAACGCCC	7	m4C	H46_contig_242_pilon	282000	AAAGCGCAC	C	+	CGCCC	Y
AAAACGCCC	7	m4C	H46_NODE_10	169662	AAAACACCT	C	+	CGCCC	Y
AAAACGCCC	7	m4C	SK08_contig_52_pilon	16867	AGAACGCCC	C	+	CGCCC	Y
AAAACGCCC	7	m4C	H46_NODE_5	387661	GAAACGCCA	C	+	CGCCC	Y
AAAACGCCC	7	m4C	H34_contig-120_2	182977	AAAACGCCC	C	+	CGCCC	Y
AAAACGCCC	7	m4C	H46_NODE_1	964985	AAAACGCCC	C	+	CGCCC	Y
AAAACGCCC	7	m4C	H46_NODE_10	97342	AAAACGCCC	C	+	CGCCC	Y
AAAACGCCC	7	m4C	SK44_contig_977_pilon	11226	AAAACGCCT	C	+	CGCCC	Y
AAAACGCCC	7	m4C	A09_contig_411_pilon	25337	AAAGCGCCC	C	+	CGCCC	Y
AAAACGCCC	7	m4C	H46_NODE_1	842291	AAAACGCAT	C	+	CGCCC	Y
AAAACGCCC	7	m4C	H13_opera_contig_115	8135	AGAACGCCC	C	+	CGCCC	Y
AAAACGCCC	7	m4C	NC185_contig-120_40	21860	AAAACTCCC	C	+	CGCCC	Y
AAAACGCCC	7	m4C	H13_contig-120_3	23121	AAAACGCTC	C	+	CGCCC	Y
AAAACGCCC	7	m4C	A09_contig_298_pilon	13756	AAAGCGCAC	C	+	CGCCC	Y
AAAACGCCC	7	m4C	NC185_contig_38_pilon	33017	AAAACACCC	C	+	CGCCC	Y
AAAACGCCC	7	m4C	H46_NODE_6	369675	AAAACGCCC	C	+	CGCCC	Y
AAAACGCCC	7	m4C	H13_NODE_18	84724	ATAACGCCC	C	+	CGCCC	Y
AAAACGCCC	7	m4C	SK44_NODE_15	89506	AAAACGCTT	C	+	CGCCC	Y
AAAACGCCC	7	m4C	DC16_NODE_1	96418	GAAACGCCC	C	+	CGCCC	Y
AAAACGCCC	7	m4C	H13_contig-120_1	49402	AAATCGCCC	C	+	CGCCC	Y
AAAACGCCC	7	m4C	H46_NODE_6	305091	AAAACGCAT	C	+	CGCCC	Y
AAAACGCCC	7	m4C	A09_contig_405_pilon	14209	AGAACGCAC	C	+	CGCCC	Y
AAAACGCCC	7	m4C	H46_NODE_6	135420	AAAACACCC	C	+	CGCCC	Y
AAAACGCCC	7	m4C	H13_contig-120_13	25159	AAATCGCCC	C	+	CGCCC	Y
AAAACGCCC	7	m4C	H46_NODE_5	544916	AAAACGCCC	C	+	CGCCC	Y
AAAACGCCC	7	m4C	H46_NODE_1	894205	AAATCGCCC	C	+	CGCCC	Y
AAAACGCCC	7	m4C	H46_NODE_5	29697	AAATCGCCT	C	+	CGCCC	Y
AAAACGCCC	7	m4C	A09_contig_545_pilon	5560	AAAACACCC	C	+	CGCCC	Y
AAAACGCCC	7	m4C	SK44_NODE_143	30504	AAAACGCCC	C	+	CGCCC	Y
AAAACGCCC	7	m4C	H46_NODE_1	145336	AAAACGCAT	C	+	CGCCC	Y
AAAACGCCC	7	m4C	H13_contig-120_13	75376	AAATCGCCC	C	+	CGCCC	Y
AAAACGCCC	7	m4C	H46_NODE_86	2096	AAAACGCAT	C	+	CGCCC	Y
AAAACGCCC	7	m4C	A09_NODE_67	9933	AAAGCGCCC	C	+	CGCCC	Y
AAAACGCCC	7	m4C	H34_contig-120_2	59990	AAAACACCC	C	+	CGCCC	Y
AAAACGCCC	7	m4C	H13_NODE_2	194742	AAATCGCCC	C	+	CGCCC	Y
AAAACGCCC	7	m4C	H13_opera_contig_69	18671	GGAACGCCC	C	+	CGCCC	Y
AAAACGCCC	7	m4C	H46_NODE_10	165979	AAAGCGCCT	C	+	CGCCC	Y
AAAACGCCC	7	m4C	NCF077_contig-120_5	22502	AAAGCGCCC	C	+	CGCCC	Y
AAAACGCCC	7	m4C	NCF033_contig-120_13	56364	AAAACGCTC	C	+	CGCCC	Y
AAAACGCCC	7	m4C	H46_NODE_5	76924	GAAACGCCT	C	+	CGCCC	Y
AAAACGCCC	7	m4C	H46_NODE_10	294013	AAAACGCAT	C	+	CGCCC	Y
AAAACGCCC	7	m4C	H13_contig-120_55	19392	AGAACGCCC	C	+	CGCCC	Y
AAAACGCCC	7	m4C	SK44_NODE_3	33077	AAAACACCT	C	+	CGCCC	Y
AAAACGCCC	7	m4C	H34_contig-120_2	7336	GAAACGCCC	C	+	CGCCC	Y
AAAACGCCC	7	m4C	H46_NODE_1	261944	AAATCGCCC	C	+	CGCCC	Y
AAAACGCCC	7	m4C	SK44_contig-120_446	8137	AGAACGCCC	C	+	CGCCC	Y
AAAACGCCC	7	m4C	H46_NODE_5	462163	AAAACACCC	C	+	CGCCC	Y
AAAACGCCC	7	m4C	SK44_contig_922_pilon	61637	AAACCGCCC	C	+	CGCCC	Y
AAAACGCCC	7	m4C	H13_NODE_75	10183	GAAACTCCC	C	+	CGCCC	Y
AAAACGCCC	7	m4C	H46_NODE_5	299847	AAAACGCAT	C	+	CGCCC	Y
AAAACGCCC	7	m4C	H46_NODE_6	278330	AAATCGCCT	C	+	CGCCC	Y
AAAACGCCC	7	m4C	H13_NODE_2	127561	AAAACTCCC	C	+	CGCCC	Y
AAAACGCCC	7	m4C	H13_NODE_12	140796	GAAACGCCC	C	+	CGCCC	Y
AAAACGCCC	7	m4C	H11_contig-120_0	145209	AAAACACCT	C	+	CGCCC	Y
AAAACGCCC	7	m4C	A09_contig_661_pilon	21251	AAACCGCCC	C	+	CGCCC	Y
AAAACGCCC	7	m4C	SK44_contig-120_90	9326	AAAACACCC	C	+	CGCCC	Y
AAAACGCCC	7	m4C	A09_NODE_62	40012	CAAACGCCC	C	+	CGCCC	Y
AAAACGCCC	7	m4C	NC152_contig-120_27	37036	AAAACTCCC	C	+	CGCCC	Y
AAAACGCCC	7	m4C	A107_NODE_9	12384	AGAACGCCC	C	+	CGCCC	Y
AAAACGCCC	7	m4C	SK44_contig-120_59	18302	GAAACGCCC	C	+	CGCCC	Y
AAAACGCCC	7	m4C	SK44_NODE_122	21108	AAAACGCAT	C	+	CGCCC	Y
AAAACGCCC	7	m4C	H13_NODE_9	181331	AAATCGCCC	C	+	CGCCC	Y
AAAACGCCC	7	m4C	H46_contig_144_pilon	84640	GAAACGCCC	C	+	CGCCC	Y
AAAACGCCC	7	m4C	A09_contig-120_23	30842	TAAACGCCC	C	+	CGCCC	Y
AAAACGCCC	7	m4C	H13_contig_470_pilon	22217	AAAACGCCC	C	+	CGCCC	Y
AAAACGCCC	7	m4C	A09_NODE_4	144982	AAAACGCCT	C	+	CGCCC	Y
AAAACGCCC	7	m4C	H46_NODE_4	432549	AAAGCGCCT	C	+	CGCCC	Y
AAAACGCCC	7	m4C	SK44_contig_279_pilon	34063	AAACCGCCC	C	+	CGCCC	Y
AAAACGCCC	7	m4C	H46_NODE_6	120064	AAACCGCCT	C	+	CGCCC	Y
AAAACGCCC	7	m4C	NC150_contig-120_51	8522	AAAACGCCA	C	+	CGCCC	Y
AAAACGCCC	7	m4C	H12_contig-120_18	44097	GAAACGCCT	C	+	CGCCC	Y
AAAACGCCC	7	m4C	H13_NODE_11	21463	AGAACGCCC	C	+	CGCCC	Y
AAAACGCCC	7	m4C	NC185_NODE_90	24998	AAAACGCCA	C	+	CGCCC	Y
AAAACGCCC	7	m4C	A09_NODE_29	46078	TAAACGCCC	C	+	CGCCC	Y
AAAACGCCC	7	m4C	H25_contig-120_11	21598	AAAACACCC	C	+	CGCCC	Y
AAAACGCCC	7	m4C	NC173_NODE_1	274756	AAAACACCT	C	+	CGCCC	Y
AAAACGCCC	7	m4C	H62_contig-120_11	38532	AAAATGCCC	C	+	CGCCC	Y
AAAACGCCC	7	m4C	H13_contig_77_pilon	23368	AAAACGCCC	C	+	CGCCC	Y
AAAACGCCC	7	m4C	H46_NODE_4	578481	GAAACGCCC	C	+	CGCCC	Y
AAAACGCCC	7	m4C	H46_NODE_1	549479	GAACCGCCT	C	+	CGCCC	Y
AAAACGCCC	7	m4C	A09_contig_240_pilon	115346	AAAACACCC	C	+	CGCCC	Y
AAAACGCCC	7	m4C	H11_contig-120_20	11180	AAAACGCCT	C	+	CGCCC	Y
AAAACGCCC	7	m4C	H46_NODE_10	238113	GAAACACCC	C	+	CGCCC	Y
AAAACGCCC	7	m4C	A09_contig_404_pilon	12555	AAACCGCCC	C	+	CGCCC	Y
AAAACGCCC	7	m4C	A09_contig-120_12	32626	AAAACGCCT	C	+	CGCCC	Y
AAAACGCCC	7	m4C	H13_contig-120_1	108108	ATAACGCCC	C	+	CGCCC	Y
AAAACGCCC	7	m4C	H48_contig_249_pilon	24521	AAAACACCT	C	+	CGCCC	Y
AAAACGCCC	7	m4C	A09_contig-120_271	4321	AAAACGCCT	C	+	CGCCC	Y
AAAACGCCC	7	m4C	H13_NODE_6	143625	AAAACGCCC	C	+	CGCCC	Y
AAAACGCCC	7	m4C	A09_NODE_65	4813	AGAACGCCC	C	+	CGCCC	Y
AAAACGCCC	7	m4C	SK02_contig-120_29	35005	AAAACGCCT	C	+	CGCCC	Y
AAAACGCCC	7	m4C	SK44_contig-120_62	29565	AAAACGCAT	C	+	CGCCC	Y
AAAACGCCC	7	m4C	DC23_NODE_9	161533	ATAACGCCC	C	+	CGCCC	Y
AAAACGCCC	7	m4C	SK44_NODE_98	1571	AGTACGCCC	C	+	CGCCC	Y
AAAACGCCC	7	m4C	H46_NODE_10	180275	AAAACACCC	C	+	CGCCC	Y
AAAACGCCC	7	m4C	f6007_contig-120_29	5218	AAAACGCCA	C	+	CGCCC	Y
AAAACGCCC	7	m4C	H46_NODE_5	386650	AAAACGCAT	C	+	CGCCC	Y
AAAACGCCC	7	m4C	H46_NODE_1	895222	GAAACGCCC	C	+	CGCCC	Y
AAAACGCCC	7	m4C	H46_NODE_4	555839	AATACGCCC	C	+	CGCCC	Y
AAAACGCCC	7	m4C	SK27_NODE_140	30931	GAAACGCCC	C	+	CGCCC	Y
AAAACGCCC	7	m4C	H13_NODE_6	9231	AGAACGCCC	C	+	CGCCC	Y
AAAACGCCC	7	m4C	H46_NODE_37	26273	GAAACGCCC	C	+	CGCCC	Y
AAAACGCCC	7	m4C	NC151_contig_235_pilon	36023	AAAATGCCC	C	+	CGCCC	Y
AAAACGCCC	7	m4C	NC199_contig-120_2	105667	AAACCGCCC	C	+	CGCCC	Y
AAAACGCCC	7	m4C	SK44_NODE_14	42295	AAAACGCCC	C	+	CGCCC	Y
AAAACGCCC	7	m4C	SK44_contig_775_pilon	41771	AAACCGCCC	C	+	CGCCC	Y
AAAACGCCC	7	m4C	A01_opera_contig_6	30637	AAAAGGCCC	C	+	CGCCC	Y
AAAACGCCC	7	m4C	SK44_NODE_17	46850	GAAACGCCC	C	+	CGCCC	Y
AAAACGCCC	7	m4C	NC308_contig-120_13	30398	AAAACGCAT	C	+	CGCCC	Y
AAAACGCCC	7	m4C	SK44_NODE_15	102763	AAAACGCAT	C	+	CGCCC	Y
AAAACGCCC	7	m4C	SK44_contig_760_pilon	316	AAAACGCTT	C	+	CGCCC	Y
AAAACGCCC	7	m4C	H46_NODE_1	44914	GAAACGCCC	C	+	CGCCC	Y
AAAACGCCC	7	m4C	SK44_NODE_14	95242	AAAACGCAT	C	+	CGCCC	Y
AAAACGCCC	7	m4C	H46_NODE_4	326784	CAAACGCCC	C	+	CGCCC	Y
AAAACGCCC	7	m4C	SK44_NODE_122	2746	AAAACGCAT	C	+	CGCCC	Y
AAAACGCCC	7	m4C	A11_NODE_13	57271	AAACCGCCC	C	+	CGCCC	Y
AAAACGCCC	7	m4C	H46_NODE_1	984429	AAACCGCCT	C	+	CGCCC	Y
[truncated: 373,692+ more rows]

## Sheet: Methylation density
Genome	Methylation Type	Nr. of Modified Bases	Percentage of Modified Bases	Genome Region
A01_contig-120_11	m6A	394	0.0712349	Non-coding
A01_contig-120_11	m6A	3614	0.0781541	Coding
A01_contig-120_11	m4C	5975	0.238238	Coding
A01_contig-120_11	m4C	581	0.272386	Non-coding
A01_contig-120_15	m6A	19	0.00380914	Non-coding
A01_contig-120_15	m4C	246	0.0113726	Coding
A01_contig-120_15	m4C	26	0.00868694	Non-coding
A01_contig-120_15	m6A	115	0.00351317	Coding
A01_contig-120_17	m4C	6	0.00268336	Non-coding
A01_contig-120_17	m6A	7	0.00190217	Non-coding
A01_contig-120_17	m4C	37	0.00168373	Coding
A01_contig-120_17	m6A	19	0.00059312	Coding
A01_contig-120_19	m6A	61	0.0123532	Non-coding
A01_contig-120_19	m4C	106	0.0266265	Non-coding
A01_contig-120_19	m6A	297	0.0117489	Coding
A01_contig-120_19	m4C	498	0.0205276	Coding
A01_contig-120_20	m4C	197	0.0105207	Coding
A01_contig-120_20	m6A	15	0.00329236	Non-coding
A01_contig-120_20	m4C	25	0.0101709	Non-coding
A01_contig-120_20	m6A	107	0.00334417	Coding
A01_contig-120_21	m6A	24	0.00477707	Non-coding
A01_contig-120_21	m4C	331	0.017018	Coding
A01_contig-120_21	m4C	41	0.0150791	Non-coding
A01_contig-120_21	m6A	235	0.00769962	Coding
A01_contig-120_249	m4C	25	0.00489141	Coding
A01_contig-120_249	m6A	9	0.00206564	Coding
A01_contig-120_249	m4C	4	0.0040282	Non-coding
A01_contig-120_249	m6A	1	0.000996016	Non-coding
A01_contig-120_25	m4C	19	0.00749507	Non-coding
A01_contig-120_25	m6A	212	0.00743468	Coding
A01_contig-120_25	m6A	22	0.0053816	Non-coding
A01_contig-120_25	m4C	116	0.00606599	Coding
A01_contig-120_34	m6A	1	4.77304e-05	Coding
A01_contig-120_34	m4C	4	0.000181818	Coding
A01_contig-120_36	m6A	18	0.000842421	Coding
A01_contig-120_36	m4C	3	0.00122499	Non-coding
A01_contig-120_36	m6A	4	0.00137694	Non-coding
A01_contig-120_36	m4C	37	0.00190427	Coding
A01_contig-120_37	m4C	12	0.00613497	Non-coding
A01_contig-120_37	m6A	1	0.000269542	Non-coding
A01_contig-120_37	m4C	117	0.00771056	Coding
A01_contig-120_37	m6A	56	0.00221765	Coding
A01_contig-120_4	m6A	2353	0.0416674	Coding
A01_contig-120_4	m6A	103	0.0407115	Non-coding
A01_contig-120_4	m4C	2211	0.0584812	Coding
A01_contig-120_4	m4C	50	0.04329	Non-coding
A01_contig-120_40	m4C	3	0.00175541	Non-coding
A01_contig-120_40	m4C	53	0.00251375	Coding
A01_contig-120_40	m6A	12	0.0057334	Non-coding
A01_contig-120_40	m6A	76	0.00380952	Coding
A01_contig-120_44	m4C	7	0.00311388	Non-coding
A01_contig-120_44	m4C	110	0.00545906	Coding
A01_contig-120_44	m6A	21	0.00107406	Coding
A01_contig-120_44	m6A	1	0.000431779	Non-coding
A01_contig-120_45	m4C	3	0.0016835	Non-coding
A01_contig-120_45	m4C	69	0.00285525	Coding
A01_contig-120_45	m6A	11	0.000690045	Coding
A01_contig-120_48	m6A	4	0.00137268	Non-coding
A01_contig-120_48	m4C	10	0.00506329	Non-coding
A01_contig-120_48	m4C	49	0.00265626	Coding
A01_contig-120_48	m6A	102	0.00541833	Coding
A01_contig-120_52	m4C	17	0.00760967	Non-coding
A01_contig-120_52	m6A	9	0.00494234	Non-coding
A01_contig-120_52	m6A	104	0.00681163	Coding
A01_contig-120_52	m4C	216	0.0097711	Coding
A01_contig-120_55	m6A	5	0.00385802	Non-coding
A01_contig-120_55	m4C	20	0.0140351	Non-coding
A01_contig-120_55	m4C	303	0.0139599	Coding
A01_contig-120_55	m6A	102	0.00677156	Coding
A01_contig-120_58	m4C	36	0.0299252	Non-coding
A01_contig-120_58	m4C	686	0.0376262	Coding
A01_contig-120_58	m6A	14	0.00858896	Non-coding
A01_contig-120_58	m6A	186	0.0104966	Coding
A01_contig-120_59	m6A	1898	0.119604	Coding
A01_contig-120_59	m6A	145	0.101612	Non-coding
A01_contig-120_59	m4C	641	0.0337049	Coding
A01_contig-120_59	m4C	31	0.0193629	Non-coding
A01_contig-120_6	m4C	549	0.358121	Non-coding
A01_contig-120_6	m6A	5044	0.0987954	Coding
A01_contig-120_6	m6A	309	0.0839674	Non-coding
A01_contig-120_6	m4C	8885	0.299319	Coding
A01_contig-120_62	m4C	4	0.00229226	Non-coding
A01_contig-120_62	m6A	3	0.00104858	Non-coding
A01_contig-120_62	m4C	47	0.00338885	Coding
A01_contig-120_62	m6A	82	0.00437473	Coding
A01_contig-120_66	m6A	244	0.0144259	Coding
A01_contig-120_66	m4C	175	0.0112093	Coding
A01_contig-120_66	m4C	13	0.0103421	Non-coding
A01_contig-120_66	m6A	18	0.00837209	Non-coding
A01_contig-120_70	m6A	14	0.00688637	Non-coding
A01_contig-120_70	m6A	116	0.00669051	Coding
A01_contig-120_70	m4C	12	0.0100083	Non-coding
A01_contig-120_70	m4C	106	0.00719815	Coding
A01_contig-120_72	m6A	88	0.060274	Non-coding
A01_contig-120_72	m6A	804	0.0661674	Coding
A01_contig-120_72	m4C	16	0.00843882	Non-coding
A01_contig-120_72	m4C	286	0.0145045	Coding
A01_contig-120_73	m4C	4	0.0029304	Non-coding
A01_contig-120_73	m6A	24	0.00153994	Coding
A01_contig-120_73	m6A	5	0.00308642	Non-coding
A01_contig-120_73	m4C	48	0.00288913	Coding
A01_contig-120_79	m4C	6	0.00473934	Non-coding
A01_contig-120_79	m6A	109	0.00816357	Coding
A01_contig-120_79	m4C	102	0.00570055	Coding
A01_contig-120_79	m6A	11	0.0088853	Non-coding
A01_contig-120_82	m4C	25	0.0203087	Non-coding
A01_contig-120_82	m4C	209	0.0134164	Coding
A01_contig-120_82	m6A	6	0.00466563	Non-coding
A01_contig-120_82	m6A	19	0.00125404	Coding
A01_contig-120_86	m4C	127	0.0084661	Coding
A01_contig-120_86	m6A	18	0.0013246	Coding
A01_contig-120_86	m4C	12	0.00933852	Non-coding
A01_contig-120_86	m6A	5	0.0031348	Non-coding
A01_contig-120_9	m4C	308	0.0117647	Coding
A01_contig-120_9	m4C	56	0.0140633	Non-coding
A01_contig-120_9	m6A	21	0.00301378	Non-coding
A01_contig-120_9	m6A	205	0.00473988	Coding
A01_contig_117_pilon	m4C	241	0.0059803	Coding
A01_contig_117_pilon	m6A	13	0.00213851	Non-coding
A01_contig_117_pilon	m6A	298	0.00496741	Coding
A01_contig_117_pilon	m4C	41	0.0106163	Non-coding
A01_contig_136_pilon	m6A	293	0.0197479	Coding
A01_contig_136_pilon	m4C	6	0.004662	Non-coding
A01_contig_136_pilon	m4C	82	0.00527128	Coding
A01_contig_136_pilon	m6A	15	0.00928218	Non-coding
A01_contig_154_pilon	m4C	18	0.00679758	Non-coding
A01_contig_154_pilon	m4C	146	0.00455339	Coding
A01_contig_154_pilon	m6A	12	0.000349437	Coding
A01_contig_154_pilon	m6A	1	0.000243309	Non-coding
A01_contig_180_pilon	m6A	10	0.00473037	Non-coding
A01_contig_180_pilon	m4C	104	0.00527517	Coding
A01_contig_180_pilon	m6A	129	0.0077107	Coding
A01_contig_180_pilon	m4C	9	0.0048	Non-coding
A01_contig_212_pilon	m6A	3	0.00112782	Non-coding
A01_contig_212_pilon	m4C	4	0.00207361	Non-coding
A01_contig_212_pilon	m4C	50	0.00221572	Coding
A01_contig_212_pilon	m6A	13	0.000529877	Coding
A01_contig_227_pilon	m4C	20	0.00159008	Coding
A01_contig_227_pilon	m6A	18	0.00149576	Coding
A01_contig_230_pilon	m4C	33	0.0103125	Non-coding
A01_contig_230_pilon	m6A	301	0.0236041	Coding
A01_contig_230_pilon	m4C	248	0.0134783	Coding
A01_contig_230_pilon	m6A	34	0.0126677	Non-coding
A01_contig_252_pilon	m6A	403	0.018556	Coding
A01_contig_252_pilon	m4C	320	0.0122666	Coding
A01_contig_252_pilon	m6A	24	0.0126917	Non-coding
A01_contig_252_pilon	m4C	12	0.00676056	Non-coding
A01_contig_272_pilon	m4C	216	0.00951165	Coding
A01_contig_272_pilon	m6A	187	0.0119405	Coding
A01_contig_272_pilon	m4C	17	0.0109395	Non-coding
A01_contig_272_pilon	m6A	4	0.002886	Non-coding
A01_contig_273_pilon	m4C	91	0.00529008	Coding
A01_contig_273_pilon	m6A	76	0.00297946	Coding
A01_contig_273_pilon	m6A	3	0.000928218	Non-coding
A01_contig_273_pilon	m4C	12	0.007242	Non-coding
A01_contig_275_pilon	m6A	26	0.00125725	Coding
A01_contig_275_pilon	m4C	226	0.0104765	Coding
A01_contig_275_pilon	m4C	28	0.0137931	Non-coding
A01_contig_275_pilon	m6A	4	0.00143988	Non-coding
A01_contig_277_pilon	m4C	23	0.0207769	Non-coding
A01_contig_277_pilon	m6A	78	0.014517	Coding
A01_contig_277_pilon	m6A	6	0.00717703	Non-coding
A01_contig_277_pilon	m4C	120	0.0134862	Coding
A01_contig_279_pilon	m4C	108	0.0251807	Non-coding
A01_contig_279_pilon	m4C	491	0.0205422	Coding
A01_contig_279_pilon	m6A	56	0.0108738	Non-coding
A01_contig_279_pilon	m6A	288	0.0115209	Coding
A01_contig_280_pilon	m6A	2221	0.135791	Coding
A01_contig_280_pilon	m6A	166	0.121434	Non-coding
A01_contig_280_pilon	m4C	816	0.0416667	Coding
A01_contig_280_pilon	m4C	59	0.0394385	Non-coding
A01_contig_282_pilon	m6A	187	0.00356299	Coding
A01_contig_282_pilon	m4C	9	0.00281778	Non-coding
A01_contig_282_pilon	m6A	21	0.00309872	Non-coding
A01_contig_282_pilon	m4C	96	0.00325932	Coding
A01_contig_284_pilon	m6A	86	0.00491681	Coding
A01_contig_284_pilon	m6A	19	0.00800674	Non-coding
A01_contig_284_pilon	m4C	40	0.0156924	Non-coding
A01_contig_284_pilon	m4C	313	0.0155412	Coding
A01_contig_285_pilon	m4C	289	0.0140291	Coding
A01_contig_285_pilon	m4C	57	0.0345874	Non-coding
A01_contig_285_pilon	m6A	13	0.00750577	Non-coding
A01_contig_285_pilon	m6A	138	0.00764458	Coding
A01_contig_287_pilon	m4C	39	0.00881157	Non-coding
A01_contig_287_pilon	m4C	403	0.0126562	Coding
A01_contig_287_pilon	m6A	86	0.00369432	Coding
A01_contig_287_pilon	m6A	2	0.000504923	Non-coding
A01_contig_289_pilon	m4C	6357	0.252072	Coding
A01_contig_289_pilon	m6A	3893	0.0837655	Coding
A01_contig_289_pilon	m6A	417	0.0792776	Non-coding
A01_contig_289_pilon	m4C	591	0.298938	Non-coding
A01_contig_291_pilon	m6A	5	0.00140528	Non-coding
A01_contig_291_pilon	m4C	165	0.01757	Coding
A01_contig_291_pilon	m6A	36	0.00159193	Coding
A01_contig_291_pilon	m4C	32	0.0223308	Non-coding
A01_contig_293_pilon	m6A	389	0.0797785	Non-coding
A01_contig_293_pilon	m4C	660	0.297565	Non-coding
A01_contig_293_pilon	m6A	4529	0.0985594	Coding
A01_contig_293_pilon	m4C	7601	0.291673	Coding
A01_contig_294_pilon	m6A	107	0.00622165	Coding
A01_contig_294_pilon	m4C	91	0.00625516	Coding
A01_contig_294_pilon	m4C	14	0.0106141	Non-coding
A01_contig_294_pilon	m6A	16	0.00757576	Non-coding
A01_contig_296_pilon	m6A	207	0.0117547	Coding
A01_contig_296_pilon	m4C	49	0.0386131	Non-coding
A01_contig_296_pilon	m6A	14	0.00838323	Non-coding
A01_contig_296_pilon	m4C	704	0.0388585	Coding
A01_contig_297_pilon	m6A	4931	0.0979228	Coding
A01_contig_297_pilon	m6A	360	0.0836626	Non-coding
A01_contig_297_pilon	m4C	682	0.352091	Non-coding
A01_contig_297_pilon	m4C	8651	0.295892	Coding
A01_contig_298_pilon	m6A	28	0.00152763	Coding
A01_contig_298_pilon	m6A	2	0.000953289	Non-coding
A01_contig_298_pilon	m4C	7	0.00342969	Non-coding
A01_contig_298_pilon	m4C	96	0.00501777	Coding
A01_contig_304_pilon	m6A	49	0.0320681	Non-coding
A01_contig_304_pilon	m6A	1008	0.0394058	Coding
A01_contig_304_pilon	m4C	20	0.0259067	Non-coding
A01_contig_304_pilon	m4C	436	0.0263699	Coding
A01_contig_307_pilon	m4C	39	0.0250482	Non-coding
A01_contig_307_pilon	m6A	16	0.00604686	Non-coding
A01_contig_307_pilon	m6A	290	0.0119278	Coding
A01_contig_307_pilon	m4C	266	0.0155328	Coding
A01_contig_309_pilon	m6A	4	0.00234055	Non-coding
A01_contig_309_pilon	m4C	50	0.00285046	Coding
A01_contig_309_pilon	m4C	10	0.00799361	Non-coding
A01_contig_309_pilon	m6A	173	0.00772494	Coding
A01_contig_312_pilon	m4C	213	0.0135833	Coding
A01_contig_312_pilon	m6A	19	0.00917431	Non-coding
A01_contig_312_pilon	m6A	261	0.0154091	Coding
A01_contig_312_pilon	m4C	16	0.0141093	Non-coding
A01_contig_313_pilon	m6A	48	0.000812829	Coding
A01_contig_313_pilon	m6A	8	0.0017138	Non-coding
A01_contig_313_pilon	m4C	219	0.00755954	Coding
A01_contig_313_pilon	m4C	29	0.0126527	Non-coding
A01_contig_314_pilon	m6A	7	0.00425532	Non-coding
A01_contig_314_pilon	m4C	99	0.00467731	Coding
A01_contig_314_pilon	m6A	616	0.0287086	Coding
A01_contig_314_pilon	m4C	12	0.00833912	Non-coding
A01_contig_315_pilon	m4C	77	0.0308247	Non-coding
A01_contig_315_pilon	m4C	441	0.0227015	Coding
A01_contig_315_pilon	m6A	81	0.00372277	Coding
A01_contig_315_pilon	m6A	12	0.00335852	Non-coding
A01_contig_317_pilon	m4C	24	0.0171429	Non-coding
A01_contig_317_pilon	m6A	17	0.00112747	Coding
A01_contig_317_pilon	m6A	4	0.0028169	Non-coding
A01_contig_317_pilon	m4C	235	0.015131	Coding
A01_contig_319_pilon	m4C	68	0.00319249	Coding
A01_contig_319_pilon	m6A	17	0.00386979	Non-coding
A01_contig_319_pilon	m4C	10	0.00361402	Non-coding
A01_contig_319_pilon	m6A	121	0.00485534	Coding
A01_contig_321_pilon	m6A	2	0.000783699	Non-coding
A01_contig_321_pilon	m6A	120	0.00573778	Coding
A01_contig_321_pilon	m4C	6	0.00453858	Non-coding
A01_contig_321_pilon	m4C	92	0.00632085	Coding
A01_contig_322_pilon	m6A	116	0.00363261	Coding
A01_contig_322_pilon	m4C	34	0.0138832	Non-coding
A01_contig_322_pilon	m6A	18	0.0039604	Non-coding
A01_contig_322_pilon	m4C	207	0.011076	Coding
A01_contig_46_pilon	m6A	6	0.00153139	Non-coding
A01_contig_46_pilon	m4C	18	0.00774194	Non-coding
A01_contig_46_pilon	m4C	137	0.00729538	Coding
A01_contig_46_pilon	m6A	115	0.00846273	Coding
A01_contig_49_pilon	m4C	77	0.0128849	Non-coding
A01_contig_49_pilon	m4C	533	0.0119582	Coding
A01_contig_49_pilon	m6A	68	0.00931634	Non-coding
A01_contig_49_pilon	m6A	584	0.0157868	Coding
A01_contig_54_pilon	m6A	27	0.00312175	Non-coding
A01_contig_54_pilon	m4C	77	0.0161155	Non-coding
A01_contig_54_pilon	m6A	228	0.00518465	Coding
A01_contig_54_pilon	m4C	380	0.0143115	Coding
A01_contig_57_pilon	m4C	74	0.0333784	Non-coding
A01_contig_57_pilon	m6A	272	0.00816743	Coding
A01_contig_57_pilon	m4C	1143	0.0559307	Coding
A01_contig_57_pilon	m6A	18	0.00386018	Non-coding
A01_contig_89_pilon	m4C	133	0.0200211	Non-coding
A01_contig_89_pilon	m6A	172	0.015761	Non-coding
A01_contig_89_pilon	m6A	575	0.00980342	Coding
A01_contig_89_pilon	m4C	418	0.0124989	Coding
A01_contig_93_pilon	m6A	456	0.0152147	Coding
A01_contig_93_pilon	m4C	68	0.0241821	Non-coding
A01_contig_93_pilon	m6A	59	0.0134919	Non-coding
A01_contig_93_pilon	m4C	329	0.0167601	Coding
A01_contig_96_pilon	m6A	3365	0.152373	Coding
A01_contig_96_pilon	m4C	35	0.0122721	Non-coding
A01_contig_96_pilon	m4C	152	0.00641296	Coding
A01_contig_96_pilon	m6A	360	0.0938722	Non-coding
A01_opera_contig_1	m4C	62	0.00680496	Non-coding
A01_opera_contig_1	m6A	1205	0.0206835	Coding
A01_opera_contig_1	m4C	352	0.00612664	Coding
A01_opera_contig_1	m6A	180	0.0169348	Non-coding
A01_opera_contig_14	m6A	37	0.00117692	Coding
A01_opera_contig_14	m4C	8	0.00361827	Non-coding
A01_opera_contig_14	m4C	67	0.00333599	Coding
A01_opera_contig_14	m6A	3	0.000692361	Non-coding
A01_opera_contig_18	m6A	16	0.00730594	Non-coding
A01_opera_contig_18	m4C	11	0.00573813	Non-coding
A01_opera_contig_18	m4C	162	0.00607242	Coding
A01_opera_contig_18	m6A	145	0.00652947	Coding
A01_opera_contig_26	m4C	10	0.000471542	Coding
A01_opera_contig_26	m6A	24	0.00119456	Coding
A01_opera_contig_26	m6A	1	0.000429923	Non-coding
A01_opera_contig_26	m4C	1	0.00050813	Non-coding
A01_opera_contig_27	m4C	31	0.0173572	Non-coding
A01_opera_contig_27	m6A	153	0.00644862	Coding
A01_opera_contig_27	m4C	152	0.00907354	Coding
A01_opera_contig_27	m6A	17	0.00560132	Non-coding
A01_opera_contig_28	m6A	22	0.000887204	Coding
A01_opera_contig_28	m4C	4	0.00360685	Non-coding
A01_opera_contig_28	m4C	22	0.0013007	Coding
A01_opera_contig_29	m4C	38	0.00188044	Coding
A01_opera_contig_29	m6A	18	0.000919399	Coding
A01_opera_contig_29	m4C	5	0.00226449	Non-coding
A01_opera_contig_30	m6A	32	0.00147724	Coding
A01_opera_contig_30	m4C	40	0.002003	Coding
A01_opera_contig_30	m6A	4	0.00196754	Non-coding
A01_opera_contig_35	m6A	12	0.00363857	Non-coding
A01_opera_contig_35	m4C	272	0.0141159	Coding
A01_opera_contig_35	m4C	57	0.0246114	Non-coding
A01_opera_contig_35	m6A	44	0.00204101	Coding
A01_opera_contig_39	m6A	97	0.00486094	Coding
A01_opera_contig_39	m4C	22	0.0115123	Non-coding
A01_opera_contig_39	m6A	8	0.00303721	Non-coding
A01_opera_contig_39	m4C	165	0.0097888	Coding
A01_opera_contig_40	m6A	73	0.00443311	Coding
A01_opera_contig_40	m4C	2	0.001002	Non-coding
A01_opera_contig_40	m4C	40	0.0018552	Coding
A01_opera_contig_40	m6A	1	0.000636537	Non-coding
A01_opera_contig_41	m4C	7	0.00270898	Non-coding
A01_opera_contig_41	m4C	70	0.0031533	Coding
A01_opera_contig_41	m6A	7	0.00272374	Non-coding
A01_opera_contig_41	m6A	88	0.0044953	Coding
A01_opera_contig_46	m4C	2	0.00174978	Non-coding
A01_opera_contig_46	m4C	21	0.000975655	Coding
A01_opera_contig_46	m6A	70	0.00456681	Coding
A01_opera_contig_46	m6A	2	0.00176835	Non-coding
A01_opera_contig_48	m4C	3	0.00308642	Non-coding
A01_opera_contig_48	m6A	88	0.00411234	Coding
A01_opera_contig_48	m4C	27	0.00180614	Coding
A01_opera_contig_48	m6A	2	0.000948767	Non-coding
A01_opera_contig_56	m4C	155	0.0107296	Coding
A01_opera_contig_56	m6A	32	0.00988264	Non-coding
A01_opera_contig_56	m6A	223	0.0141867	Coding
A01_opera_contig_56	m4C	23	0.00984589	Non-coding
A01_opera_contig_57	m6A	5	0.00243902	Non-coding
A01_opera_contig_57	m4C	6	0.000373459	Coding
A01_opera_contig_59	m4C	215	0.0118242	Coding
A01_opera_contig_59	m6A	186	0.0142627	Coding
A01_opera_contig_59	m6A	19	0.0132404	Non-coding
A01_opera_contig_59	m4C	24	0.0125457	Non-coding
A01_opera_contig_6	m4C	570	0.223793	Non-coding
A01_opera_contig_6	m6A	2919	0.0641835	Coding
A01_opera_contig_6	m6A	381	0.0604666	Non-coding
A01_opera_contig_6	m4C	4973	0.201483	Coding
A01_opera_contig_71	m4C	2	0.00309598	Non-coding
A01_opera_contig_71	m4C	92	0.00598763	Coding
A01_opera_contig_71	m6A	529	0.0221404	Coding
A01_opera_contig_71	m6A	19	0.0130226	Non-coding
A01_opera_contig_87	m4C	85	0.00409224	Coding
A01_opera_contig_87	m4C	4	0.00283286	Non-coding
A01_opera_contig_87	m6A	13	0.00066653	Coding
A01_opera_contig_87	m6A	1	0.000607903	Non-coding
A04_contig-120_0	m6A	14	0.00359897	Non-coding
A04_contig-120_0	m4C	79	0.00229065	Coding
A04_contig-120_0	m6A	31	0.000506156	Coding
A04_contig-120_0	m4C	10	0.00616143	Non-coding
A04_contig-120_1	m4C	4	0.000137405	Coding
A04_contig-120_1	m6A	3	4.85005e-05	Coding
A04_contig-120_10	m4C	7	0.00221519	Non-coding
A04_contig-120_10	m6A	12	0.00330306	Non-coding
A04_contig-120_10	m4C	66	0.00295276	Coding
A04_contig-120_10	m6A	96	0.0046341	Coding
A04_contig-120_113	m6A	6	0.000648579	Coding
A04_contig-120_113	m4C	10	0.0124533	Non-coding
A04_contig-120_113	m4C	28	0.00501972	Coding
A04_contig-120_12	m6A	5	0.000203899	Coding
A04_contig-120_12	m4C	2	0.000111093	Coding
A04_contig-120_15	m4C	197	0.0111255	Coding
A04_contig-120_15	m6A	35	0.00150544	Coding
A04_contig-120_15	m6A	6	0.00240385	Non-coding
A04_contig-120_15	m4C	22	0.0139771	Non-coding
A04_contig-120_16	m6A	17	0.00835792	Non-coding
A04_contig-120_16	m4C	10	0.00426076	Non-coding
A04_contig-120_16	m6A	432	0.0250014	Coding
A04_contig-120_16	m4C	144	0.00619728	Coding
A04_contig-120_19	m4C	136	0.00697114	Coding
A04_contig-120_19	m6A	4	0.00174902	Non-coding
A04_contig-120_19	m4C	6	0.00397351	Non-coding
A04_contig-120_19	m6A	212	0.0102668	Coding
A04_contig-120_22	m6A	3	0.00138953	Non-coding
A04_contig-120_22	m6A	16	0.000796535	Coding
A04_contig-120_22	m4C	4	0.00223214	Non-coding
A04_contig-120_22	m4C	11	0.00061923	Coding
A04_contig-120_24	m4C	4	0.00292184	Non-coding
A04_contig-120_24	m4C	23	0.00124709	Coding
A04_contig-120_24	m6A	97	0.00520358	Coding
A04_contig-120_24	m6A	6	0.00351083	Non-coding
A04_contig-120_25	m6A	287	0.0196899	Coding
A04_contig-120_25	m6A	15	0.00786576	Non-coding
A04_contig-120_25	m4C	12	0.0055918	Non-coding
A04_contig-120_25	m4C	154	0.00764192	Coding
A04_contig-120_26	m6A	3	0.000952986	Non-coding
A04_contig-120_26	m6A	21	0.00102269	Coding
A04_contig-120_26	m4C	2	0.00115607	Non-coding
A04_contig-120_26	m4C	18	0.00135034	Coding
A04_contig-120_27	m4C	7	0.00388889	Non-coding
A04_contig-120_27	m4C	80	0.00364714	Coding
A04_contig-120_27	m6A	4	0.00255102	Non-coding
A04_contig-120_27	m6A	28	0.00212443	Coding
A04_contig-120_28	m4C	25	0.00164842	Coding
A04_contig-120_28	m6A	1	0.000446828	Non-coding
A04_contig-120_28	m6A	19	0.00096432	Coding
A04_contig-120_29	m6A	32	0.00172618	Coding
A04_contig-120_29	m4C	3	0.00234926	Non-coding
A04_contig-120_29	m4C	61	0.00365269	Coding
A04_contig-120_29	m6A	3	0.00166389	Non-coding
A04_contig-120_3	m6A	37	0.00101273	Coding
A04_contig-120_3	m4C	114	0.00495652	Coding
A04_contig-120_3	m6A	7	0.00202722	Non-coding
A04_contig-120_3	m4C	9	0.00490196	Non-coding
A04_contig-120_30	m6A	8	0.00566572	Non-coding
A04_contig-120_30	m4C	12	0.00757098	Non-coding
A04_contig-120_30	m6A	106	0.00685685	Coding
A04_contig-120_30	m4C	121	0.00662179	Coding
A04_contig-120_31	m6A	2	0.00139276	Non-coding
A04_contig-120_31	m6A	19	0.000989274	Coding
A04_contig-120_31	m4C	2	0.0026738	Non-coding
A04_contig-120_31	m4C	30	0.00195925	Coding
A04_contig-120_34	m4C	1	0.001	Non-coding
A04_contig-120_34	m6A	2	0.00143575	Non-coding
A04_contig-120_34	m4C	2	0.0001386	Coding
A04_contig-120_34	m6A	42	0.00218341	Coding
A04_contig-120_38	m6A	7	0.00244243	Non-coding
A04_contig-120_38	m4C	2	0.000894055	Non-coding
A04_contig-120_38	m6A	53	0.00336487	Coding
A04_contig-120_38	m4C	22	0.00159536	Coding
A04_contig-120_39	m6A	38	0.00226906	Coding
A04_contig-120_39	m4C	33	0.00231254	Coding
A04_contig-120_40	m6A	14	0.00914435	Non-coding
A04_contig-120_40	m4C	17	0.0110533	Non-coding
A04_contig-120_40	m6A	307	0.0235628	Coding
A04_contig-120_40	m4C	354	0.0193792	Coding
A04_contig-120_42	m6A	4	0.000248	Coding
A04_contig-120_42	m6A	1	0.000582411	Non-coding
A04_contig-120_5	m4C	20	0.0150716	Non-coding
A04_contig-120_5	m4C	157	0.00598232	Coding
A04_contig-120_5	m6A	6	0.00249066	Non-coding
A04_contig-120_5	m6A	46	0.00148038	Coding
A04_contig-120_6	m4C	121	0.00724464	Coding
A04_contig-120_6	m6A	11	0.00377358	Non-coding
A04_contig-120_6	m4C	23	0.0186992	Non-coding
A04_contig-120_6	m6A	78	0.00218659	Coding
A04_contig-120_7	m4C	3	0.00122599	Non-coding
A04_contig-120_7	m4C	174	0.0057593	Coding
A04_contig-120_7	m6A	33	0.00170825	Coding
A04_contig-120_8	m4C	164	0.00653986	Coding
A04_contig-120_8	m6A	9	0.00291734	Non-coding
A04_contig-120_8	m6A	157	0.00767576	Coding
A04_contig-120_8	m4C	9	0.00260945	Non-coding
A04_contig-120_91	m4C	4	0.00393701	Non-coding
A04_contig-120_91	m6A	7	0.00431832	Non-coding
A04_contig-120_91	m4C	35	0.00450277	Coding
A04_contig-120_91	m6A	33	0.00400729	Coding
A04_contig-120_93	m6A	2	0.00259403	Non-coding
A04_contig-120_93	m4C	7	0.0129151	Non-coding
A04_contig-120_93	m4C	36	0.00421102	Coding
A04_contig-120_93	m6A	7	0.000854284	Coding
A06_contig-120_12	m6A	1	0.000356761	Non-coding
A06_contig-120_12	m4C	14	0.00340633	Non-coding
A06_contig-120_12	m4C	146	0.00525029	Coding
A06_contig-120_12	m6A	4	0.000262433	Coding
A06_contig-120_14	m6A	368	0.0150075	Coding
A06_contig-120_14	m6A	27	0.00785112	Non-coding
A06_contig-120_14	m4C	26	0.0109152	Non-coding
A06_contig-120_14	m4C	274	0.014396	Coding
A06_contig-120_15	m6A	31	0.000995089	Coding
A06_contig-120_15	m4C	77	0.00535876	Coding
A06_contig-120_15	m6A	3	0.0012621	Non-coding
A06_contig-120_15	m4C	6	0.00634249	Non-coding
A06_contig-120_16	m4C	21	0.00731452	Non-coding
A06_contig-120_16	m6A	14	0.00078051	Coding
A06_contig-120_16	m4C	88	0.00341801	Coding
A06_contig-120_16	m6A	8	0.00370542	Non-coding
A06_contig-120_32	m4C	838	0.0368012	Coding
A06_contig-120_32	m6A	5	0.00532481	Non-coding
A06_contig-120_32	m4C	7	0.00623886	Non-coding
A06_contig-120_32	m6A	298	0.0196635	Coding
A06_contig-120_33	m4C	5	0.003663	Non-coding
A06_contig-120_33	m4C	50	0.00287043	Coding
A06_contig-120_33	m6A	7	0.000362901	Coding
A06_contig-120_38	m6A	31	0.00158616	Coding
A06_contig-120_38	m4C	45	0.00276634	Coding
A06_contig-120_41	m4C	3	0.00277008	Non-coding
A06_contig-120_41	m6A	1	0.000512033	Non-coding
A06_contig-120_41	m6A	13	0.000620999	Coding
A06_contig-120_41	m4C	13	0.000990703	Coding
A06_contig-120_42	m4C	16	0.00114482	Coding
A06_contig-120_42	m6A	11	0.000587105	Coding
A06_contig-120_42	m4C	1	0.000616523	Non-coding
A06_contig-120_47	m6A	6	0.00497925	Non-coding
A06_contig-120_47	m4C	71	0.00353973	Coding
A06_contig-120_47	m4C	9	0.00621118	Non-coding
A06_contig-120_47	m6A	156	0.012065	Coding
A06_contig-120_49	m4C	4	0.000266542	Coding
A06_contig-120_55	m6A	2	0.000847458	Non-coding
A06_contig-120_55	m4C	29	0.00243534	Coding
A06_contig-120_55	m6A	61	0.00327922	Coding
A06_contig-120_55	m4C	2	0.00155159	Non-coding
A06_contig-120_58	m6A	10	0.000773395	Coding
A06_contig-120_58	m4C	22	0.00118235	Coding
A06_contig-120_66	m4C	2	0.00144196	Non-coding
A06_contig-120_66	m6A	58	0.00399229	Coding
A06_contig-120_66	m6A	2	0.00105652	Non-coding
A06_contig-120_66	m4C	61	0.0042985	Coding
A06_contig-120_99	m4C	9	0.00912779	Non-coding
A06_contig-120_99	m4C	96	0.0103448	Coding
A06_contig-120_99	m6A	170	0.0114324	Coding
A06_contig-120_99	m6A	20	0.0102934	Non-coding
A08_contig-120_11	m4C	423	0.0180315	Coding
A08_contig-120_11	m6A	110	0.00456773	Coding
A08_contig-120_11	m4C	59	0.0332769	Non-coding
A08_contig-120_11	m6A	4	0.00213561	Non-coding
A08_contig-120_13	m4C	4	0.00359712	Non-coding
A08_contig-120_13	m6A	17	0.000715277	Coding
A08_contig-120_13	m4C	33	0.00141868	Coding
A08_contig-120_13	m6A	2	0.00124922	Non-coding
A08_contig-120_25	m6A	2	9.29498e-05	Coding
A08_contig-120_3	m4C	107	0.00367054	Coding
A08_contig-120_3	m4C	18	0.00387097	Non-coding
A08_contig-120_3	m6A	22	0.000381752	Coding
A08_contig-120_3	m6A	5	0.000554447	Non-coding
A08_contig-120_30	m6A	14	0.00081948	Coding
A08_contig-120_30	m4C	32	0.00155657	Coding
A08_contig-120_30	m4C	1	0.000736377	Non-coding
A08_contig-120_31	m4C	5	0.00262605	Non-coding
A08_contig-120_31	m6A	7	0.0037037	Non-coding
A08_contig-120_31	m6A	89	0.00542187	Coding
A08_contig-120_31	m4C	58	0.00291589	Coding
A08_contig-120_32	m4C	9	0.00524781	Non-coding
A08_contig-120_32	m6A	4	0.00164002	Non-coding
A08_contig-120_32	m4C	102	0.00529403	Coding
A08_contig-120_32	m6A	55	0.00334468	Coding
A08_contig-120_33	m4C	30	0.00146234	Coding
A08_contig-120_33	m6A	71	0.00487002	Coding
A08_contig-120_33	m6A	7	0.00327869	Non-coding
A08_contig-120_33	m4C	6	0.00250522	Non-coding
A08_contig-120_35	m4C	1	0.000576037	Non-coding
A08_contig-120_35	m6A	21	0.000960263	Coding
A08_contig-120_35	m4C	25	0.00194416	Coding
A08_contig-120_36	m6A	42	0.00287987	Coding
A08_contig-120_36	m4C	2	0.0011383	Non-coding
A08_contig-120_36	m4C	5	0.000238209	Coding
A08_contig-120_36	m6A	3	0.00168919	Non-coding
A08_contig-120_40	m6A	25	0.00119858	Coding
A08_contig-120_40	m4C	15	0.00110294	Coding
A08_contig-120_41	m4C	21	0.00989166	Non-coding
A08_contig-120_41	m6A	296	0.0193123	Coding
A08_contig-120_41	m6A	23	0.00987973	Non-coding
A08_contig-120_41	m4C	106	0.0055722	Coding
A08_contig-120_5	m4C	236	0.00998519	Coding
A08_contig-120_5	m4C	17	0.0101796	Non-coding
A08_contig-120_5	m6A	22	0.00761246	Non-coding
A08_contig-120_5	m6A	447	0.0132401	Coding
A08_contig-120_51	m4C	65	0.00360951	Coding
A08_contig-120_51	m6A	3	0.00234009	Non-coding
A08_contig-120_51	m6A	28	0.00177092	Coding
A08_contig-120_51	m4C	5	0.004363	Non-coding
A08_contig-120_558	m4C	6	0.00323102	Coding
A08_contig-120_558	m6A	11	0.00404709	Coding
A08_contig-120_558	m6A	1	0.00181818	Non-coding
A08_contig-120_558	m4C	1	0.00315457	Non-coding
A08_contig-120_56	m4C	78	0.00538117	Coding
A08_contig-120_56	m6A	18	0.00110085	Coding
A08_contig-120_56	m4C	9	0.00601202	Non-coding
A08_contig-120_73	m6A	2	0.00188679	Non-coding
A08_contig-120_73	m6A	82	0.00588573	Coding
A08_contig-120_73	m4C	85	0.00662923	Coding
A08_contig-120_73	m4C	6	0.0061665	Non-coding
A08_contig-120_76	m4C	7	0.00383562	Non-coding
A08_contig-120_76	m6A	1	0.000750188	Non-coding
A08_contig-120_76	m6A	4	0.000420212	Coding
A08_contig-120_76	m4C	110	0.00715726	Coding
A08_contig_1_pilon	m4C	584	0.0573449	Non-coding
A08_contig_1_pilon	m6A	3063	0.0515032	Coding
A08_contig_1_pilon	m4C	5282	0.159558	Coding
A08_contig_1_pilon	m6A	298	0.0144906	Non-coding
A08_contig_26_pilon	m6A	9	0.000150918	Coding
A08_contig_26_pilon	m4C	73	0.00239871	Coding
A08_contig_26_pilon	m6A	1	0.000125251	Non-coding
A08_contig_26_pilon	m4C	15	0.00350222	Non-coding
A08_contig_32_pilon	m4C	140	0.0125471	Non-coding
A08_contig_32_pilon	m6A	85	0.00191493	Coding
A08_contig_32_pilon	m4C	295	0.0133623	Coding
A08_contig_32_pilon	m6A	47	0.00203905	Non-coding
A08_contig_33_pilon	m6A	36	0.0160643	Non-coding
A08_contig_33_pilon	m4C	15	0.00616016	Non-coding
A08_contig_33_pilon	m6A	546	0.0398162	Coding
A08_contig_33_pilon	m4C	116	0.00625674	Coding
A08_contig_43_pilon	m6A	7	0.000761283	Non-coding
A08_contig_43_pilon	m6A	33	0.000294603	Coding
A08_contig_43_pilon	m4C	273	0.0045767	Coding
A08_contig_43_pilon	m4C	36	0.00864138	Non-coding
A08_contig_44_pilon	m4C	109	0.0214145	Non-coding
A08_contig_44_pilon	m4C	1007	0.0171861	Coding
A08_contig_44_pilon	m6A	352	0.0043489	Coding
A08_contig_44_pilon	m6A	27	0.00298474	Non-coding
A08_contig_47_pilon	m6A	19	0.001138	Coding
A08_contig_47_pilon	m4C	3	0.0017341	Non-coding
A08_contig_47_pilon	m4C	43	0.00213739	Coding
A08_contig_48_pilon	m6A	26	0.00117149	Coding
A08_contig_48_pilon	m4C	2	0.00131579	Non-coding
A08_contig_48_pilon	m6A	2	0.000738007	Non-coding
A08_contig_48_pilon	m4C	28	0.00214658	Coding
A08_contig_5_pilon	m4C	136	0.0128459	Non-coding
A08_contig_5_pilon	m4C	324	0.0150174	Coding
A08_contig_5_pilon	m6A	90	0.00196511	Coding
A08_contig_5_pilon	m6A	38	0.00164438	Non-coding
A08_utg00000003_pilon	m4C	8333	0.285016	Coding
A08_utg00000003_pilon	m6A	4848	0.0936251	Coding
A08_utg00000003_pilon	m6A	409	0.0875053	Non-coding
A08_utg00000003_pilon	m4C	669	0.325547	Non-coding
A09_contig-120_11	m4C	692	0.30192	Non-coding
A09_contig-120_11	m6A	353	0.0776336	Non-coding
A09_contig-120_11	m6A	3734	0.0889916	Coding
A09_contig-120_11	m4C	7575	0.270343	Coding
A09_contig-120_12	m4C	74	0.0191809	Non-coding
A09_contig-120_12	m6A	13	0.00211142	Non-coding
A09_contig-120_12	m4C	423	0.0162486	Coding
A09_contig-120_12	m6A	143	0.00360174	Coding
A09_contig-120_22	m6A	8	0.0017567	Non-coding
A09_contig-120_22	m6A	102	0.00338331	Coding
A09_contig-120_22	m4C	15	0.00524109	Non-coding
A09_contig-120_22	m4C	188	0.00780148	Coding
A09_contig-120_23	m4C	45	0.0132159	Non-coding
A09_contig-120_23	m6A	33	0.00632547	Non-coding
A09_contig-120_23	m6A	391	0.012637	Coding
A09_contig-120_23	m4C	196	0.00956004	Coding
A09_contig-120_26	m4C	137	0.00694233	Coding
A09_contig-120_26	m4C	43	0.0142952	Non-coding
A09_contig-120_26	m6A	47	0.0098989	Non-coding
A09_contig-120_26	m6A	319	0.0108707	Coding
A09_contig-120_271	m4C	21	0.00344319	Coding
A09_contig-120_271	m6A	4	0.000562825	Coding
A09_contig-120_36	m4C	80	0.00297365	Coding
A09_contig-120_36	m6A	37	0.00196286	Coding
A09_contig-120_36	m6A	4	0.00140007	Non-coding
A09_contig-120_36	m4C	17	0.00424788	Non-coding
A09_contig-120_4	m4C	24	0.000723851	Coding
A09_contig-120_4	m6A	4	0.000739372	Non-coding
A09_contig-120_4	m6A	22	0.000460473	Coding
A09_contig-120_43	m6A	14	0.000791139	Coding
A09_contig-120_43	m6A	1	0.000492368	Non-coding
A09_contig-120_43	m4C	109	0.0048947	Coding
A09_contig-120_43	m4C	3	0.0013181	Non-coding
A09_contig-120_48	m4C	322	0.0149984	Coding
A09_contig-120_48	m6A	114	0.00632209	Coding
A09_contig-120_48	m6A	3	0.00164204	Non-coding
A09_contig-120_48	m4C	16	0.00850611	Non-coding
A09_contig-120_49	m4C	21	0.00590385	Non-coding
A09_contig-120_49	m4C	91	0.00451635	Coding
A09_contig-120_49	m6A	97	0.00610216	Coding
A09_contig-120_49	m6A	9	0.00279677	Non-coding
A09_contig-120_5	m4C	230	0.00786997	Coding
A09_contig-120_5	m4C	46	0.00766539	Non-coding
A09_contig-120_5	m6A	84	0.00897436	Non-coding
A09_contig-120_5	m6A	431	0.0101925	Coding
A09_contig-120_50	m6A	197	0.0117985	Coding
A09_contig-120_50	m4C	17	0.00946021	Non-coding
A09_contig-120_50	m6A	10	0.00600601	Non-coding
A09_contig-120_50	m4C	257	0.0113687	Coding
A09_contig-120_52	m4C	9	0.00518732	Non-coding
A09_contig-120_52	m4C	240	0.0104253	Coding
A09_contig-120_52	m6A	206	0.0126264	Coding
A09_contig-120_52	m6A	18	0.0122034	Non-coding
A09_contig-120_54	m4C	21	0.0137345	Non-coding
A09_contig-120_54	m4C	169	0.00732585	Coding
A09_contig-120_54	m6A	58	0.00353421	Coding
A09_contig-120_54	m6A	8	0.0060698	Non-coding
A09_contig-120_55	m4C	48	0.015984	Non-coding
A09_contig-120_55	m6A	25	0.0014602	Coding
A09_contig-120_55	m4C	235	0.0123886	Coding
A09_contig-120_55	m6A	3	0.00104239	Non-coding
A09_contig-120_57	m4C	241	0.0107059	Coding
A09_contig-120_57	m6A	12	0.00664452	Non-coding
A09_contig-120_57	m6A	176	0.0123189	Coding
A09_contig-120_57	m4C	25	0.0117426	Non-coding
A09_contig-120_68	m4C	205	0.0115826	Coding
A09_contig-120_68	m4C	19	0.0150079	Non-coding
A09_contig-120_68	m6A	103	0.00667401	Coding
A09_contig-120_68	m6A	5	0.00289687	Non-coding
A09_contig-120_71	m6A	7	0.00296234	Non-coding
A09_contig-120_71	m6A	238	0.0135775	Coding
A09_contig-120_71	m4C	144	0.0101031	Coding
A09_contig-120_71	m4C	21	0.012979	Non-coding
A09_contig-120_85	m4C	211	0.0111859	Coding
A09_contig-120_85	m4C	6	0.00560224	Non-coding
A09_contig-120_85	m6A	31	0.0026738	Coding
A09_contig_139_pilon	m6A	104	0.00284799	Coding
A09_contig_139_pilon	m4C	337	0.0139389	Coding
A09_contig_139_pilon	m4C	27	0.0239574	Non-coding
A09_contig_139_pilon	m6A	4	0.00197044	Non-coding
A09_contig_179_pilon	m4C	4	0.0109589	Non-coding
A09_contig_179_pilon	m6A	7	0.000983975	Coding
A09_contig_179_pilon	m4C	36	0.00677328	Coding
A09_contig_240_pilon	m4C	660	0.00633258	Coding
A09_contig_240_pilon	m6A	250	0.00178258	Coding
A09_contig_240_pilon	m4C	168	0.00701491	Non-coding
A09_contig_240_pilon	m6A	72	0.0020602	Non-coding
A09_contig_257_pilon	m6A	30	0.00161082	Non-coding
A09_contig_257_pilon	m4C	94	0.0105275	Non-coding
A09_contig_257_pilon	m4C	198	0.00857737	Coding
A09_contig_257_pilon	m6A	27	0.00058496	Coding
A09_contig_298_pilon	m6A	1	0.00055371	Non-coding
A09_contig_298_pilon	m4C	8	0.00407955	Non-coding
A09_contig_298_pilon	m4C	323	0.0174746	Coding
A09_contig_298_pilon	m6A	32	0.00269043	Coding
A09_contig_322_pilon	m4C	1493	0.0121551	Coding
A09_contig_322_pilon	m6A	82	0.00222778	Non-coding
A09_contig_322_pilon	m4C	241	0.0173058	Non-coding
A09_contig_322_pilon	m6A	576	0.00219032	Coding
A09_contig_339_pilon	m6A	31	0.00687972	Non-coding
A09_contig_339_pilon	m6A	322	0.0089539	Coding
A09_contig_339_pilon	m4C	68	0.0271891	Non-coding
A09_contig_339_pilon	m4C	271	0.0110816	Coding
A09_contig_38_pilon	m4C	295	0.0113944	Coding
A09_contig_38_pilon	m6A	398	0.0103066	Coding
A09_contig_38_pilon	m4C	28	0.0081728	Non-coding
A09_contig_38_pilon	m6A	50	0.00803084	Non-coding
A09_contig_404_pilon	m4C	13	0.0157005	Non-coding
A09_contig_404_pilon	m4C	75	0.00494462	Coding
A09_contig_404_pilon	m6A	58	0.0451362	Non-coding
A09_contig_404_pilon	m6A	1012	0.0527826	Coding
A09_contig_405_pilon	m6A	255	0.0101606	Coding
A09_contig_405_pilon	m4C	20	0.00885347	Non-coding
A09_contig_405_pilon	m6A	15	0.00452216	Non-coding
A09_contig_405_pilon	m4C	153	0.00792993	Coding
A09_contig_411_pilon	m6A	724	0.0286121	Coding
A09_contig_411_pilon	m6A	35	0.0116086	Non-coding
A09_contig_411_pilon	m4C	738	0.0230632	Coding
A09_contig_411_pilon	m4C	47	0.0148923	Non-coding
A09_contig_412_pilon	m6A	62	0.00265866	Non-coding
A09_contig_412_pilon	m6A	180	0.0039279	Coding
A09_contig_412_pilon	m4C	481	0.0205179	Coding
A09_contig_412_pilon	m4C	196	0.0175517	Non-coding
A09_contig_418_pilon	m6A	22	0.010989	Non-coding
A09_contig_418_pilon	m6A	256	0.0108751	Coding
A09_contig_418_pilon	m4C	239	0.0138047	Coding
A09_contig_418_pilon	m4C	46	0.0359094	Non-coding
A09_contig_419_pilon	m6A	162	0.00406484	Coding
A09_contig_419_pilon	m6A	20	0.00321802	Non-coding
A09_contig_419_pilon	m4C	549	0.0210144	Coding
A09_contig_419_pilon	m4C	127	0.0320707	Non-coding
A09_contig_462_pilon	m4C	34	0.0103753	Non-coding
A09_contig_462_pilon	m6A	23	0.00447123	Non-coding
A09_contig_462_pilon	m4C	204	0.00981099	Coding
A09_contig_462_pilon	m6A	404	0.0129218	Coding
A09_contig_528_pilon	m6A	5	0.000377358	Coding
A09_contig_528_pilon	m4C	1	0.000442478	Non-coding
A09_contig_528_pilon	m4C	58	0.00390625	Coding
A09_contig_528_pilon	m6A	1	0.000446628	Non-coding
A09_contig_544_pilon	m6A	45	0.00985977	Non-coding
A09_contig_544_pilon	m4C	27	0.00945047	Non-coding
A09_contig_544_pilon	m4C	109	0.00524846	Coding
A09_contig_544_pilon	m6A	390	0.0127351	Coding
A09_contig_545_pilon	m4C	107	0.00778408	Coding
A09_contig_545_pilon	m6A	6	0.00153335	Non-coding
A09_contig_545_pilon	m4C	18	0.00537956	Non-coding
A09_contig_545_pilon	m6A	30	0.00219539	Coding
A09_contig_617_pilon	m4C	299	0.00532388	Coding
A09_contig_617_pilon	m6A	105	0.00189935	Coding
A09_contig_617_pilon	m4C	65	0.00729108	Non-coding
A09_contig_617_pilon	m6A	20	0.0017331	Non-coding
A09_contig_643_pilon	m4C	13	0.00676027	Non-coding
A09_contig_643_pilon	m6A	2	0.00107469	Non-coding
A09_contig_643_pilon	m4C	349	0.0163008	Coding
A09_contig_643_pilon	m6A	109	0.00606432	Coding
A09_contig_651_pilon	m4C	31	0.0249397	Non-coding
A09_contig_651_pilon	m4C	494	0.0309873	Coding
A09_contig_651_pilon	m6A	112	0.00729024	Coding
A09_contig_651_pilon	m6A	16	0.0104849	Non-coding
A09_contig_658_pilon	m4C	40	0.02	Non-coding
A09_contig_658_pilon	m6A	11	0.00661455	Non-coding
A09_contig_658_pilon	m6A	175	0.0121612	Coding
A09_contig_658_pilon	m4C	222	0.00983999	Coding
A09_contig_661_pilon	m4C	54	0.0160475	Non-coding
A09_contig_661_pilon	m6A	50	0.0029649	Coding
A09_contig_661_pilon	m4C	339	0.0179975	Coding
A09_contig_661_pilon	m6A	8	0.00246685	Non-coding
A09_contig_663_pilon	m4C	31	0.0115931	Non-coding
A09_contig_663_pilon	m6A	50	0.00258358	Coding
A09_contig_663_pilon	m6A	8	0.0028777	Non-coding
A09_contig_663_pilon	m4C	262	0.0113636	Coding
A09_contig_665_pilon	m6A	9	0.00386266	Non-coding
A09_contig_665_pilon	m4C	171	0.00800262	Coding
A09_contig_665_pilon	m4C	25	0.00792393	Non-coding
A09_contig_665_pilon	m6A	59	0.0038424	Coding
A09_contig_666_pilon	m6A	36	0.0162162	Non-coding
A09_contig_666_pilon	m6A	403	0.0172429	Coding
A09_contig_666_pilon	m4C	153	0.00941944	Coding
A09_contig_666_pilon	m4C	15	0.0106007	Non-coding
A09_contig_668_pilon	m4C	289	0.00711227	Coding
A09_contig_668_pilon	m6A	88	0.000851879	Coding
A09_contig_668_pilon	m4C	39	0.00771819	Non-coding
A09_contig_668_pilon	m6A	16	0.0011383	Non-coding
A09_contig_672_pilon	m4C	835	0.0402196	Coding
A09_contig_672_pilon	m4C	45	0.0281955	Non-coding
A09_contig_672_pilon	m6A	14	0.00919238	Non-coding
A09_contig_672_pilon	m6A	378	0.0208771	Coding
A09_contig_673_pilon	m6A	196	0.0115071	Coding
A09_contig_673_pilon	m4C	270	0.0117473	Coding
A09_contig_673_pilon	m6A	12	0.00827016	Non-coding
A09_contig_673_pilon	m4C	16	0.0103159	Non-coding
A09_contig_674_pilon	m6A	13	0.000675711	Coding
A09_contig_674_pilon	m6A	5	0.00184638	Non-coding
A09_contig_674_pilon	m4C	97	0.00353486	Coding
A09_contig_674_pilon	m4C	36	0.00940685	Non-coding
A09_contig_682_pilon	m4C	198	0.0112827	Coding
A09_contig_682_pilon	m6A	8	0.00477327	Non-coding
A09_contig_682_pilon	m6A	101	0.00655078	Coding
A09_contig_682_pilon	m4C	23	0.0167638	Non-coding
A09_contig_685_pilon	m6A	26	0.00124844	Coding
A09_contig_685_pilon	m6A	2	0.00102881	Non-coding
A09_contig_685_pilon	m4C	15	0.00840807	Non-coding
A09_contig_685_pilon	m4C	120	0.00552257	Coding
A09_contig_688_pilon	m6A	75	0.00507099	Coding
A09_contig_688_pilon	m4C	463	0.0261789	Coding
A09_contig_688_pilon	m4C	39	0.0162703	Non-coding
A09_contig_688_pilon	m6A	10	0.00347947	Non-coding
A09_contig_689_pilon	m4C	33	0.0127907	Non-coding
A09_contig_689_pilon	m6A	13	0.00472555	Non-coding
A09_contig_689_pilon	m4C	639	0.0265509	Coding
A09_contig_689_pilon	m6A	251	0.0106695	Coding
A09_contig_691_pilon	m6A	107	0.0035253	Coding
A09_contig_691_pilon	m4C	204	0.0082658	Coding
A09_contig_691_pilon	m4C	19	0.00679785	Non-coding
A09_contig_691_pilon	m6A	8	0.00169887	Non-coding
A09_contig_692_pilon	m6A	75	0.00390097	Coding
A09_contig_692_pilon	m6A	8	0.00354925	Non-coding
A09_contig_692_pilon	m4C	3	0.0018315	Non-coding
A09_contig_692_pilon	m4C	40	0.00272702	Coding
A09_contig_695_pilon	m4C	13	0.00755375	Non-coding
A09_contig_695_pilon	m4C	166	0.00920381	Coding
A09_contig_695_pilon	m6A	83	0.00535657	Coding
A09_contig_695_pilon	m6A	6	0.00291829	Non-coding
A09_contig_697_pilon	m6A	22	0.00116829	Coding
A09_contig_697_pilon	m6A	1	0.000533618	Non-coding
A09_contig_697_pilon	m4C	30	0.00200803	Coding
A09_contig_697_pilon	m4C	9	0.00734694	Non-coding
A09_contig_699_pilon	m4C	24	0.0116561	Non-coding
A09_contig_699_pilon	m4C	261	0.0128092	Coding
A09_contig_699_pilon	m6A	4134	0.295012	Coding
A09_contig_699_pilon	m6A	389	0.230724	Non-coding
A107_contig-120_1	m4C	2640	0.0713475	Coding
A107_contig-120_1	m6A	2488	0.0436285	Coding
A107_contig-120_1	m4C	102	0.0729614	Non-coding
A107_contig-120_1	m6A	118	0.0387393	Non-coding
A107_contig-120_13	m4C	100	0.0676133	Non-coding
A107_contig-120_13	m4C	1299	0.0785987	Coding
A107_contig-120_13	m6A	28	0.00805755	Non-coding
A107_contig-120_13	m6A	251	0.00874991	Coding
A107_contig-120_17	m6A	65	0.00295052	Coding
A107_contig-120_17	m4C	9	0.00552147	Non-coding
A107_contig-120_17	m4C	72	0.00462042	Coding
A107_contig-120_17	m6A	7	0.00271318	Non-coding
A107_contig-120_19	m4C	10	0.00858369	Non-coding
A107_contig-120_19	m6A	174	0.078733	Non-coding
A107_contig-120_19	m4C	86	0.00581789	Coding
A107_contig-120_19	m6A	2439	0.107616	Coding
A107_contig-120_20	m4C	25	0.00933184	Non-coding
A107_contig-120_20	m6A	419	0.028023	Coding
A107_contig-120_20	m6A	41	0.0193305	Non-coding
A107_contig-120_20	m4C	184	0.00886704	Coding
A107_contig-120_21	m4C	9	0.00578406	Non-coding
A107_contig-120_21	m6A	5	0.00179986	Non-coding
A107_contig-120_21	m4C	81	0.00493121	Coding
A107_contig-120_21	m6A	34	0.0017461	Coding
A107_contig-120_23	m4C	265	0.0139217	Coding
A107_contig-120_23	m6A	7	0.00428397	Non-coding
A107_contig-120_23	m4C	24	0.0149533	Non-coding
A107_contig-120_23	m6A	98	0.0056351	Coding
A107_contig-120_26	m6A	397	0.0203485	Coding
A107_contig-120_26	m4C	7	0.0106383	Non-coding
A107_contig-120_26	m6A	10	0.0102041	Non-coding
A107_contig-120_26	m4C	307	0.0174551	Coding
A107_contig-120_28	m6A	2	0.00168067	Non-coding
A107_contig-120_28	m6A	142	0.00965264	Coding
A107_contig-120_28	m4C	281	0.0146752	Coding
[truncated: 22,094 more rows]

## Sheet: Host_assignment
Phage	Bac	pt1	pt2	similarity	Group	Kingdom	Phylum	Class	Order	Family	Genus	Species	Type
[truncated: 623 more rows]

[truncated: 1 more sheets: Host LCA]
