# Supplementary material for: Long‐Read Sequencing Reveals Extensive DNA Methylations in Human Gut Phagenome Contributed by Prevalently Phage‐Encoded Methyltransferases
Source: Adv Sci (Weinh). 2023 Jun 29;10(25):2302159. doi: 10.1002/advs.202302159 (PMC10477858; doi:10.1002/advs.202302159)
Supplement: Supplementary file 3 — Supplemental Table 2 [file ADVS-10-2302159-s002.xlsx]

## Sheet: protein id 2 name
Protein id	Genome	Gene	Type
AAAGLLPI_00131	S02_contig_613_pilon	MTase	Cytosine MTase
AAAGLLPI_00133	S02_contig_613_pilon	MTase	Cytosine MTase
AAAHEBKI_00020	SK55_contig-120_4	MTase	Cytosine MTase
AAAHEBKI_00024	SK55_contig-120_4	MTase	Adenine Mtase
AABEPHDG_00008	NCF004_opera_contig_39	MTase	Adenine Mtase
AACAHKGJ_00013	S02_NODE_105	MTase	Adenine Mtase
AACAHKGJ_00017	S02_NODE_105	MTase	Adenine Mtase
AADDPLKC_00053	H48_contig-120_56	MTase	Adenine Mtase
AAFJHGOA_00012	NCF168_contig-120_40	MTase	Adenine Mtase
AAFKPOCD_00050	NCF005_contig-120_13	MTase	Cytosine MTase
AAFKPOCD_00053	NCF005_contig-120_13	MTase	Adenine Mtase
AAOMEJBM_00121	H31_NODE_11	MTase	Adenine Mtase
ABABOHNA_00044	H16_contig_392_pilon	MTase	Cytosine MTase
ABAFGGPP_00071	NCF168_contig_90_pilon	MTase	Adenine Mtase
ABANECHL_00049	NCF004_contig_649_pilon	MTase	Adenine Mtase
ABANECHL_00051	NCF004_contig_649_pilon	MTase	Cytosine MTase
ABBGOBFK_00045	NC317_contig_279_pilon	MTase	Adenine Mtase
ABBGOBFK_00047	NC317_contig_279_pilon	MTase	Adenine Mtase
ABCDDECK_00020	H13_NODE_75	MTase	Adenine Mtase
ABCEJLGP_00043	NCF058_contig-120_24	MTase	Cytosine MTase
ABCMGGOL_00026	NCF044_contig_381_pilon	MTase	Cytosine MTase
ABFPIKIJ_00050	H16_opera_contig_11	MTase	Cytosine MTase
ABGONMDF_00016	SK20_contig_285_pilon	MTase	Cytosine MTase
ABGONMDF_00133	SK20_contig_285_pilon	MTase	Cytosine MTase
ABGONMDF_00136	SK20_contig_285_pilon	MTase	Adenine Mtase
ABGONMDF_00137	SK20_contig_285_pilon	MTase	Adenine Mtase
ABIIGBIG_00018	SK20_contig-120_66	MTase	Adenine Mtase
ABIIGBIG_00024	SK20_contig-120_66	MTase	Cytosine MTase
ABJBGODB_00012	SK27_NODE_56	MTase	Cytosine MTase
ABJKKPLB_00036	H28_NODE_91	MTase	Adenine Mtase
ABKDFIGP_00026	H27_opera_contig_35	MTase	Cytosine MTase
ABMEIOIC_00048	S19_contig-120_6	MTase	Cytosine MTase
ABMOBPBJ_00035	NC150_NODE_59	MTase	Cytosine MTase
ABNBAPHG_00024	SK20_contig-120_71	MTase	Adenine Mtase
ABOHBHDL_00080	DC13_NODE_2	MTase	Cytosine MTase
ABOHBHDL_00099	DC13_NODE_2	MTase	Cytosine MTase
ABPBPHPL_00041	H14_contig-120_46	MTase	Adenine Mtase
ACAGAJLG_00040	NCF044_contig_1474_pilon	MTase	Adenine Mtase
ACBHKJHN_00025	SK54_opera_contig_77	MTase	Adenine Mtase
ACFANHJH_00015	DC13_NODE_39	MTase	Adenine Mtase
ACGMNIKE_00022	SK22_contig-120_13	MTase	Cytosine MTase
ACHABCBG_00072	H31_NODE_4	MTase	Adenine Mtase
ACHABCBG_00086	H31_NODE_4	MTase	Adenine Mtase
ACHABCBG_00103	H31_NODE_4	MTase	Cytosine MTase
ACHABCBG_00104	H31_NODE_4	MTase	Cytosine MTase
ACIPCPDC_00115	H27_NODE_4	MTase	Adenine Mtase
ACJGONGA_00025	SK08_opera_contig_33	MTase	Cytosine MTase
ACJPAFMK_00005	DC15_contig-120_9	MTase	Adenine Mtase
ACLCNAPB_00096	H27_NODE_2	MTase	Cytosine MTase
ACLCNAPB_00250	H27_NODE_2	MTase	Adenine Mtase
ACMEMEEB_00014	NC151_contig_349_pilon	MTase	Cytosine MTase
ACMEMEEB_00114	NC151_contig_349_pilon	MTase	Adenine Mtase
ACNMJNHM_00050	H16_contig-120_25	MTase	Adenine Mtase
ACOFJMBB_00005	NC318_contig-120_23	MTase	Adenine Mtase
ACOFJMBB_00063	NC318_contig-120_23	MTase	Cytosine MTase
ACOILDND_00026	A09_contig_544_pilon	MTase	Cytosine MTase
ACOILDND_00027	A09_contig_544_pilon	MTase	Adenine Mtase
ACOILDND_00028	A09_contig_544_pilon	MTase	Adenine Mtase
ACOILDND_00048	A09_contig_544_pilon	MTase	Adenine Mtase
ADBMMLCJ_00048	DC26_NODE_156	MTase	Adenine Mtase
ADCJCAHD_00065	NCF055_NODE_2	MTase	Cytosine MTase
ADDDFEJE_00037	H48_contig-120_59	MTase	Adenine Mtase
ADDDFEJE_00038	H48_contig-120_59	MTase	Adenine Mtase
ADDFBNNE_00076	H23_contig-120_38	MTase	Cytosine MTase
ADEACGMJ_00008	H23_NODE_59	MTase	Adenine Mtase
ADEBAIIB_00034	A08_contig-120_31	MTase	Adenine Mtase
ADENMPFI_00040	A01_opera_contig_1	MTase	Cytosine MTase
ADENMPFI_00042	A01_opera_contig_1	MTase	Cytosine MTase
ADGPKGOE_00008	H46_contig_433_pilon	MTase	Adenine Mtase
ADICCBFH_00034	H16_NODE_89	MTase	Adenine Mtase
ADJCALAI_00095	H22_opera_contig_19	MTase	Adenine Mtase
ADJEBKHF_00014	H54_opera_contig_12	MTase	Adenine Mtase
ADOFDKGE_00003	SK08_contig_16_pilon	MTase	Cytosine MTase
ADPBOKHO_00021	NC151_opera_contig_21	MTase	Cytosine MTase
AEGNHJEM_00028	NC308_NODE_32	MTase	Adenine Mtase
AELLJOGL_00118	DC23_opera_contig_13	MTase	Adenine Mtase
AENKKOCD_00032	DC05_contig_195_pilon	MTase	Cytosine MTase
AEOKBAPF_00032	NC317_NODE_43	MTase	Cytosine MTase
AFAEDIIK_00028	NCF171_NODE_32	MTase	Cytosine MTase
AFDFJJNM_00079	H23_NODE_45	MTase	Adenine Mtase
AFDODFEA_00001	H34_NODE_130	MTase	Cytosine MTase
AFFCFLGF_00001	H48_NODE_22	MTase	Cytosine MTase
AFFCFLGF_00043	H48_NODE_22	MTase	Cytosine MTase
AFHCEGOH_00018	SK20_NODE_89	MTase	Adenine Mtase
AFIFOJNG_00082	H13_NODE_70	MTase	Cytosine MTase
AFINGGPP_00068	NCF058_contig-120_33	MTase	Cytosine MTase
AFLONFIE_00013	NC173_contig-120_26	MTase	Adenine Mtase
AFMMLGHG_00010	DC23_contig-120_30	MTase	Cytosine MTase
AFPAIBDH_00050	SK02_ctg00000001_pilon	MTase	Cytosine MTase
AGAEJBLO_00001	DC16_contig_820_pilon	MTase	Adenine Mtase
AGBBBMOC_00113	H22_contig-120_17	MTase	Cytosine MTase
AGCGCGCE_00011	B13_NODE_49	MTase	Cytosine MTase
AGCIDOHA_00035	H16_contig_93_pilon	MTase	Cytosine MTase
AGCKPLKK_00068	SK54_contig_940_pilon	MTase	Cytosine MTase
AGCOIBMN_00054	S02_NODE_98	MTase	Adenine Mtase
AGDLJJGD_00026	B13_NODE_36	MTase	Adenine Mtase
AGDLJJGD_00044	B13_NODE_36	MTase	Cytosine MTase
AGFNEDHN_00032	SK27_NODE_91	MTase	Adenine Mtase
AGFPKNBG_00073	H27_opera_contig_53	MTase	Adenine Mtase
AGGCPKKM_00032	NCF044_contig_1094_pilon	MTase	Cytosine MTase
AGGCPKKM_00044	NCF044_contig_1094_pilon	MTase	Adenine Mtase
AGIIMDDL_00059	H09_contig-120_114	MTase	Adenine Mtase
AGILCCOF_00040	SK12_NODE_34	MTase	Adenine Mtase
AGILCCOF_00041	SK12_NODE_34	MTase	Cytosine MTase
AGJAHMJK_00052	QM02_contig_274_pilon	MTase	Adenine Mtase
AGJJCCML_00075	NC173_contig_37_pilon	MTase	Adenine Mtase
AGLCFECP_00036	S05_NODE_30	MTase	Cytosine MTase
AGLMDFCK_00044	SK54_contig_962_pilon	MTase	Adenine Mtase
AHBEILNP_00019	H19_utg00000002_pilon	MTase	Adenine Mtase
AHBOGPMH_00055	NC159_contig-120_16	MTase	Adenine Mtase
AHDEPKDL_00016	H29_contig-120_46	MTase	Cytosine MTase
AHDEPKDL_00030	H29_contig-120_46	MTase	Adenine Mtase
AHDMKLBE_00066	NC151_contig-120_43	MTase	Adenine Mtase
AHEDOFHD_00001	NCF168_contig_21_pilon	MTase	Adenine Mtase
AHEIPMAP_00021	H12_contig-120_16	MTase	Cytosine MTase
AHEIPMAP_00026	H12_contig-120_16	MTase	Adenine Mtase
AHFHEGGP_00126	H11_opera_contig_4	MTase	Adenine Mtase
AHFHEGGP_00131	H11_opera_contig_4	MTase	Cytosine MTase
AHFHEGGP_00132	H11_opera_contig_4	MTase	Cytosine MTase
AHGLBJGF_00024	NC173_contig-120_47	MTase	Cytosine MTase
AHGLBJGF_00025	NC173_contig-120_47	MTase	Cytosine MTase
AHKAHNKD_00040	SK02_contig-120_81	MTase	Cytosine MTase
AHKCBKEE_00059	H27_contig-120_28	MTase	Adenine Mtase
AHKCPEAP_00018	H23_NODE_80	MTase	Adenine Mtase
AHKCPEAP_00044	H23_NODE_80	MTase	Cytosine MTase
AHMFNPDG_00030	H23_contig_256_pilon	MTase	Adenine Mtase
AHNBPODH_00012	B14_contig-120_2	MTase	Cytosine MTase
AHNGFABP_00036	H48_NODE_6	MTase	Adenine Mtase
AHNGFABP_00051	H48_NODE_6	MTase	Cytosine MTase
AHOIIIJI_00001	A09_contig_666_pilon	MTase	Cytosine MTase
AICBJLEI_00018	H27_NODE_32	MTase	Cytosine MTase
AIDFOFEA_00017	H46_opera_contig_54	MTase	Cytosine MTase
AIEIBHCC_00052	NCF106_opera_contig_3	MTase	Adenine Mtase
AIFGNGHM_00085	B13_NODE_4	MTase	Adenine Mtase
AIFGNGHM_00131	B13_NODE_4	MTase	Cytosine MTase
AIFIGHLO_00038	NC308_contig-120_24	MTase	Cytosine MTase
AIFIHEHN_00056	H47_contig_73_pilon	MTase	Cytosine MTase
AIFIHEHN_00058	H47_contig_73_pilon	MTase	Cytosine MTase
AIHGJAIN_00072	H12_contig_86_pilon	MTase	Cytosine MTase
AIJMHNHF_00028	NCF041_contig_512_pilon	MTase	Cytosine MTase
AIJMHNHF_00032	NCF041_contig_512_pilon	MTase	Adenine Mtase
AIKEMPBA_00014	H22_contig-120_84	MTase	Adenine Mtase
AILFFEMA_00028	SK08_contig_46_pilon	MTase	Cytosine MTase
AIMDNHKN_00016	NCF055_contig_110_pilon	MTase	Cytosine MTase
AIMFJEGB_00010	SK54_contig-120_32	MTase	Adenine Mtase
AINCIFBH_00034	NC151_contig_877_pilon	MTase	Cytosine MTase
AIPBFOIP_00007	NCF041_NODE_73	MTase	Cytosine MTase
AIPBFOIP_00014	NCF041_NODE_73	MTase	Adenine Mtase
AIPBFOIP_00022	NCF041_NODE_73	MTase	Adenine Mtase
AIPMHGPA_00027	SK14_contig_78_pilon	MTase	Adenine Mtase
AJBBKFBJ_00023	DC23_NODE_95	MTase	Adenine Mtase
AJBBKFBJ_00024	DC23_NODE_95	MTase	Cytosine MTase
AJCAPNBI_00013	NCF168_contig_136_pilon	MTase	Cytosine MTase
AJEOADKH_00024	NCF168_contig_223_pilon	MTase	Adenine Mtase
AJGGKNGA_00044	NC150_contig_390_pilon	MTase	Cytosine MTase
AJLIIMMF_00042	H22_contig_172_pilon	MTase	Cytosine MTase
AJLKMAFF_00024	SK51_contig-120_39	MTase	Cytosine MTase
AJLKMAFF_00029	SK51_contig-120_39	MTase	Adenine Mtase
AJNEFMHI_00007	DC23_tig00000016_pilon	MTase	Adenine Mtase
AJNEFMHI_00026	DC23_tig00000016_pilon	MTase	Adenine Mtase
AJNEFMHI_00036	DC23_tig00000016_pilon	MTase	Cytosine MTase
AJOIPDDL_00001	NC210_NODE_21	MTase	Adenine Mtase
AJPONLNL_00005	H48_contig_349_pilon	MTase	Adenine Mtase
AKAOKJIL_00068	H48_NODE_33	MTase	Adenine Mtase
AKAOKJIL_00069	H48_NODE_33	MTase	Adenine Mtase
AKBBHBBL_00070	NC210_NODE_20	MTase	Cytosine MTase
AKBCKODL_00057	H73_contig_56_pilon	MTase	Adenine Mtase
AKBFBKGP_00059	H27_NODE_85	MTase	Adenine Mtase
AKDIJOKE_00012	H27_contig_250_pilon	MTase	Adenine Mtase
AKDJGBOH_00010	NC308_contig_161_pilon	MTase	Adenine Mtase
AKGLBIFC_00050	NC159_contig-120_10	MTase	Adenine Mtase
AKIMGBMF_00004	H23_contig_141_pilon	MTase	Adenine Mtase
AKLIDKHN_00045	NC308_contig-120_13	MTase	Cytosine MTase
AKPHPGEG_00053	SK20_contig_194_pilon	MTase	Cytosine MTase
ALAJLHCM_00047	H01_contig_1352_pilon	MTase	Cytosine MTase
ALALEGNL_00058	NCF044_NODE_56	MTase	Adenine Mtase
ALBLGGKD_00020	H63_opera_contig_21	MTase	Cytosine MTase
ALCHJEOD_00009	DC28_NODE_47	MTase
ALEBBOFI_00001	SK02_contig_64_pilon	MTase	Cytosine MTase
ALEBBOFI_00002	SK02_contig_64_pilon	MTase	Cytosine MTase
ALFIFLLL_00005	H28_contig-120_52	MTase	Adenine Mtase
ALGKFAHC_00063	H32_NODE_1	MTase	Cytosine MTase
ALHBJHAM_00007	H50_contig-120_37	MTase	Cytosine MTase
ALJKGCHL_00016	H16_contig_400_pilon	MTase	Adenine Mtase
ALNHCEJL_00003	A01_NODE_58	MTase	Cytosine MTase
ALNIEMNP_00055	DC28_NODE_26	MTase	Cytosine MTase
ALNMGELE_00010	DC16_contig_886_pilon	MTase	Adenine Mtase
AMANILAL_00037	SK02_contig_440_pilon	MTase	Cytosine MTase
AMEFKKIJ_00032	NC150_contig_596_pilon	MTase	Adenine Mtase
AMGNPHAM_00053	NCF044_NODE_149	MTase	Adenine Mtase
AMGPKJDK_00032	NC317_contig_343_pilon	MTase	Cytosine MTase
AMHFEKCG_00054	DC13_NODE_10	MTase	Cytosine MTase
AMHGPOHB_00066	H09_contig-120_4	MTase	Adenine Mtase
AMHGPOHB_00086	H09_contig-120_4	MTase	Cytosine MTase
AMHMMMDK_00015	H56_contig-120_14	MTase	Adenine Mtase
AMINLOKL_00031	H40_contig-120_10	MTase	Adenine Mtase
AMJGAPGP_00007	H34_NODE_93	MTase	Adenine Mtase
AMKLMEDH_00080	H23_NODE_29	MTase	Adenine Mtase
AMMFPKHE_00066	A09_contig_689_pilon	MTase	Adenine Mtase
AMNDNPCO_00047	A01_opera_contig_41	MTase	Adenine Mtase
AMNDNPCO_00062	A01_opera_contig_41	MTase	Adenine Mtase
AMNLCKKO_00054	H50_NODE_89	MTase	Adenine Mtase
AMPGBOPL_00041	NC150_contig-120_38	MTase	Cytosine MTase
AMPGBOPL_00054	NC150_contig-120_38	MTase	Adenine Mtase
ANCBBGDA_00038	H46_NODE_108	MTase	Adenine Mtase
ANCNJEDM_00060	SK43_contig_381_pilon	MTase	Cytosine MTase
ANDDOMNH_00156	NCF005_contig-120_0	MTase	Adenine Mtase
ANDDOMNH_00170	NCF005_contig-120_0	MTase	Cytosine MTase
ANEMCPNP_00049	NCF171_NODE_36	MTase	Cytosine MTase
ANFJKEEH_00050	A09_contig_672_pilon	MTase	Adenine Mtase
ANFJKEEH_00054	A09_contig_672_pilon	MTase	Cytosine MTase
ANFJKEEH_00055	A09_contig_672_pilon	MTase	Adenine Mtase
ANIEOCDN_00041	H73_NODE_12	MTase	Cytosine MTase
ANIEOCDN_00043	H73_NODE_12	MTase	Adenine Mtase
ANIEOCDN_00071	H73_NODE_12	MTase	Cytosine MTase
ANLBAJEM_00006	NCF041_contig_284_pilon	MTase	Adenine Mtase
ANMFNGEH_00025	H27_contig-120_44	MTase	Cytosine MTase
ANMFNGEH_00026	H27_contig-120_44	MTase	Cytosine MTase
ANNLHCOE_00032	NCF058_contig-120_28	MTase	Adenine Mtase
ANPDNBKI_00042	NCF168_contig-120_46	MTase	Adenine Mtase
ANPDNBKI_00043	NCF168_contig-120_46	MTase	Adenine Mtase
ANPDNBKI_00045	NCF168_contig-120_46	MTase	Cytosine MTase
AOAEMKLB_00003	H49_NODE_66	MTase	Adenine Mtase
AOGJCAGL_00007	SK02_contig_455_pilon	MTase	Adenine Mtase
AOGJCAGL_00017	SK02_contig_455_pilon	MTase	Adenine Mtase
AOHJGOKE_00019	SK47_contig-120_14	MTase	Adenine Mtase
AOJFOOLK_00043	H48_opera_contig_30	MTase	Cytosine MTase
AOJFOOLK_00059	H48_opera_contig_30	MTase	Cytosine MTase
AOLEGPAF_00013	DC28_contig-120_20	MTase	Adenine Mtase
AOLNLFPE_00095	A11_NODE_20	MTase	Adenine Mtase
AOMKEGCN_00005	H34_opera_contig_104	MTase	Adenine Mtase
AONNEMFF_00061	H34_contig-120_40	MTase	Adenine Mtase
AOODMLIE_00052	NC152_contig-120_30	MTase	Adenine Mtase
APAPIPDK_00051	f111_contig-120_24	MTase	Cytosine MTase
APBCONJF_00002	SK28_contig-120_13	MTase	Adenine Mtase
APCBOJAA_00013	A107_ctg00000003_pilon	MTase	Adenine Mtase
APCBOJAA_00017	A107_ctg00000003_pilon	MTase	Adenine Mtase
APDEHGGM_00039	SML01_contig-120_4	MTase	Cytosine MTase
APFGOAFI_00039	H48_contig_412_pilon	MTase	Cytosine MTase
APIOABBG_00092	NC183_NODE_2	MTase	Adenine Mtase
APLAGAIJ_00045	NCF077_contig-120_5	MTase	Adenine Mtase
APLBNHAC_00010	NCF077_contig-120_23	MTase	Adenine Mtase
APLHCGAG_00003	S02_NODE_71	MTase	Adenine Mtase
APLKBCCB_00043	H65_contig-120_3	MTase	Adenine Mtase
APMEOEGJ_00035	A16_contig_174_pilon	MTase	Adenine Mtase
BAALPMBL_00054	H48_NODE_85	MTase	Adenine Mtase
BAANIEON_00031	H73_contig-120_31	MTase	Cytosine MTase
BAANIEON_00039	H73_contig-120_31	MTase	Adenine Mtase
BADEMDLE_00027	DC16_contig_885_pilon	MTase	Cytosine MTase
BADEMDLE_00028	DC16_contig_885_pilon	MTase	Adenine Mtase
BAEMCNBI_00059	H50_NODE_20	MTase	Adenine Mtase
BAEMCNBI_00061	H50_NODE_20	MTase	Adenine Mtase
BAEMCNBI_00084	H50_NODE_20	MTase	Adenine Mtase
BAGKPPNL_00040	S02_contig_901_pilon	MTase	Adenine Mtase
BAHBBFND_00051	H01_opera_contig_27	MTase	Adenine Mtase
BAHFBLIP_00034	H31_contig-120_2	MTase	Adenine Mtase
BAHFBLIP_00048	H31_contig-120_2	MTase	Adenine Mtase
BAHFBLIP_00065	H31_contig-120_2	MTase	Cytosine MTase
BAHFBLIP_00066	H31_contig-120_2	MTase	Cytosine MTase
BAHIGLGJ_00035	SK27_contig_55_pilon	MTase	Cytosine MTase
BAHJCOPK_00005	NC159_NODE_17	MTase	Adenine Mtase
BAHKLHJM_00055	H14_contig-120_8	MTase	Cytosine MTase
BAHPPKLK_00078	H60_contig_10_pilon	MTase	Adenine Mtase
BAKKLCOG_00016	SK03_NODE_25	MTase	Adenine Mtase
BAOKNJJC_00041	NCF044_contig_1220_pilon	MTase	Adenine Mtase
BAPCCLKM_00056	DC13_opera_contig_2	MTase	Cytosine MTase
BAPHLOIM_00051	H22_contig_51_pilon	MTase	Cytosine MTase
BAPHLOIM_00102	H22_contig_51_pilon	MTase	Cytosine MTase
BBAMDKLK_00023	SK27_NODE_141	MTase	Cytosine MTase
BBCHEEDN_00047	S02_NODE_103	MTase	Adenine Mtase
BBCHEEDN_00050	S02_NODE_103	MTase	Cytosine MTase
BBFKILBB_00045	H69_contig-120_27	MTase	Cytosine MTase
BBGBEMJO_00012	H27_contig-120_39	MTase	Adenine Mtase
BBGBEMJO_00017	H27_contig-120_39	MTase	Cytosine MTase
BBHBHHEP_00005	NC304_contig-120_29	MTase	Cytosine MTase
BBIGOLPH_00133	H19_contig_867_pilon	MTase	Cytosine MTase
BBIGOLPH_00134	H19_contig_867_pilon	MTase	Cytosine MTase
BBINFBFL_00039	B14_contig-120_18	MTase	Adenine Mtase
BBINFBFL_00040	B14_contig-120_18	MTase	Adenine Mtase
BBJIOJPA_00065	DC23_contig-120_49	MTase	Cytosine MTase
BBJMNHBB_00012	H11_contig-120_30	MTase	Adenine Mtase
BBLENLDO_00028	NC173_opera_contig_13	MTase	Adenine Mtase
BBLLADOL_00037	NC159_opera_contig_9	MTase	Adenine Mtase
BBMDHBHH_00003	NC318_NODE_35	MTase	Adenine Mtase
BBNJOHLM_00019	S02_NODE_43	MTase	Adenine Mtase
BBOCPOPH_00036	H49_contig_264_pilon	MTase	Adenine Mtase
BBOFDJEJ_00061	SK54_contig_951_pilon	MTase	Adenine Mtase
BBOHNNDL_00111	H23_contig-120_2	MTase	Adenine Mtase
BBPGJGBF_00026	H11_opera_contig_5	MTase	Adenine Mtase
BBPGJGBF_00093	H11_opera_contig_5	MTase	Cytosine MTase
BCDGDGLC_00075	H01_scaffold_1090_pilon	MTase	Cytosine MTase
BCIEDJDA_00083	SK43_opera_contig_4	MTase	Cytosine MTase
BCIEDJDA_00084	SK43_opera_contig_4	MTase	Adenine Mtase
BCIJDKDH_00030	H23_contig-120_37	MTase	Adenine Mtase
BCKDOMOC_00019	B13_NODE_67	MTase	Adenine Mtase
BCKHKHNP_00090	H22_contig_80_pilon	MTase	Cytosine MTase
BCKHKHNP_00091	H22_contig_80_pilon	MTase	Cytosine MTase
BCKHKHNP_00112	H22_contig_80_pilon	MTase	Adenine Mtase
BCKHKHNP_00119	H22_contig_80_pilon	MTase	Adenine Mtase
BCNFDDJG_00041	SK20_contig_1814_pilon	MTase	Cytosine MTase
BCOPHPLO_00064	SK47_contig-120_41	MTase	Adenine Mtase
BCOPHPLO_00065	SK47_contig-120_41	MTase	Cytosine MTase
BDCACOJM_00058	SK54_opera_contig_27	MTase	Cytosine MTase
BDCLIKJP_00027	B03_contig-120_7	MTase	Cytosine MTase
BDEFAPHF_00038	H16_NODE_80	MTase	Adenine Mtase
BDEHMECG_00057	NCF055_opera_contig_12	MTase	Adenine Mtase
BDGDJNBJ_00014	NCF044_opera_contig_65	MTase	Cytosine MTase
BDHLEFFJ_00002	SK44_contig_879_pilon	MTase	Adenine Mtase
BDIHHEMK_00009	A01_contig_272_pilon	MTase	Cytosine MTase
BDMCEKME_00054	NCF168_contig-120_24	MTase	Cytosine MTase
BDNBJEEB_00061	H01_opera_contig_12	MTase	Cytosine MTase
BEBAJOAI_00039	DC09_contig-120_6	MTase	Adenine Mtase
BEBHMMCI_00059	A107_NODE_21	MTase	Cytosine MTase
BEBHMMCI_00068	A107_NODE_21	MTase	Adenine Mtase
BECDKJLC_00033	H27_opera_contig_63	MTase	Adenine Mtase
BECFAAOM_00028	H23_opera_contig_64	MTase	Adenine Mtase
BEDDKINE_00230	NCF044_NODE_1	MTase	Cytosine MTase
BEDDKINE_00239	NCF044_NODE_1	MTase	Adenine Mtase
BEDPOJNL_00044	H28_contig_499_pilon	MTase	Adenine Mtase
BEHCAFKD_00048	B13_NODE_25	MTase	Adenine Mtase
BEHNGMIF_00070	NC323_contig-120_53	MTase	Adenine Mtase
BEICOGFG_00008	SK43_NODE_156	MTase	Adenine Mtase
BEICOGFG_00009	SK43_NODE_156	MTase	Cytosine MTase
BEIPJBCF_00031	B13_contig_40_pilon	MTase	Adenine Mtase
BEIPJBCF_00032	B13_contig_40_pilon	MTase	Adenine Mtase
BEJBFJGP_00071	NC317_NODE_1	MTase	Adenine Mtase
BEJBFJGP_00222	NC317_NODE_1	MTase	Cytosine MTase
BEKJAMCN_00002	H55_contig-120_110	MTase	Adenine Mtase
BEKOGNFJ_00235	SK51_contig_58_pilon	MTase	Adenine Mtase
BEKOGNFJ_00236	SK51_contig_58_pilon	MTase	Adenine Mtase
BEKOGNFJ_00246	SK51_contig_58_pilon	MTase	Cytosine MTase
BEKOGNFJ_00248	SK51_contig_58_pilon	MTase	Cytosine MTase
BEKOGNFJ_00280	SK51_contig_58_pilon	MTase	Adenine Mtase
BEMAHHON_00037	H27_contig-120_60	MTase	Cytosine MTase
BEMLFFNC_00105	NCF055_contig_45_pilon	MTase	Adenine Mtase
BEOILDHL_00009	NCF051_NODE_46	MTase	Adenine Mtase
BEOILDHL_00010	NCF051_NODE_46	MTase	Cytosine MTase
BFAFBFEC_00045	A08_contig-120_36	MTase	Adenine Mtase
BFBFBOCC_00021	NCF055_contig-120_1	MTase	Adenine Mtase
BFBFBOCC_00022	NCF055_contig-120_1	MTase	Cytosine MTase
BFBFBOCC_00023	NCF055_contig-120_1	MTase	Cytosine MTase
BFCGNHDO_00021	A04_contig-120_30	MTase	Adenine Mtase
BFDMMMDH_00043	SK03_contig_225_pilon	MTase	Cytosine MTase
BFDMMMDH_00045	SK03_contig_225_pilon	MTase	Cytosine MTase
BFGAMGDO_00029	A16_contig_181_pilon	MTase	Cytosine MTase
BFGLBAPO_00099	H01_contig_1104_pilon	MTase	Adenine Mtase
BFGNBMEB_00066	H62_contig-120_2	MTase	Adenine Mtase
BFGNBMEB_00075	H62_contig-120_2	MTase	Cytosine MTase
BFGOAKOB_00020	H13_NODE_54	MTase	Adenine Mtase
BFHPAHGC_00004	A08_contig-120_33	MTase	Cytosine MTase
BFHPFBLM_00033	A13_contig_85_pilon	MTase	Adenine Mtase
BFIFEHHM_00092	DC05_contig_203_pilon	MTase	Adenine Mtase
BFIGELPA_00001	SK20_opera_contig_49	MTase	Cytosine MTase
BFIJOMEL_00025	QM08_NODE_4	MTase	Cytosine MTase
BFIJOMEL_00033	QM08_NODE_4	MTase	Adenine Mtase
BFJGJDHC_00143	SK44_NODE_12	MTase	Cytosine MTase
BFJGLEJD_00053	H49_contig_330_pilon	MTase	Adenine Mtase
BFJKALEN_00011	A09_contig-120_52	MTase	Adenine Mtase
BFJKALEN_00016	A09_contig-120_52	MTase	Cytosine MTase
BFLNCLCF_00003	S06_contig-120_43	MTase	Adenine Mtase
BFMGOANJ_00006	H12_NODE_36	MTase	Cytosine MTase
BFPDDIKE_00057	S02_contig-120_17	MTase	Adenine Mtase
BFPOPFJC_00027	A01_contig_304_pilon	MTase	Adenine Mtase
BGAFECNO_00002	SK27_NODE_65	MTase	Adenine Mtase
BGAFECNO_00048	SK27_NODE_65	MTase	Cytosine MTase
BGAFECNO_00061	SK27_NODE_65	MTase	Adenine Mtase
BGAKBDBH_00082	H68_contig-120_0	MTase	Adenine Mtase
BGCDCIMM_00037	NCF041_opera_contig_57	MTase	Cytosine MTase
BGENHDNJ_00035	NCF004_contig_121_pilon	MTase	Cytosine MTase
BGENHDNJ_00036	NCF004_contig_121_pilon	MTase	Cytosine MTase
BGFELFJG_00023	NCF077_contig-120_28	MTase	Cytosine MTase
BGGGAAFB_00042	H23_contig_272_pilon	MTase	Adenine Mtase
BGHGAGAH_00052	A08_contig-120_11	MTase	Cytosine MTase
BGIEJOLJ_00035	SK44_NODE_125	MTase	Cytosine MTase
BGLCMKIO_00071	NCF044_contig-120_30	MTase	Cytosine MTase
BGLCMKIO_00072	NCF044_contig-120_30	MTase	Cytosine MTase
BGMIMDNC_00009	NCF004_opera_contig_31	MTase	Cytosine MTase
BGMIMDNC_00010	NCF004_opera_contig_31	MTase	Cytosine MTase
BGOMINMH_00027	H23_contig_245_pilon	MTase	Adenine Mtase
BGOMINMH_00032	H23_contig_245_pilon	MTase	Adenine Mtase
BGPDINPF_00024	NC151_contig-120_33	MTase	Adenine Mtase
BGPDNGOH_00024	H31_NODE_44	MTase	Adenine Mtase
BGPFABCF_00013	DC26_opera_contig_114	MTase	Cytosine MTase
BHEFFFNL_00017	NCF051_contig_36_pilon	MTase	Cytosine MTase
BHFANFDD_00060	NCF044_contig_672_pilon	MTase	Adenine Mtase
BHFBFICD_00040	H27_NODE_81	MTase	Adenine Mtase
BHFMKEKC_00023	SK20_contig_1611_pilon	MTase	Cytosine MTase
BHFODGMF_00051	NCF106_utg00000002_pilon	MTase	Cytosine MTase
BHGHCNHN_00038	H50_opera_contig_23	MTase	Adenine Mtase
BHGJDKPO_00144	NC150_contig_584_pilon	MTase	Adenine Mtase
BHGJDKPO_00153	NC150_contig_584_pilon	MTase	Adenine Mtase
BHGJDKPO_00159	NC150_contig_584_pilon	MTase	Adenine Mtase
BHGJDKPO_00160	NC150_contig_584_pilon	MTase	Adenine Mtase
BHGJDKPO_00172	NC150_contig_584_pilon	MTase	Cytosine MTase
BHHBIBOC_00080	H47_NODE_31	MTase	Cytosine MTase
BHOHAPPF_00043	NC151_opera_contig_46	MTase	Cytosine MTase
BHOINMNN_00038	H09_contig-120_24	MTase	Adenine Mtase
BHOINMNN_00044	H09_contig-120_24	MTase	Cytosine MTase
BHOPGCMI_00039	NCF168_opera_contig_50	MTase	Cytosine MTase
BHPBPHEF_00035	SK43_NODE_83	MTase	Adenine Mtase
BICGEOJP_00042	SK44_NODE_95	MTase	Adenine Mtase
BICGEOJP_00044	SK44_NODE_95	MTase	Cytosine MTase
BICLGEPF_00018	QM08_NODE_68	MTase	Adenine Mtase
BIDLILPF_00040	NCF051_NODE_49	MTase	Adenine Mtase
BIDPGKLI_00016	NCF031_contig-120_50	MTase	Cytosine MTase
BIDPGKLI_00017	NCF031_contig-120_50	MTase	Adenine Mtase
BIFMADBP_00001	NC183_contig_170_pilon	MTase	Adenine Mtase
BIFMDDCC_00034	NC150_contig_403_pilon	MTase	Cytosine MTase
BIFPGMMD_00015	H22_NODE_27	MTase	Adenine Mtase
BIFPGMMD_00018	H22_NODE_27	MTase	Cytosine MTase
BIFPGMMD_00019	H22_NODE_27	MTase	Cytosine MTase
BIGDAGHO_00049	A13_NODE_11	MTase	Cytosine MTase
BIHGMGGN_00062	NCF044_contig_1493_pilon	MTase	Adenine Mtase
BILHAKMK_00034	NC152_opera_contig_38	MTase	Adenine Mtase
BIMAINPE_00022	H22_contig_130_pilon	MTase	Adenine Mtase
BIMAMLPF_00051	SML01_contig-120_3	MTase	Cytosine MTase
BIPGILPP_00035	H49_opera_contig_36	MTase	Adenine Mtase
BJBGGGEN_00012	NC173_opera_contig_16	MTase	Adenine Mtase
BJBGGGEN_00023	NC173_opera_contig_16	MTase	Cytosine MTase
BJBGGGEN_00026	NC173_opera_contig_16	MTase	Adenine Mtase
BJBGGGEN_00037	NC173_opera_contig_16	MTase
BJICDBCL_00108	H31_contig_133_pilon	MTase	Cytosine MTase
BJIMPDMN_00094	H60_opera_contig_5	MTase	Cytosine MTase
BJJIMCFJ_00066	H19_contig_440_pilon	MTase	Cytosine MTase
BJJIMCFJ_00075	H19_contig_440_pilon	MTase	Adenine Mtase
BJJNPFDC_00060	A11_contig-120_18	MTase	Cytosine MTase
BJKCIMHK_00016	H23_opera_contig_36	MTase	Cytosine MTase
BJMMFMKH_00055	f242_contig-120_41	MTase	Adenine Mtase
BJMMFMKH_00066	f242_contig-120_41	MTase	Cytosine MTase
BJMMNEPK_00050	NC151_NODE_45	MTase	Adenine Mtase
BJNPFIEC_00060	NCF026_contig-120_17	MTase	Cytosine MTase
BJPOAPMF_00142	H48_NODE_4	MTase	Adenine Mtase
BKGDPHDD_00098	B13_contig_90_pilon	MTase	Cytosine MTase
BKIBLMNK_00013	A11_NODE_80	MTase	Adenine Mtase
BKIEICOF_00026	NCF168_contig_297_pilon	MTase	Adenine Mtase
BKLFMFMG_00030	SK55_contig-120_25	MTase	Cytosine MTase
BKLHLDLO_00002	H19_opera_contig_64	MTase	Adenine Mtase
BKNKADIN_00001	NC152_contig-120_13	MTase	Cytosine MTase
BKNKADIN_00047	NC152_contig-120_13	MTase	Cytosine MTase
BKOBFEGL_00005	S02_opera_contig_60	MTase	Adenine Mtase
BLAGLCCH_00034	H32_contig_265_pilon	MTase	Cytosine MTase
BLBFBJKB_00056	SK20_NODE_48	MTase	Cytosine MTase
BLBFBJKB_00057	SK20_NODE_48	MTase	Cytosine MTase
BLHKLBCF_00022	SK20_opera_contig_92	MTase	Cytosine MTase
BLHKLBCF_00028	SK20_opera_contig_92	MTase	Adenine Mtase
BLKGNDKJ_00031	NCF006_opera_contig_13	MTase	Cytosine MTase
BLKOKAHO_00089	H63_contig_98_pilon	MTase	Adenine Mtase
BLKOKAHO_00119	H63_contig_98_pilon	MTase	Adenine Mtase
BLLEBELF_00142	H60_NODE_1	MTase	Cytosine MTase
BLLEBELF_00145	H60_NODE_1	MTase	Adenine Mtase
BLLEBELF_00266	H60_NODE_1	MTase	Adenine Mtase
BLLGFOGL_00012	H11_contig_104_pilon	MTase	Cytosine MTase
BLNIKECG_00073	SK43_contig_397_pilon	MTase	Adenine Mtase
BLNIKECG_00075	SK43_contig_397_pilon	MTase	Cytosine MTase
BLOODFCC_00046	H48_opera_contig_57	MTase	Cytosine MTase
BMCOKFBM_00029	H46_opera_contig_37	MTase	Adenine Mtase
BMKEOIOP_00029	NCF044_contig_1030_pilon	MTase	Adenine Mtase
BMLFKDGO_00036	SK54_NODE_29	MTase	Adenine Mtase
BMLFKDGO_00037	SK54_NODE_29	MTase	Cytosine MTase
BMNFGHNH_00008	H13_contig-120_44	MTase	Adenine Mtase
BMPAKKKI_00029	A09_contig_139_pilon	MTase	Cytosine MTase
BNEAJMBN_00049	SK03_NODE_12	MTase	Adenine Mtase
BNFOHFDG_00013	NC323_contig-120_94	MTase	Adenine Mtase
BNGCCJGE_00063	H50_NODE_56	MTase	Adenine Mtase
BNGFPIAL_00095	NCF044_contig-120_15	MTase	Cytosine MTase
BNHNJMID_00042	NCF168_contig_38_pilon	MTase	Adenine Mtase
BNIPBBLK_00003	H28_NODE_101	MTase	Adenine Mtase
BNMNHNMC_00053	H48_NODE_71	MTase	Cytosine MTase
BNNBOAMH_00026	A01_contig_279_pilon	MTase	Cytosine MTase
BNNLINAJ_00042	H50_NODE_24	MTase	Cytosine MTase
BNNNFPJM_00036	H49_contig-120_3	MTase	Adenine Mtase
BNNNFPJM_00059	H49_contig-120_3	MTase	Adenine Mtase
BNOABAJG_00074	H31_NODE_48	MTase	Adenine Mtase
BNOBKBKP_00018	H31_NODE_54	MTase	Adenine Mtase
BNOEOKHG_00033	H69_contig-120_36	MTase	Adenine Mtase
BOBGPFEG_00027	NCF044_NODE_126	MTase	Cytosine MTase
BODAPNGF_00081	SK51_contig-120_17	MTase	Adenine Mtase
BOEHIEPI_00055	H34_NODE_47	MTase	Cytosine MTase
BOEMBOPN_00039	B13_contig-120_30	MTase	Adenine Mtase
BOFPMBPE_00003	H65_NODE_46	MTase	Adenine Mtase
BOGIDKIB_00050	A06_contig-120_14	MTase	Adenine Mtase
BOJHJCFK_00004	SK54_NODE_69	MTase	Adenine Mtase
BOJHJCFK_00065	SK54_NODE_69	MTase	Cytosine MTase
BOJLNNIP_00046	SK12_contig_109_pilon	MTase	Cytosine MTase
BOKEFEHL_00009	NCF044_contig-120_44	MTase	Adenine Mtase
BOKEKFIM_00062	DC23_NODE_65	MTase	Cytosine MTase
BOKEKFIM_00063	DC23_NODE_65	MTase	Adenine Mtase
BONMBKJD_00020	NC150_opera_contig_26	MTase	Adenine Mtase
BONMBKJD_00022	NC150_opera_contig_26	MTase	Adenine Mtase
BOOPKLOK_00019	SK27_contig_56_pilon	MTase	Cytosine MTase
BPAEAIKC_00041	NC152_NODE_43	MTase	Cytosine MTase
BPAKIIAH_00049	NCF055_contig_149_pilon	MTase	Adenine Mtase
BPAKMPCC_00005	H25_contig-120_50	MTase	Adenine Mtase
BPBCELPN_00003	H31_contig-120_65	MTase	Adenine Mtase
BPBHGAEK_00058	DC26_NODE_4	MTase	Cytosine MTase
BPEKNMEJ_00031	S02_opera_contig_30	MTase	Adenine Mtase
BPHDMAAM_00023	H49_NODE_70	MTase	Adenine Mtase
BPKHBKGA_00039	H31_contig-120_52	MTase	Adenine Mtase
BPKKGMNI_00062	NC159_NODE_3	MTase	Cytosine MTase
BPKKGMNI_00194	NC159_NODE_3	MTase	Adenine Mtase
BPKKGMNI_00195	NC159_NODE_3	MTase	Adenine Mtase
BPKKGMNI_00196	NC159_NODE_3	MTase	Adenine Mtase
BPKKGMNI_00199	NC159_NODE_3	MTase	Cytosine MTase
BPNBNLCD_00038	H19_NODE_8	MTase	Adenine Mtase
BPOCMNCM_00038	A16_NODE_50	MTase	Adenine Mtase
CADLKJKO_00034	DC13_contig-120_19	MTase	Adenine Mtase
CAENBFEB_00002	A16_contig_63_pilon	MTase	Cytosine MTase
CAFMNNKO_00098	S02_contig_655_pilon	MTase	Cytosine MTase
CAGMCMNM_00017	B13_NODE_35	MTase	Adenine Mtase
CAJKDMIJ_00005	H22_NODE_28	MTase	Adenine Mtase
CAJPKCHM_00013	H47_NODE_47	MTase	Adenine Mtase
CAKGEJBK_00025	NCF044_contig_1545_pilon	MTase	Cytosine MTase
CAKGEJBK_00030	NCF044_contig_1545_pilon	MTase	Adenine Mtase
CAMCHKKN_00034	SK27_NODE_90	MTase	Adenine Mtase
CAMEIELJ_00033	NC150_NODE_65	MTase	Adenine Mtase
CAMENPCM_00062	NCF041_opera_contig_35	MTase	Cytosine MTase
CAMENPCM_00066	NCF041_opera_contig_35	MTase	Adenine Mtase
CAMGNFDF_00057	H63_contig-120_31	MTase	Adenine Mtase
CANCMHPG_00094	DC09_contig-120_0	MTase	Cytosine MTase
CANCMHPG_00110	DC09_contig-120_0	MTase	Adenine Mtase
CAOBLGLF_00038	SK54_opera_contig_76	MTase	Adenine Mtase
CAOOIFOP_00018	H16_contig-120_8	MTase	Adenine Mtase
CAPBLDJA_00098	NCF044_contig_1499_pilon	MTase	Adenine Mtase
CBBIGDNM_00020	H13_NODE_90	MTase	Adenine Mtase
CBCICCCP_00095	H65_contig_83_pilon	MTase	Cytosine MTase
CBCLGPBB_00075	NC152_contig_99_pilon	MTase	Cytosine MTase
CBCLGPBB_00099	NC152_contig_99_pilon	MTase	Adenine Mtase
CBDNGNLJ_00077	NCF051_NODE_43	MTase	Cytosine MTase
CBEDMOHP_00020	H73_NODE_13	MTase	Cytosine MTase
CBEDMOHP_00021	H73_NODE_13	MTase	Cytosine MTase
CBEDMOHP_00049	H73_NODE_13	MTase	Adenine Mtase
CBGAFOHK_00029	H19_NODE_59	MTase	Adenine Mtase
CBGBKGNA_00028	DC23_NODE_82	MTase	Adenine Mtase
CBGDAGII_00033	SK14_NODE_20	MTase	Cytosine MTase
CBMEBKGH_00038	H19_opera_contig_54	MTase	Adenine Mtase
CBMLHMEH_00070	SK51_contig_189_pilon	MTase	Adenine Mtase
CBMNLLKJ_00022	H34_contig_645_pilon	MTase	Adenine Mtase
CBNCFLOK_00084	NCF006_contig-120_14	MTase	Cytosine MTase
CBPFJIPK_00076	H60_NODE_11	MTase	Cytosine MTase
CCAAHEOM_00035	NC183_contig-120_8	MTase	Adenine Mtase
CCCBADKO_00023	SK44_contig_775_pilon	MTase	Adenine Mtase
CCEAANMI_00069	H46_NODE_56	MTase	Adenine Mtase
CCHLHJPJ_00015	SK44_contig-120_31	MTase	Adenine Mtase
CCIHOGOP_00094	H14_contig-120_5	MTase	Adenine Mtase
CCIJGIDO_00019	H22_contig-120_64	MTase	Cytosine MTase
CCJBGPJE_00014	H28_opera_contig_35	MTase	Adenine Mtase
CCJEBNMN_00057	NCF055_opera_contig_5	MTase	Cytosine MTase
CCJEBNMN_00058	NCF055_opera_contig_5	MTase	Cytosine MTase
CCJEBNMN_00060	NCF055_opera_contig_5	MTase	Adenine Mtase
CDAMKLCF_00004	DC25_contig_97_pilon	MTase	Cytosine MTase
CDEKEDLE_00073	SK20_NODE_43	MTase	Cytosine MTase
CDEMCMBB_00074	H47_contig_131_pilon	MTase	Adenine Mtase
CDEMCMBB_00076	H47_contig_131_pilon	MTase	Adenine Mtase
CDEOBMPM_00017	H63_contig_145_pilon	MTase	Cytosine MTase
CDEOBMPM_00029	H63_contig_145_pilon	MTase	Adenine Mtase
CDFHOEJH_00054	H49_contig_318_pilon	MTase	Adenine Mtase
CDHEIHEK_00020	H22_contig-120_57	MTase	Cytosine MTase
CDIPIMLD_00089	NC159_NODE_6	MTase	Adenine Mtase
CEABHJDE_00005	H13_contig-120_119	MTase	Adenine Mtase
CEABHJDE_00023	H13_contig-120_119	MTase	Adenine Mtase
CEAJGGIJ_00033	H27_NODE_83	MTase	Cytosine MTase
CECJFCBK_00037	NCF051_contig_33_pilon	MTase	Cytosine MTase
CECPIAKN_00017	SK44_contig-120_19	MTase	Cytosine MTase
CEDPBJCI_00004	NCF044_contig-120_66	MTase	Adenine Mtase
CEEMMFAM_00027	H32_NODE_22	MTase	Cytosine MTase
CEEOAAJN_00136	H48_NODE_2	MTase	Adenine Mtase
CEGAGMOF_00027	QM01_contig_633	MTase	Adenine Mtase
CEGAGMOF_00029	QM01_contig_633	MTase	Cytosine MTase
CEHBGIBF_00060	NC317_NODE_34	MTase	Cytosine MTase
CEHOBFPO_00059	A09_NODE_47	MTase	Adenine Mtase
CEJCGCHM_00029	H34_contig-120_136	MTase	Cytosine MTase
CEJENHFC_00137	H65_contig_16_pilon	MTase	Cytosine MTase
CEJGCJGA_00088	H23_contig_4_pilon	MTase	Cytosine MTase
CELBIEIO_00068	H34_contig-120_104	MTase	Cytosine MTase
CEMJPMOO_00004	H69_contig-120_10	MTase	Cytosine MTase
CENHLEIG_00019	H27_opera_contig_2	MTase	Adenine Mtase
CENHLEIG_00141	H27_opera_contig_2	MTase	Cytosine MTase
CEPLFIOG_00110	SK27_NODE_4	MTase	Adenine Mtase
CEPLFIOG_00135	SK27_NODE_4	MTase	Cytosine MTase
CFBDNDJG_00034	NCF168_contig-120_36	MTase	Cytosine MTase
CFBLFINE_00008	A13_opera_contig_36	MTase	Cytosine MTase
CFBOPLDG_00012	SK12_contig-120_28	MTase	Adenine Mtase
CFBOPLDG_00014	SK12_contig-120_28	MTase	Cytosine MTase
CFEPNHIM_00042	NC183_contig-120_54	MTase	Adenine Mtase
CFGOALGD_00084	SK44_opera_contig_21	MTase	Cytosine MTase
CFILALEC_00016	NCF168_opera_contig_26	MTase	Cytosine MTase
CFILGANL_00022	H34_contig-120_65	MTase	Adenine Mtase
CFILGANL_00023	H34_contig-120_65	MTase	Adenine Mtase
CFJECAOI_00014	SK43_opera_contig_25	MTase	Adenine Mtase
CFJECAOI_00029	SK43_opera_contig_25	MTase	Cytosine MTase
CFJECAOI_00030	SK43_opera_contig_25	MTase	Cytosine MTase
CFJECAOI_00031	SK43_opera_contig_25	MTase	Cytosine MTase
CFJPLFAO_00010	H27_contig-120_55	MTase	Adenine Mtase
CFKKHAPD_00025	NC304_contig-120_35	MTase	Adenine Mtase
CFLIPGKO_00030	NCF044_NODE_37	MTase	Adenine Mtase
CFLLIEAC_00041	SK47_contig-120_27	MTase	Adenine Mtase
CFMIBGOB_00022	NCF006_contig-120_34	MTase	Cytosine MTase
CFMKCJJH_00041	H48_contig_106_pilon	MTase	Cytosine MTase
CFOAJMDD_00067	H22_NODE_21	MTase	Adenine Mtase
CFOKBMLF_00081	H48_contig_61_pilon	MTase	Adenine Mtase
CFOKBMLF_00115	H48_contig_61_pilon	MTase	Adenine Mtase
CFOPHIFB_00230	H44_contig-120_0	MTase	Adenine Mtase
CFPGMIIC_00064	NC210_contig-120_13	MTase	Cytosine MTase
CFPHGDGE_00053	DC26_contig-120_29	MTase	Adenine Mtase
CGBICLPH_00075	A09_contig_38_pilon	MTase	Adenine Mtase
CGBICLPH_00077	A09_contig_38_pilon	MTase	Cytosine MTase
CGCGLPLE_00045	NC151_contig_618_pilon	MTase	Adenine Mtase
CGCMPKBN_00006	H49_opera_contig_80	MTase	Adenine Mtase
CGEPDNED_00071	H49_opera_contig_29	MTase	Adenine Mtase
CGFGMOGI_00089	A107_NODE_14	MTase	Cytosine MTase
CGIGAPOE_00042	SK27_contig-120_96	MTase	Cytosine MTase
CGIGAPOE_00044	SK27_contig-120_96	MTase	Cytosine MTase
CGJFJPLH_00013	NCF004_opera_contig_5	MTase	Adenine Mtase
CGJFJPLH_00090	NCF004_opera_contig_5	MTase	Cytosine MTase
CGJIOPCH_00005	NCF171_contig-120_33	MTase	Cytosine MTase
CGJPHPIG_00019	B13_contig-120_48	MTase	Cytosine MTase
CGJPHPIG_00045	B13_contig-120_48	MTase	Adenine Mtase
CGKEMKBK_00051	H22_NODE_45	MTase	Cytosine MTase
CGKGGHKJ_00006	SK20_contig_1668_pilon	MTase	Cytosine MTase
CGNCANPL_00056	SK51_contig_342_pilon	MTase	Adenine Mtase
CGONNLHN_00056	H34_contig-120_30	MTase	Cytosine MTase
CGPAKIEG_00223	NC183_NODE_6	MTase	Cytosine MTase
CHADNPNN_00006	H48_NODE_57	MTase	Adenine Mtase
CHADNPNN_00067	H48_NODE_57	MTase	Adenine Mtase
CHADNPNN_00081	H48_NODE_57	MTase	Adenine Mtase
CHBFGLHA_00046	H28_contig_471_pilon	MTase	Cytosine MTase
CHFFOLNL_00006	QM01_contig_95	MTase	Adenine Mtase
CHGKBAGJ_00077	NCF044_NODE_36	MTase	Adenine Mtase
CHHCIGBF_00062	SK54_contig_335_pilon	MTase	Adenine Mtase
CHJKCDPG_00031	SK43_opera_contig_103	MTase	Cytosine MTase
CHJKCDPG_00032	SK43_opera_contig_103	MTase	Adenine Mtase
CHKONFPO_00083	NCF004_NODE_37	MTase	Adenine Mtase
CHLOKEHA_00028	NC150_NODE_35	MTase	Cytosine MTase
CHNCGANI_00048	H19_contig_735_pilon	MTase	Cytosine MTase
CHOMGKPL_00083	NCF026_contig-120_0	MTase	Cytosine MTase
CHOMGKPL_00102	NCF026_contig-120_0	MTase	Cytosine MTase
CHPGDGGL_00038	H47_contig-120_101	MTase	Adenine Mtase
CHPHFKJN_00014	NC183_contig-120_25	MTase	Cytosine MTase
CIAAKMON_00035	A13_contig_181_pilon	MTase	Adenine Mtase
CICDBPEL_00016	S11_contig_19_pilon	MTase	Adenine Mtase
CICDBPEL_00017	S11_contig_19_pilon	MTase	Cytosine MTase
CIDLPECP_00016	SK02_contig_462_pilon	MTase	Cytosine MTase
CIDLPECP_00039	SK02_contig_462_pilon	MTase	Adenine Mtase
CIDNIOAC_00005	DC16_NODE_117	MTase	Adenine Mtase
CIEHEABD_00074	H16_NODE_1	MTase	Adenine Mtase
CIFAFPII_00021	SK27_contig_57_pilon	MTase	Adenine Mtase
CIFHGMPC_00026	H48_contig-120_40	MTase	Cytosine MTase
CIHLPNFB_00030	NCF041_contig_501_pilon	MTase	Adenine Mtase
CIKHEAJO_00012	H19_contig_724_pilon	MTase	Cytosine MTase
CILHBBFB_00008	H27_NODE_47	MTase	Adenine Mtase
CILHBBFB_00066	H27_NODE_47	MTase	Adenine Mtase
CILPKNFF_00015	H48_contig_379_pilon	MTase	Cytosine MTase
CIMEIBIP_00035	H48_contig_407_pilon	MTase	Cytosine MTase
CINIKCKO_00003	H19_contig_907_pilon	MTase	Cytosine MTase
CIPIAHEF_00014	H63_NODE_43	MTase	Cytosine MTase
CIPIAHEF_00015	H63_NODE_43	MTase	Adenine Mtase
CJEFEBEO_00055	H28_NODE_84	MTase	Adenine Mtase
CJIAEMOE_00017	NC150_NODE_43	MTase	Cytosine MTase
CJKAODHP_00109	NCF004_contig_117_pilon	MTase	Adenine Mtase
CJKPNDKE_00027	A16_NODE_34	MTase	Adenine Mtase
CJMDEKPB_00037	H14_contig-120_19	MTase	Cytosine MTase
CKADIJED_00050	NC151_NODE_66	MTase	Cytosine MTase
CKAFCMOG_00057	NC199_contig-120_79	MTase	Cytosine MTase
CKCHLGHA_00041	H13_NODE_96	MTase	Adenine Mtase
CKCLLFGE_00075	H09_contig-120_17	MTase	Adenine Mtase
CKDIDCHB_00032	H48_contig_347_pilon	MTase	Cytosine MTase
CKEAEOCM_00054	DC28_opera_contig_47	MTase	Adenine Mtase
CKGCAGOF_00090	H54_contig_188_pilon	MTase	Cytosine MTase
CKGOMJIF_00071	NCF044_contig_1422_pilon	MTase	Cytosine MTase
CKGOMJIF_00072	NCF044_contig_1422_pilon	MTase	Cytosine MTase
CKGOMJIF_00088	NCF044_contig_1422_pilon	MTase	Adenine Mtase
CKGOMJIF_00101	NCF044_contig_1422_pilon	MTase	Adenine Mtase
CKGOMJIF_00102	NCF044_contig_1422_pilon	MTase	Adenine Mtase
CKHEPMIO_00069	DC13_NODE_7	MTase	Cytosine MTase
CKHNBGJK_00013	H46_opera_contig_60	MTase	Adenine Mtase
CLBGNOBO_00034	H27_contig-120_36	MTase	Cytosine MTase
CLDEOMPF_00097	NCF004_contig_640_pilon	MTase	Adenine Mtase
CLDLEADO_00006	NCF106_contig_174_pilon	MTase	Cytosine MTase
CLECIMKG_00111	NCF044_contig_1388_pilon	MTase	Cytosine MTase
CLEHJKHJ_00028	NCF051_contig-120_24	MTase	Adenine Mtase
CLFFMDOP_00041	SK43_contig_140_pilon	MTase	Cytosine MTase
CLPCPPLI_00137	B03_NODE_3	MTase	Adenine Mtase
CLPOCHBO_00064	H23_contig_247_pilon	MTase	Adenine Mtase
CMDBLEEG_00034	A107_NODE_46	MTase	Adenine Mtase
CMDBLEEG_00035	A107_NODE_46	MTase	Adenine Mtase
CMFECMOE_00002	H49_contig_347_pilon	MTase	Cytosine MTase
CMHIBEJI_00040	QM01_contig_146	MTase	Cytosine MTase
CMHIBEJI_00043	QM01_contig_146	MTase	Cytosine MTase
CMHIBEJI_00044	QM01_contig_146	MTase	Adenine Mtase
CMIEPNGP_00064	H48_contig_392_pilon	MTase	Adenine Mtase
CMJCNJLL_00049	H69_contig_37_pilon	MTase	Adenine Mtase
CMJHAIKH_00004	H54_contig-120_2	MTase	Adenine Mtase
CMKLIKNP_00081	SK03_contig_220_pilon	MTase	Adenine Mtase
CMLPPEDJ_00007	SK44_contig-120_95	MTase	Cytosine MTase
CMMLNMAK_00014	SK54_NODE_100	MTase	Adenine Mtase
CNAKIGBP_00022	H27_utg00000002_pilon	MTase	Cytosine MTase
CNAKIGBP_00043	H27_utg00000002_pilon	MTase	Cytosine MTase
CNCPFIDI_00044	H01_NODE_49	MTase	Adenine Mtase
CNEEPLAC_00062	H48_opera_contig_51	MTase	Cytosine MTase
CNEJAPLH_00049	H13_opera_contig_41	MTase	Adenine Mtase
CNFPINEM_00039	DC23_NODE_42	MTase	Cytosine MTase
CNFPINEM_00046	DC23_NODE_42	MTase	Adenine Mtase
CNFPINEM_00047	DC23_NODE_42	MTase	Adenine Mtase
CNJDNADF_00038	A11_contig_53_pilon	MTase	Adenine Mtase
CNLPCPNN_00057	DC26_contig_977_pilon	MTase	Cytosine MTase
CNNACKJG_00085	DC25_contig-120_1	MTase	Cytosine MTase
CNNACKJG_00086	DC25_contig-120_1	MTase	Adenine Mtase
CNNACKJG_00110	DC25_contig-120_1	MTase	Adenine Mtase
CNNFMPOP_00017	NC318_NODE_8	MTase	Adenine Mtase
CNNFMPOP_00026	NC318_NODE_8	MTase	Cytosine MTase
CNNGAHKI_00004	H31_opera_contig_1	MTase	Adenine Mtase
CNNGAHKI_00018	H31_opera_contig_1	MTase	Adenine Mtase
CNNGAHKI_00186	H31_opera_contig_1	MTase	Cytosine MTase
CNNGAHKI_00187	H31_opera_contig_1	MTase	Cytosine MTase
CNOCGGMP_00066	NC317_contig-120_19	MTase	Cytosine MTase
CNPHEIFG_00007	H46_NODE_51	MTase	Cytosine MTase
CNPPGKFO_00047	H13_NODE_94	MTase	Adenine Mtase
COABHEDF_00023	NC150_NODE_60	MTase	Cytosine MTase
COABHEDF_00036	NC150_NODE_60	MTase	Adenine Mtase
COALDCAH_00044	SK54_NODE_58	MTase	Cytosine MTase
COALDCAH_00045	SK54_NODE_58	MTase	Adenine Mtase
COCJENGD_00062	H48_contig_120_pilon	MTase	Adenine Mtase
COELPHJC_00045	SK20_contig_1858_pilon	MTase	Adenine Mtase
COFHBLAP_00025	SK08_contig-120_13	MTase	Adenine Mtase
COHJIDFB_00056	NC150_contig_402_pilon	MTase	Cytosine MTase
COJOPOAP_00019	SK44_contig_974_pilon	MTase	Cytosine MTase
COJOPOAP_00021	SK44_contig_974_pilon	MTase	Adenine Mtase
COJOPOAP_00023	SK44_contig_974_pilon	MTase	Adenine Mtase
COKOFBKG_00076	A11_contig_182_pilon	MTase	Adenine Mtase
COLKHFJL_00008	DC14_contig-120_23	MTase	Adenine Mtase
CONKBONI_00010	SK27_contig_47_pilon	MTase	Adenine Mtase
CONKBONI_00023	SK27_contig_47_pilon	MTase	Cytosine MTase
COPDGPPC_00002	NCF055_contig_139_pilon	MTase	Adenine Mtase
CPANCBHB_00023	H50_contig_65_pilon	MTase	Adenine Mtase
CPBMGHKE_00027	H22_NODE_52	MTase	Cytosine MTase
CPBMGHKE_00028	H22_NODE_52	MTase	Adenine Mtase
CPDHJADH_00119	SK44_tig00000001_pilon	MTase	Cytosine MTase
CPGMHCFA_00094	NCF006_contig-120_3	MTase	Cytosine MTase
CPGMHCFA_00126	NCF006_contig-120_3	MTase	Adenine Mtase
CPJFACJL_00013	NCF044_contig-120_47	MTase	Adenine Mtase
CPKOOFBP_00050	H47_contig_285_pilon	MTase	Adenine Mtase
CPNNDNGA_00049	H01_opera_contig_111	MTase	Cytosine MTase
CPOHPOAF_00009	H60_contig-120_6	MTase	Cytosine MTase
CPPFAFNJ_00001	H44_contig-120_2	MTase	Adenine Mtase
DADAAADM_00072	S02_contig-120_0	MTase	Adenine Mtase
DADAAADM_00073	S02_contig-120_0	MTase	Adenine Mtase
DADAAADM_00087	S02_contig-120_0	MTase	Adenine Mtase
DADAAADM_00104	S02_contig-120_0	MTase	Cytosine MTase
DADAAADM_00105	S02_contig-120_0	MTase	Cytosine MTase
DAECIEIM_00037	NCF106_contig_609_pilon	MTase	Cytosine MTase
DAGDBLHP_00014	H01_opera_contig_9	MTase	Adenine Mtase
DAHLLMCE_00052	A01_contig-120_44	MTase	Cytosine MTase
DAIEFPHM_00041	H28_contig_340_pilon	MTase	Adenine Mtase
DAJFAIPK_00030	SK08_NODE_10	MTase	Cytosine MTase
DALMPNND_00134	H69_contig-120_0	MTase	Cytosine MTase
DAMNBPIB_00075	H11_contig-120_15	MTase	Adenine Mtase
DAOALODO_00098	SK54_contig_111_pilon	MTase	Adenine Mtase
DAOALODO_00116	SK54_contig_111_pilon	MTase	Cytosine MTase
DAODDOIC_00053	NCF044_opera_contig_32	MTase	Adenine Mtase
DAODDOIC_00069	NCF044_opera_contig_32	MTase	Cytosine MTase
DAODDOIC_00071	NCF044_opera_contig_32	MTase	Adenine Mtase
DBBKBFKP_00066	NC150_NODE_30	MTase	Adenine Mtase
DBCCCKPO_00055	SK20_opera_contig_62	MTase	Cytosine MTase
DBCEINCP_00041	H49_contig_324_pilon	MTase	Cytosine MTase
DBDPMFDB_00028	H48_NODE_72	MTase	Cytosine MTase
DBEOFBMI_00006	NCF044_contig-120_60	MTase	Adenine Mtase
DBEOFBMI_00054	NCF044_contig-120_60	MTase
DBEOFBMI_00066	NCF044_contig-120_60	MTase	Adenine Mtase
DBEOFBMI_00068	NCF044_contig-120_60	MTase	Cytosine MTase
DBGCDPHH_00048	H49_utg00000001_pilon	MTase	Cytosine MTase
DBHLKJCA_00030	H60_NODE_9	MTase	Adenine Mtase
DBHLKJCA_00069	H60_NODE_9	MTase	Adenine Mtase
DBIDACIE_00034	SK27_contig_54_pilon	MTase	Adenine Mtase
DBJDDEBG_00006	SK27_NODE_64	MTase	Cytosine MTase
DBJDDEBG_00007	SK27_NODE_64	MTase	Cytosine MTase
DBJDDEBG_00009	SK27_NODE_64	MTase	Adenine Mtase
DBKAFPHH_00059	SK54_contig_897_pilon	MTase	Adenine Mtase
DBKAFPHH_00061	SK54_contig_897_pilon	MTase	Adenine Mtase
DBLNHHHJ_00010	H47_opera_contig_73	MTase	Cytosine MTase
DBLPGCKG_00007	SK12_contig-120_14	MTase	Adenine Mtase
DBLPGCKG_00008	SK12_contig-120_14	MTase	Cytosine MTase
DBMMEKPO_00016	H56_contig-120_55	MTase	Cytosine MTase
DBMMEKPO_00019	H56_contig-120_55	MTase	Adenine Mtase
DBNGBCDO_00015	H34_NODE_26	MTase	Cytosine MTase
DBOIOIHO_00068	SK43_opera_contig_16	MTase	Cytosine MTase
DBOJDOHN_00019	SK54_opera_contig_111	MTase	Adenine Mtase
DBOPHDGN_00020	NCF051_contig-120_47	MTase	Adenine Mtase
DCANBHJD_00043	H69_contig_52_pilon	MTase	Adenine Mtase
DCCJBDOA_00057	H48_contig_262_pilon	MTase	Cytosine MTase
DCEOBDAI_00055	NC183_NODE_92	MTase	Adenine Mtase
DCGHHNLG_00083	NC323_contig-120_6	MTase	Adenine Mtase
DCGHHNLG_00086	NC323_contig-120_6	MTase	Adenine Mtase
DCGHHNLG_00094	NC323_contig-120_6	MTase	Cytosine MTase
DCGJOPCE_00027	A11_NODE_58	MTase	Cytosine MTase
DCGJOPCE_00035	A11_NODE_58	MTase	Adenine Mtase
DCHBPGDD_00036	SK54_opera_contig_41	MTase	Cytosine MTase
DCHDCDLB_00089	H11_contig-120_0	MTase	Cytosine MTase
DCHPDMEO_00043	DC09_contig-120_24	MTase	Cytosine MTase
DCHPFMHL_00065	NC317_contig_249_pilon	MTase	Cytosine MTase
DCHPFMHL_00066	NC317_contig_249_pilon	MTase	Cytosine MTase
DCIHNLPH_00019	SK44_NODE_10	MTase	Adenine Mtase
DCIHNLPH_00236	SK44_NODE_10	MTase	Cytosine MTase
DCLFEJEF_00110	SK51_contig_82_pilon	MTase	Cytosine MTase
DCLFEJEF_00112	SK51_contig_82_pilon	MTase	Adenine Mtase
DCLOFCHN_00056	QM02_tig00000001_pilon	MTase	Adenine Mtase
DCLPOKFH_00024	NCF041_opera_contig_8	MTase	Adenine Mtase
DCLPOKFH_00061	NCF041_opera_contig_8	MTase	Adenine Mtase
DCLPOKFH_00071	NCF041_opera_contig_8	MTase	Adenine Mtase
DCMDIADD_00001	SK27_contig-120_95	MTase	Adenine Mtase
DCMDIADD_00002	SK27_contig-120_95	MTase	Cytosine MTase
DCMDIADD_00010	SK27_contig-120_95	MTase	Adenine Mtase
DCOCABOG_00019	A01_contig-120_45	MTase	Cytosine MTase
DCPFOILA_00026	NC150_contig_411_pilon	MTase	Cytosine MTase
DDCFBHNJ_00003	DC26_opera_contig_54	MTase	Adenine Mtase
DDEGOEFA_00027	SK43_contig_678_pilon	MTase	Cytosine MTase
DDEGOEFA_00028	SK43_contig_678_pilon	MTase	Adenine Mtase
DDHKOBEJ_00042	H16_opera_contig_9	MTase	Cytosine MTase
DDKMANBA_00009	NCF006_contig-120_26	MTase	Adenine Mtase
DDKMANBA_00018	NCF006_contig-120_26	MTase	Adenine Mtase
DDLHNFNA_00015	SK43_NODE_64	MTase	Adenine Mtase
DDMBJGKE_00092	NCF031_contig-120_1	MTase	Cytosine MTase
DDMDHHKP_00093	H46_contig_428_pilon	MTase	Adenine Mtase
DDOHJIKA_00062	NC185_contig_348_pilon	MTase	Adenine Mtase
DEECCEPP_00053	H28_contig_472_pilon	MTase	Adenine Mtase
DEEDEKBN_00069	NCF044_NODE_40	MTase	Cytosine MTase
DEGMPBDH_00097	A01_contig_49_pilon	MTase	Adenine Mtase
DEHCLKEF_00008	H22_NODE_92	MTase	Adenine Mtase
DEHCLKEF_00009	H22_NODE_92	MTase	Cytosine MTase
DEILCHNO_00054	NCF031_contig-120_28	MTase	Cytosine MTase
DEJMJELG_00008	H48_contig_259_pilon	MTase	Cytosine MTase
DEJMJELG_00100	H48_contig_259_pilon	MTase	Cytosine MTase
DELLHKGJ_00040	DC16_contig_875_pilon	MTase	Adenine Mtase
DEMNOCIA_00077	NCF051_opera_contig_12	MTase	Adenine Mtase
DEMNOCIA_00078	NCF051_opera_contig_12	MTase	Adenine Mtase
DEMNOCIA_00079	NCF051_opera_contig_12	MTase	Cytosine MTase
DEMNOCIA_00080	NCF051_opera_contig_12	MTase	Cytosine MTase
DENAIJCF_00030	SK54_contig_928_pilon	MTase	Cytosine MTase
DENAIJCF_00039	SK54_contig_928_pilon	MTase	Adenine Mtase
DENFOCGJ_00061	SML01_contig-120_0	MTase	Cytosine MTase
DEODKODN_00077	NCF168_contig-120_14	MTase	Cytosine MTase
DEPLEIOI_00040	H02_opera_contig_10	MTase	Cytosine MTase
DFAHMDEJ_00064	SK27_NODE_8	MTase	Cytosine MTase
DFAHMDEJ_00127	SK27_NODE_8	MTase	Cytosine MTase
DFAJFEHL_00018	NC183_contig_217_pilon	MTase	Adenine Mtase
DFBBOBFO_00070	H23_NODE_27	MTase	Cytosine MTase
DFBHMDMF_00055	DC23_NODE_41	MTase	Adenine Mtase
DFBHMDMF_00059	DC23_NODE_41	MTase	Cytosine MTase
DFCGIODF_00028	DC16_NODE_12	MTase	Adenine Mtase
DFCGIODF_00055	DC16_NODE_12	MTase	Cytosine MTase
DFCJPPFN_00032	H28_NODE_93	MTase	Cytosine MTase
DFFMBICA_00039	S02_contig_803_pilon	MTase	Adenine Mtase
DFFMILDE_00060	SK41_contig-120_13	MTase	Adenine Mtase
DFFNGBID_00050	NC150_contig-120_42	MTase	Adenine Mtase
DFGJPDFJ_00012	SK44_contig_496_pilon	MTase	Adenine Mtase
DFJOEOAM_00027	H28_opera_contig_51	MTase	Adenine Mtase
DFKNGCBN_00079	SK08_contig_52_pilon	MTase	Cytosine MTase
DFLLBOPC_00037	SK54_contig-120_36	MTase	Adenine Mtase
DFLLBOPC_00039	SK54_contig-120_36	MTase	Adenine Mtase
DFLOHJBA_00038	f231_contig-120_31	MTase	Adenine Mtase
DFMKLPGD_00007	H49_NODE_73	MTase	Adenine Mtase
DFNFAGML_00014	NC308_contig_91_pilon	MTase	Adenine Mtase
DFNFAGML_00023	NC308_contig_91_pilon	MTase	Cytosine MTase
DFNHLPIM_00067	SK44_contig-120_1	MTase	Adenine Mtase
DFNHLPIM_00086	SK44_contig-120_1	MTase	Cytosine MTase
DFNPADKF_00085	H46_opera_contig_16	MTase	Cytosine MTase
DFPKKIFE_00052	NCF041_NODE_49	MTase	Adenine Mtase
DFPKKIFE_00060	NCF041_NODE_49	MTase	Cytosine MTase
DGAGHIAA_00004	SK54_contig_958_pilon	MTase	Cytosine MTase
DGFBHADA_00012	H48_contig_134_pilon	MTase	Cytosine MTase
DGFGKOAO_00107	SML01_contig-120_6	MTase	Cytosine MTase
DGGBBNDP_00086	H48_contig_92_pilon	MTase	Cytosine MTase
DGGBBNDP_00200	H48_contig_92_pilon	MTase	Cytosine MTase
DGGBBNDP_00203	H48_contig_92_pilon	MTase	Adenine Mtase
DGGBBNDP_00204	H48_contig_92_pilon	MTase	Adenine Mtase
DGHHBAEI_00058	f6007_contig-120_26	MTase	Adenine Mtase
DGHPCDKC_00016	SK20_contig-120_69	MTase	Cytosine MTase
DGHPCDKC_00017	SK20_contig-120_69	MTase	Cytosine MTase
DGKLPHLE_00015	SML01_contig-120_14	MTase	Cytosine MTase
DGLPJJDC_00015	SK14_contig-120_18	MTase	Adenine Mtase
DGNNNAMA_00027	H23_contig-120_25	MTase	Adenine Mtase
DHAFFCCM_00037	SK44_contig_942_pilon	MTase	Adenine Mtase
DHBAMFFM_00001	f6007_contig-120_38	MTase	Cytosine MTase
DHBAMFFM_00003	f6007_contig-120_38	MTase	Adenine Mtase
DHBAMFFM_00058	f6007_contig-120_38	MTase	Cytosine MTase
DHBCHNPA_00068	DC26_contig_523_pilon	MTase	Adenine Mtase
DHBKBAGK_00034	H27_contig_242_pilon	MTase	Cytosine MTase
DHECNPOL_00020	DC23_NODE_110	MTase	Cytosine MTase
DHEGGBCL_00056	NC151_opera_contig_42	MTase	Adenine Mtase
DHENDHLI_00022	H47_contig-120_6	MTase	Adenine Mtase
DHENDHLI_00128	H47_contig-120_6	MTase	Cytosine MTase
DHFAOIAA_00036	H16_NODE_93	MTase	Cytosine MTase
DHFIHPOF_00160	H49_NODE_8	MTase	Adenine Mtase
DHGJPELE_00059	NCF004_contig-120_22	MTase	Cytosine MTase
DHGJPELE_00060	NCF004_contig-120_22	MTase	Adenine Mtase
DHHHIIHK_00074	H65_contig_8_pilon	MTase	Cytosine MTase
DHHHIIHK_00078	H65_contig_8_pilon	MTase	Adenine Mtase
DHHIGFHD_00046	SK41_contig-120_21	MTase	Adenine Mtase
DHNLIJLJ_00007	DC13_NODE_20	MTase	Adenine Mtase
DHOBMIPD_00032	NC150_contig_547_pilon	MTase	Adenine Mtase
DHOBMIPD_00035	NC150_contig_547_pilon	MTase	Adenine Mtase
DHOBMIPD_00040	NC150_contig_547_pilon	MTase	Adenine Mtase
DHPOBFPM_00009	H73_opera_contig_24	MTase	Adenine Mtase
DHPOBFPM_00017	H73_opera_contig_24	MTase	Cytosine MTase
DIAGEALP_00034	DC13_contig-120_14	MTase	Adenine Mtase
DIAJCLPI_00019	DC26_contig_783_pilon	MTase	Cytosine MTase
DIAKJAGH_00030	H65_contig-120_8	MTase	Adenine Mtase
DIAKJAGH_00045	H65_contig-120_8	MTase	Adenine Mtase
DIBLHHHB_00056	NCF051_NODE_54	MTase	Cytosine MTase
DIEFMOOG_00027	DC26_contig_961_pilon	MTase	Adenine Mtase
DIEFMOOG_00037	DC26_contig_961_pilon	MTase	Adenine Mtase
DIFIPEOJ_00048	H32_contig_366_pilon	MTase	Cytosine MTase
DIGEENMA_00130	NC317_contig_267_pilon	MTase	Adenine Mtase
DIHAOLFO_00086	NC178_contig-120_0	MTase	Cytosine MTase
DIHAOLFO_00160	NC178_contig-120_0	MTase	Cytosine MTase
DIHJMANL_00108	SK14_contig_28_pilon	MTase	Cytosine MTase
DIIEOHJG_00001	DC26_contig_996_pilon	MTase	Adenine Mtase
DINIIKHJ_00013	DC09_contig-120_26	MTase	Adenine Mtase
DIPAJDCH_00036	DC13_opera_contig_9	MTase	Cytosine MTase
DIPGPAHC_00013	NC151_NODE_40	MTase	Cytosine MTase
DJAMPBMM_00045	A01_contig_96_pilon	MTase	Adenine Mtase
DJAMPBMM_00048	A01_contig_96_pilon	MTase	Cytosine MTase
DJAOOCHN_00033	H48_contig-120_58	MTase	Cytosine MTase
DJBPHFLL_00045	NCF051_NODE_47	MTase	Cytosine MTase
DJHFLDAB_00035	A11_NODE_15	MTase	Adenine Mtase
DJHHEIFM_00062	NC151_opera_contig_34	MTase	Adenine Mtase
DJJNNLHL_00009	NC317_NODE_68	MTase	Cytosine MTase
DJLJAHAJ_00075	SK44_NODE_28	MTase	Cytosine MTase
DJLKLNKO_00023	SK27_NODE_2	MTase	Cytosine MTase
DJLKLNKO_00026	SK27_NODE_2	MTase	Cytosine MTase
DJLKLNKO_00036	SK27_NODE_2	MTase	Adenine Mtase
DJLKLNKO_00037	SK27_NODE_2	MTase	Adenine Mtase
DJMCKMIN_00031	H13_contig-120_79	MTase	Adenine Mtase
DJMFCDON_00052	H09_contig-120_16	MTase	Adenine Mtase
DJOAJCKB_00015	H73_contig_48_pilon	MTase	Cytosine MTase
DJOAJCKB_00016	H73_contig_48_pilon	MTase	Adenine Mtase
DJOIOJGK_00013	H01_NODE_45	MTase	Adenine Mtase
DJPEDFMK_00026	NC173_contig-120_27	MTase	Cytosine MTase
DKCDLCIM_00046	H46_contig_417_pilon	MTase	Cytosine MTase
DKCGLDMC_00076	QM08_contig-120_1	MTase	Cytosine MTase
DKCGLDMC_00084	QM08_contig-120_1	MTase	Adenine Mtase
DKCNGADE_00028	H16_opera_contig_59	MTase	Adenine Mtase
DKDDFNAK_00043	H27_NODE_18	MTase	Adenine Mtase
DKDDFNAK_00046	H27_NODE_18	MTase	Cytosine MTase
DKDDFNAK_00076	H27_NODE_18	MTase	Adenine Mtase
DKDEBAHG_00039	H63_opera_contig_17	MTase	Cytosine MTase
DKDEBAHG_00051	H63_opera_contig_17	MTase	Adenine Mtase
DKEMHJNH_00012	H10_contig-120_14	MTase	Adenine Mtase
DKFGPHAC_00028	NCF051_opera_contig_27	MTase	Adenine Mtase
DKFGPHAC_00033	NCF051_opera_contig_27	MTase	Adenine Mtase
DKFGPHAC_00034	NCF051_opera_contig_27	MTase	Cytosine MTase
DKGPECPK_00036	NC317_contig_311_pilon	MTase	Adenine Mtase
DKIDGLGL_00031	S02_opera_contig_69	MTase	Adenine Mtase
DKJGACCK_00054	A01_contig_309_pilon	MTase	Cytosine MTase
DKJGACCK_00055	A01_contig_309_pilon	MTase	Adenine Mtase
DKKFBAMJ_00094	SK43_contig_65_pilon	MTase	Cytosine MTase
DKNILGCE_00025	NCF044_opera_contig_55	MTase	Adenine Mtase
DKPOLBMA_00030	DC26_contig_910_pilon	MTase	Adenine Mtase
DLAMLCHD_00047	H13_opera_contig_146	MTase	Adenine Mtase
DLCGNLAO_00063	H31_NODE_8	MTase	Adenine Mtase
DLCIHHGL_00061	H54_NODE_29	MTase	Cytosine MTase
DLGAAEPH_00007	H11_NODE_20	MTase	Adenine Mtase
DLGPDGMB_00027	NCF044_NODE_142	MTase	Cytosine MTase
DLHHPBGF_00009	H47_contig_298_pilon	MTase	Cytosine MTase
DLHHPBGF_00071	H47_contig_298_pilon	MTase	Adenine Mtase
DLIGNOJN_00028	SK54_contig_941_pilon	MTase	Adenine Mtase
DLILLHJJ_00034	H48_NODE_61	MTase	Adenine Mtase
DLINOLPE_00022	NC323_contig-120_149	MTase	Adenine Mtase
DLKDKBAD_00070	H48_contig_403_pilon	MTase	Adenine Mtase
DLKLCIKL_00098	DC28_NODE_1	MTase	Cytosine MTase
DLLHCEBI_00001	DC28_contig-120_8	MTase	Cytosine MTase
DLLHCEBI_00136	DC28_contig-120_8	MTase	Cytosine MTase
DLMGKAMD_00123	A107_contig_13_pilon	MTase	Cytosine MTase
DLOADDOC_00011	DC23_NODE_30	MTase	Cytosine MTase
DLOLHLCK_00076	S06_contig-120_2	MTase	Adenine Mtase
DLOLHLCK_00090	S06_contig-120_2	MTase	Cytosine MTase
DLPGKPLD_00011	H48_NODE_56	MTase	Adenine Mtase
DLPGKPLD_00017	H48_NODE_56	MTase	Cytosine MTase
DLPGKPLD_00027	H48_NODE_56	MTase	Adenine Mtase
DMBINMAL_00028	H50_contig_182_pilon	MTase	Adenine Mtase
DMBNIFCM_00070	H54_opera_contig_2	MTase	Cytosine MTase
DMCAICJF_00018	A107_contig-120_20	MTase	Adenine Mtase
DMCICKNC_00038	A09_NODE_61	MTase	Adenine Mtase
DMCICKNC_00042	A09_NODE_61	MTase	Cytosine MTase
DMCICKNC_00043	A09_NODE_61	MTase	Adenine Mtase
DMFBCGOE_00018	S11_NODE_20	MTase	Cytosine MTase
DMFNFHAE_00003	H22_NODE_14	MTase	Cytosine MTase
DMGFACCF_00101	A11_contig-120_4	MTase	Adenine Mtase
DMGFACCF_00111	A11_contig-120_4	MTase	Adenine Mtase
DMGFACCF_00126	A11_contig-120_4	MTase	Cytosine MTase
DMGKKPLH_00109	S11_contig_18_pilon	MTase	Cytosine MTase
DMJGPJDJ_00002	NCF044_NODE_139	MTase	Cytosine MTase
DNBNPFCO_00001	H19_contig_770_pilon	MTase	Adenine Mtase
DNCFILLO_00036	DC23_NODE_69	MTase	Adenine Mtase
DNDEJKBI_00002	SK22_opera_contig_4	MTase	Cytosine MTase
DNFEMMBO_00057	S02_contig_891_pilon	MTase	Adenine Mtase
DNFONDLN_00023	SK22_contig-120_8	MTase	Cytosine MTase
DNGCKBEF_00032	SK12_NODE_99	MTase	Cytosine MTase
DNGLPKKL_00031	NC304_contig-120_3	MTase	Cytosine MTase
DNIFKAJI_00040	SK08_contig-120_30	MTase	Adenine Mtase
DNKGPBOG_00010	S11_NODE_14	MTase	Adenine Mtase
DNKGPBOG_00012	S11_NODE_14	MTase	Adenine Mtase
DNNJFGEJ_00021	SK20_opera_contig_22	MTase	Cytosine MTase
DNODFJND_00067	H48_contig_344_pilon	MTase	Adenine Mtase
DOACNIEE_00056	f242_contig-120_68	MTase	Cytosine MTase
DOCAMDGO_00021	DC13_opera_contig_19	MTase	Cytosine MTase
DODHHKMD_00103	NC185_opera_contig_4	MTase	Cytosine MTase
DOENLNIC_00044	NCF044_contig-120_40	MTase	Adenine Mtase
DOFNJBGF_00104	H13_contig_82_pilon	MTase	Adenine Mtase
DOFNJBGF_00122	H13_contig_82_pilon	MTase	Cytosine MTase
DOIEENCA_00046	H48_contig_182_pilon	MTase	Adenine Mtase
DOJGHMEN_00029	SK43_contig_643_pilon	MTase	Cytosine MTase
DOMCGJHA_00158	DC23_contig-120_1	MTase	Cytosine MTase
DOMNANIN_00011	SK20_contig_304_pilon	MTase	Adenine Mtase
DOMNANIN_00020	SK20_contig_304_pilon	MTase	Cytosine MTase
DOONMJOL_00025	f6007_contig-120_33	MTase	Cytosine MTase
DOPGPPHA_00027	H13_contig-120_105	MTase	Adenine Mtase
DOPPEKNA_00026	S02_contig_323_pilon	MTase	Cytosine MTase
DPBPKHGD_00041	SK22_contig_33_pilon	MTase	Cytosine MTase
DPEJDJOK_00036	SK20_contig_621_pilon	MTase	Cytosine MTase
DPEJDJOK_00046	SK20_contig_621_pilon	MTase	Adenine Mtase
DPFCFOLD_00033	SK54_contig_901_pilon	MTase	Adenine Mtase
DPFNBDIM_00023	DC28_NODE_53	MTase	Adenine Mtase
DPHFPBFK_00032	H31_opera_contig_53	MTase	Adenine Mtase
DPIDOFHO_00036	NC183_contig-120_14	MTase	Adenine Mtase
DPKLJCBC_00037	S02_contig_879_pilon	MTase	Cytosine MTase
DPMHGJGK_00016	H55_contig-120_144	MTase	Cytosine MTase
DPMNPLFC_00029	NCF006_contig-120_24	MTase	Cytosine MTase
DPNJKINI_00001	NC150_contig_628_pilon	MTase	Cytosine MTase
DPNJKINI_00062	NC150_contig_628_pilon	MTase	Adenine Mtase
DPOMDFDM_00028	H50_contig-120_34	MTase	Adenine Mtase
EACIAAEP_00021	DC13_tig00000001_pilon	MTase	Cytosine MTase
EADLFAJG_00267	SK20_NODE_4	MTase	Cytosine MTase
EAIBMCPI_00069	H23_NODE_30	MTase	Adenine Mtase
EAIBMCPI_00090	H23_NODE_30	MTase	Cytosine MTase
EAIBMCPI_00091	H23_NODE_30	MTase	Adenine Mtase
EAIFHLJC_00056	SK20_NODE_3	MTase	Cytosine MTase
EAIFHLJC_00217	SK20_NODE_3	MTase	Adenine Mtase
EAKGHJPJ_00027	A01_contig-120_55	MTase	Adenine Mtase
EALCFCJI_00025	SK44_contig-120_83	MTase	Adenine Mtase
EANNDJJM_00080	H27_NODE_13	MTase	Cytosine MTase
EAOILEHG_00059	NCF098_contig-120_0	MTase	Cytosine MTase
EAOILEHG_00061	NCF098_contig-120_0	MTase	Adenine Mtase
EAOMOLKA_00016	H22_NODE_40	MTase	Adenine Mtase
EAPBHBHP_00035	H44_contig-120_16	MTase	Cytosine MTase
EBBPAMML_00104	NC185_contig-120_21	MTase	Cytosine MTase
EBEDLBOA_00021	H13_ctg00000002_pilon	MTase	Cytosine MTase
EBEDLBOA_00032	H13_ctg00000002_pilon	MTase	Adenine Mtase
EBEKIKDM_00039	A01_contig_212_pilon	MTase	Cytosine MTase
EBEKIKDM_00042	A01_contig_212_pilon	MTase	Cytosine MTase
EBHPBCGN_00042	NC151_contig_881_pilon	MTase	Cytosine MTase
EBJEGOKP_00005	SK43_contig_685_pilon	MTase	Cytosine MTase
EBJEGOKP_00006	SK43_contig_685_pilon	MTase	Adenine Mtase
EBJFOIBG_00026	DC23_NODE_16	MTase	Adenine Mtase
EBKOPIJE_00037	A16_contig_170_pilon	MTase	Adenine Mtase
EBKOPIJE_00052	A16_contig_170_pilon	MTase	Adenine Mtase
EBLGMOJI_00065	DC28_contig-120_1	MTase	Cytosine MTase
EBLPJPJM_00010	H22_contig_85_pilon	MTase	Cytosine MTase
EBMBEHLH_00060	H48_contig_348_pilon	MTase	Adenine Mtase
EBMFKLLM_00058	H34_NODE_67	MTase	Cytosine MTase
EBMOLAHE_00030	S11_contig-120_14	MTase	Cytosine MTase
EBNOFJFP_00027	NCF004_contig_285_pilon	MTase	Adenine Mtase
EBNOFJFP_00105	NCF004_contig_285_pilon	MTase	Cytosine MTase
EBOFNHIM_00068	SK12_NODE_52	MTase	Adenine Mtase
EBOFNHIM_00070	SK12_NODE_52	MTase	Cytosine MTase
EBOFNHIM_00071	SK12_NODE_52	MTase	Cytosine MTase
EBPNFACF_00001	SK43_opera_contig_104	MTase	Adenine Mtase
EBPNFACF_00002	SK43_opera_contig_104	MTase	Cytosine MTase
ECBKEACD_00022	A15_contig-120_20	MTase	Adenine Mtase
ECBKEACD_00023	A15_contig-120_20	MTase	Cytosine MTase
ECCODGAK_00038	NC183_NODE_74	MTase	Adenine Mtase
ECDHDPBJ_00078	H65_NODE_17	MTase	Cytosine MTase
ECDHDPBJ_00082	H65_NODE_17	MTase	Adenine Mtase
ECEBIJEC_00071	NC152_contig-120_28	MTase	Cytosine MTase
ECFDOCAD_00017	H49_contig-120_51	MTase	Adenine Mtase
ECIKBBJG_00114	H48_NODE_3	MTase	Cytosine MTase
ECIKBBJG_00228	H48_NODE_3	MTase	Cytosine MTase
ECIKBBJG_00231	H48_NODE_3	MTase	Adenine Mtase
ECIKBBJG_00232	H48_NODE_3	MTase	Adenine Mtase
ECKMKGFB_00062	SK20_opera_contig_45	MTase	Cytosine MTase
ECKMKGFB_00063	SK20_opera_contig_45	MTase	Cytosine MTase
ECOAJPAL_00013	A11_contig-120_43	MTase	Cytosine MTase
ECOAJPAL_00021	A11_contig-120_43	MTase	Adenine Mtase
ECPIICEN_00001	SK44_contig-120_53	MTase	Cytosine MTase
ECPIICEN_00079	SK44_contig-120_53	MTase	Cytosine MTase
ECPJDCJL_00094	H19_ctg00000001_pilon	MTase	Cytosine MTase
EDGNGLDH_00065	DC16_NODE_16	MTase	Cytosine MTase
EDGNGLDH_00066	DC16_NODE_16	MTase	Adenine Mtase
EDIIDKDD_00056	DC26_contig_875_pilon	MTase	Cytosine MTase
EDPBOFNG_00017	H48_opera_contig_34	MTase	Cytosine MTase
EEBCHGEE_00080	NC183_NODE_9	MTase	Adenine Mtase
EEBCHGEE_00094	NC183_NODE_9	MTase	Adenine Mtase
EEBCHGEE_00111	NC183_NODE_9	MTase	Cytosine MTase
EEBCHGEE_00112	NC183_NODE_9	MTase	Cytosine MTase
EEBEEIFI_00051	H48_contig_158_pilon	MTase	Cytosine MTase
EECDKMIO_00011	H23_contig_268_pilon	MTase	Cytosine MTase
EECHFJCN_00054	NC151_opera_contig_23	MTase	Adenine Mtase
EECOHLPB_00074	H27_opera_contig_11	MTase	Adenine Mtase
EECOHLPB_00107	H27_opera_contig_11	MTase	Adenine Mtase
EEDMJFHL_00007	NCF004_contig-120_21	MTase	Cytosine MTase
EEFGMJBI_00011	H73_NODE_16	MTase	Cytosine MTase
EEFGMJBI_00012	H73_NODE_16	MTase	Cytosine MTase
EEHEDKEE_00030	DC05_contig_194_pilon	MTase	Cytosine MTase
EELDAPIL_00049	NC317_contig_63_pilon	MTase	Adenine Mtase
EEMKDLMF_00009	SK02_opera_contig_60	MTase	Cytosine MTase
EENNHKOG_00016	H02_contig-120_9	MTase	Adenine Mtase
EENOFCDL_00019	H22_NODE_89	MTase	Adenine Mtase
EEOIELJF_00013	H48_NODE_49	MTase	Cytosine MTase
EEOIELJF_00016	H48_NODE_49	MTase	Adenine Mtase
EFAIINJF_00066	SK54_contig_580_pilon	MTase	Cytosine MTase
EFCJPHGN_00068	H34_contig-120_77	MTase	Adenine Mtase
EFCNKGLO_00066	DC25_contig-120_10	MTase	Cytosine MTase
EFDBNECB_00026	H46_NODE_103	MTase	Adenine Mtase
EFFFKLIH_00006	SK14_NODE_45	MTase	Cytosine MTase
EFFIIKMN_00019	QM08_opera_contig_12	MTase	Cytosine MTase
EFFIIKMN_00020	QM08_opera_contig_12	MTase	Cytosine MTase
EFFMKHPB_00048	NCF168_opera_contig_47	MTase	Adenine Mtase
EFGJAKAE_00020	SK08_NODE_21	MTase	Adenine Mtase
EFGJLPCG_00090	NC323_contig-120_49	MTase	Adenine Mtase
EFJELJMF_00028	H31_NODE_16	MTase	Adenine Mtase
EFJFDLBF_00043	A11_NODE_10	MTase	Adenine Mtase
EFMIJOAC_00036	H54_NODE_44	MTase	Adenine Mtase
EFOMIIAG_00009	NCF168_contig_27_pilon	MTase	Adenine Mtase
EFOMIIAG_00036	NCF168_contig_27_pilon	MTase	Cytosine MTase
EFOOBLAK_00070	H01_NODE_1	MTase	Cytosine MTase
EGAAHBFH_00053	SK51_opera_contig_18	MTase	Adenine Mtase
EGBNHBKO_00079	H23_contig_248_pilon	MTase	Adenine Mtase
EGDNJBMN_00014	H16_NODE_72	MTase	Adenine Mtase
EGGDBJAI_00003	SK55_contig-120_46	MTase	Adenine Mtase
EGGDBJAI_00046	SK55_contig-120_46	MTase	Cytosine MTase
EGHFDCIL_00263	H01_contig-120_0	MTase	Cytosine MTase
EGHGKMKK_00002	H23_NODE_98	MTase	Adenine Mtase
EGKADBMH_00063	S05_contig-120_16	MTase	Adenine Mtase
EGKCLPHF_00004	B13_contig_79_pilon	MTase	Adenine Mtase
EGKCLPHF_00039	B13_contig_79_pilon	MTase	Cytosine MTase
EGKFFIGL_00036	NC150_contig-120_25	MTase	Adenine Mtase
EGNPIMCE_00021	H01_NODE_48	MTase	Cytosine MTase
EGPPJLBB_00039	H34_contig-120_3	MTase	Adenine Mtase
EGPPJLBB_00041	H34_contig-120_3	MTase	Cytosine MTase
EHAKMPIH_00001	NC150_contig-120_34	MTase	Adenine Mtase
EHBNNJEO_00079	SK54_NODE_30	MTase	Adenine Mtase
EHBNNJEO_00085	SK54_NODE_30	MTase	Cytosine MTase
EHCFGGDO_00055	H32_contig-120_1	MTase	Adenine Mtase
EHCFGGDO_00067	H32_contig-120_1	MTase	Adenine Mtase
EHCFGGDO_00088	H32_contig-120_1	MTase	Adenine Mtase
EHDGKHNC_00041	NCF041_contig-120_48	MTase	Adenine Mtase
EHECEJFC_00067	NCF168_contig_229_pilon	MTase	Adenine Mtase
EHEEPIEA_00036	SK54_contig_617_pilon	MTase	Adenine Mtase
EHGHOKIK_00013	H01_contig_1361_pilon	MTase	Cytosine MTase
EHHKHFHI_00022	SK12_contig-120_24	MTase	Adenine Mtase
EHJMELIM_00010	A11_contig_171_pilon	MTase	Cytosine MTase
EHJMELIM_00029	A11_contig_171_pilon	MTase	Cytosine MTase
EHKCIKNG_00077	DC23_opera_contig_17	MTase	Adenine Mtase
EHKCIKNG_00103	DC23_opera_contig_17	MTase	Adenine Mtase
EHKCIKNG_00108	DC23_opera_contig_17	MTase	Cytosine MTase
EHKCIKNG_00109	DC23_opera_contig_17	MTase	Cytosine MTase
EHKGKGHL_00002	H49_opera_contig_68	MTase	Adenine Mtase
EHKGKGHL_00007	H49_opera_contig_68	MTase	Cytosine MTase
EHLJJPIG_00015	SK54_opera_contig_43	MTase	Adenine Mtase
EHMEFDCB_00040	A16_contig-120_9	MTase	Cytosine MTase
EHNNKHOE_00032	SK54_contig_474_pilon	MTase	Adenine Mtase
EHNPMIEM_00022	QM01_contig_611	MTase	Cytosine MTase
EHOABPFC_00022	NC317_contig_334_pilon	MTase	Cytosine MTase
EHOOEMAC_00032	SK20_contig_1821_pilon	MTase	Adenine Mtase
EHPCLBLF_00030	H28_opera_contig_70	MTase	Adenine Mtase
EIADHEPG_00026	A18_contig-120_102	MTase	Cytosine MTase
EIAEAMJJ_00039	SK54_contig_11_pilon	MTase	Cytosine MTase
EIFNAILN_00036	NCF004_NODE_19	MTase	Cytosine MTase
EIGEFKAM_00104	DC26_NODE_23	MTase	Adenine Mtase
EIKPCJCB_00032	A09_contig_617_pilon	MTase	Adenine Mtase
EIKPCJCB_00091	A09_contig_617_pilon	MTase	Adenine Mtase
EILGDALK_00155	A08_contig_44_pilon	MTase	Cytosine MTase
EILGDALK_00174	A08_contig_44_pilon	MTase	Cytosine MTase
EIMCAFCF_00053	S05_NODE_21	MTase	Adenine Mtase
EJAHEFPI_00192	A11_contig_66_pilon	MTase	Cytosine MTase
EJAMLCNP_00005	H01_contig_527_pilon	MTase	Adenine Mtase
EJCBOBNC_00059	H28_opera_contig_49	MTase	Cytosine MTase
EJCCOHDP_00050	H14_contig-120_15	MTase	Cytosine MTase
EJEHHMDK_00003	H48_opera_contig_9	MTase	Cytosine MTase
EJEHHMDK_00022	H48_opera_contig_9	MTase	Adenine Mtase
EJHJCHJO_00033	DC23_contig-120_59	MTase	Adenine Mtase
EJHJCHJO_00034	DC23_contig-120_59	MTase	Cytosine MTase
EJIEAJDJ_00031	A16_contig_1_pilon	MTase	Adenine Mtase
EJIJHFAH_00013	H29_contig-120_59	MTase	Adenine Mtase
EJIJHFAH_00027	H29_contig-120_59	MTase	Adenine Mtase
EJILDKKP_00006	NC151_contig_963_pilon	MTase	Adenine Mtase
EJLILDDB_00002	DC28_contig-120_10	MTase	Cytosine MTase
EJLILDDB_00076	DC28_contig-120_10	MTase	Cytosine MTase
EJMIKFCG_00107	H49_contig_206_pilon	MTase	Cytosine MTase
EJOGHJPO_00044	SK12_NODE_22	MTase	Adenine Mtase
EJOGHJPO_00112	SK12_NODE_22	MTase	Cytosine MTase
EKCFPEDD_00050	H23_contig_56_pilon	MTase	Cytosine MTase
EKCFPEDD_00058	H23_contig_56_pilon	MTase	Adenine Mtase
EKCMKNCA_00063	A01_NODE_61	MTase	Adenine Mtase
EKCNIAOI_00012	SK44_NODE_101	MTase	Cytosine MTase
EKDANDNE_00004	SK27_contig_53_pilon	MTase	Adenine Mtase
EKDAPJBM_00007	NCF004_NODE_40	MTase	Cytosine MTase
EKHEJMKB_00047	NC150_contig_597_pilon	MTase	Adenine Mtase
EKIJPHDD_00003	SK54_NODE_79	MTase	Adenine Mtase
EKJAGCIH_00031	NCF044_opera_contig_17	MTase	Adenine Mtase
EKKFOEKJ_00015	SK44_contig-120_99	MTase	Cytosine MTase
EKMMJMBM_00015	H49_NODE_33	MTase	Adenine Mtase
EKNGBNIB_00039	H73_contig_157_pilon	MTase	Cytosine MTase
EKNGBNIB_00040	H73_contig_157_pilon	MTase	Cytosine MTase
EKNGKFEA_00037	H48_contig_312_pilon	MTase	Cytosine MTase
EKOGMLEA_00001	SK19_contig-120_14	MTase	Cytosine MTase
ELADGJEJ_00030	NCF058_contig-120_25	MTase	Adenine Mtase
ELCCJHIM_00002	H28_contig-120_24	MTase	Cytosine MTase
ELDEAOOO_00077	DC26_contig_958_pilon	MTase	Cytosine MTase
ELDEAOOO_00078	DC26_contig_958_pilon	MTase	Adenine Mtase
ELDEAOOO_00079	DC26_contig_958_pilon	MTase	Adenine Mtase
ELELFNGG_00031	NCF041_NODE_57	MTase	Cytosine MTase
ELINCOKJ_00069	H50_contig_177_pilon	MTase	Adenine Mtase
ELJAEFLJ_00002	NCF041_contig_65_pilon	MTase	Adenine Mtase
ELJGBDII_00026	H19_contig-120_38	MTase	Cytosine MTase
ELJIDJIN_00027	DC16_NODE_57	MTase	Adenine Mtase
ELKAHJKL_00042	NCF004_opera_contig_9	MTase	Cytosine MTase
ELOGCBFC_00031	H28_opera_contig_63	MTase	Cytosine MTase
EMAMNLBB_00032	H13_contig-120_70	MTase	Adenine Mtase
EMDCODPP_00012	NC317_contig_345_pilon	MTase	Cytosine MTase
EMDKIDKB_00089	NCF004_contig-120_11	MTase	Adenine Mtase
EMDMBBGJ_00025	DC26_contig_991_pilon	MTase	Cytosine MTase
EMDMLDDG_00257	H12_NODE_3	MTase	Cytosine MTase
EMDMLDDG_00258	H12_NODE_3	MTase	Cytosine MTase
EMGHODBM_00030	H69_contig_49_pilon	MTase	Cytosine MTase
EMIKCBEA_00027	H48_opera_contig_4	MTase	Adenine Mtase
EMIKCBEA_00043	H48_opera_contig_4	MTase	Cytosine MTase
EMLFHPEA_00123	H47_contig_220_pilon	MTase	Adenine Mtase
EMLFHPEA_00124	H47_contig_220_pilon	MTase	Adenine Mtase
EMLFHPEA_00132	H47_contig_220_pilon	MTase	Cytosine MTase
EMMMIKKM_00053	NC173_contig-120_31	MTase	Adenine Mtase
EMNOEDAG_00068	SK54_contig_883_pilon	MTase	Cytosine MTase
EMOGMIOJ_00036	B03_NODE_39	MTase	Adenine Mtase
EMOJOJGF_00062	SK03_NODE_1	MTase	Adenine Mtase
EMOJOJGF_00096	SK03_NODE_1	MTase	Adenine Mtase
ENBOCGAI_00006	NCF106_NODE_20	MTase	Cytosine MTase
ENBOCGAI_00037	NCF106_NODE_20	MTase	Adenine Mtase
ENEBNAMF_00004	DC16_contig_867_pilon	MTase	Cytosine MTase
ENFHIFGG_00036	DC23_NODE_67	MTase	Cytosine MTase
ENHBGELL_00038	NC323_contig-120_100	MTase	Adenine Mtase
ENIMAHAM_00039	NC152_opera_contig_35	MTase	Cytosine MTase
ENJGDPEA_00072	H28_NODE_8	MTase	Adenine Mtase
ENKCILBF_00022	DC16_contig_625_pilon	MTase	Adenine Mtase
ENKKOFLE_00026	NC304_contig-120_24	MTase	Cytosine MTase
ENLBKCEC_00074	A107_NODE_13	MTase	Cytosine MTase
ENLBKCEC_00077	A107_NODE_13	MTase	Adenine Mtase
ENLKAACA_00043	H27_NODE_59	MTase	Adenine Mtase
ENLMMBKC_00026	H34_contig_703_pilon	MTase	Adenine Mtase
ENLMMBKC_00028	H34_contig_703_pilon	MTase	Cytosine MTase
ENNOINEF_00058	NCF004_NODE_68	MTase	Adenine Mtase
ENOHAJFL_00054	S02_opera_contig_67	MTase	Adenine Mtase
ENPHHKIG_00066	H13_contig-120_58	MTase	Cytosine MTase
EOAFHHPA_00009	H49_opera_contig_57	MTase	Cytosine MTase
EOCFGLHI_00077	QM08_NODE_24	MTase	Cytosine MTase
EODANBOD_00058	A09_contig_674_pilon	MTase	Adenine Mtase
EODANBOD_00060	A09_contig_674_pilon	MTase	Cytosine MTase
EOFKAHOB_00023	NC318_NODE_47	MTase	Cytosine MTase
EOHNKKCH_00040	NC185_NODE_48	MTase	Adenine Mtase
EOHNKKCH_00044	NC185_NODE_48	MTase	Adenine Mtase
EOHOCBOC_00052	H48_contig_332_pilon	MTase	Cytosine MTase
EOLDLCNP_00044	A01_opera_contig_59	MTase	Cytosine MTase
EOLDLCNP_00056	A01_opera_contig_59	MTase	Adenine Mtase
EOLHIABE_00025	DC16_contig-120_9	MTase	Adenine Mtase
EOMLOMJM_00006	H11_contig-120_10	MTase	Cytosine MTase
EOMLOMJM_00007	H11_contig-120_10	MTase	Adenine Mtase
EOPAELAG_00046	NC159_contig_13_pilon	MTase	Adenine Mtase
EOPAELAG_00047	NC159_contig_13_pilon	MTase	Adenine Mtase
EOPAELAG_00048	NC159_contig_13_pilon	MTase	Adenine Mtase
EOPAELAG_00051	NC159_contig_13_pilon	MTase	Cytosine MTase
EOPAELAG_00161	NC159_contig_13_pilon	MTase	Cytosine MTase
EOPJANPG_00007	NCF004_contig_526_pilon	MTase	Cytosine MTase
EOPJANPG_00034	NCF004_contig_526_pilon	MTase	Adenine Mtase
EOPKJLKH_00047	H32_NODE_10	MTase	Adenine Mtase
EPALBGDM_00036	NCF055_contig-120_19	MTase	Cytosine MTase
EPDAOMBC_00036	SK14_contig_35_pilon	MTase	Cytosine MTase
EPDMNKPH_00025	NC173_utg00000005_pilon	MTase	Adenine Mtase
EPFMMLMG_00039	DC23_opera_contig_82	MTase	Adenine Mtase
EPGKJMLJ_00028	H48_opera_contig_41	MTase	Cytosine MTase
EPHBKGNE_00012	H14_contig-120_11	MTase	Adenine Mtase
EPKEKLDM_00020	DC09_contig-120_2	MTase	Adenine Mtase
EPNKJHEP_00004	A15_contig-120_14	MTase	Cytosine MTase
EPNMJNEF_00054	H43_contig-120_7	MTase	Adenine Mtase
EPOOONNC_00019	NCF004_NODE_80	MTase	Adenine Mtase
EPPBHGEC_00002	SK41_contig-120_8	MTase	Adenine Mtase
EPPBHGEC_00003	SK41_contig-120_8	MTase	Cytosine MTase
EPPBHGEC_00012	SK41_contig-120_8	MTase	Adenine Mtase
EPPCBCEL_00117	H34_opera_contig_2	MTase	Cytosine MTase
EPPCBCEL_00270	H34_opera_contig_2	MTase	Adenine Mtase
FAACMMMK_00014	H73_contig_65_pilon	MTase	Adenine Mtase
FAACMMMK_00015	H73_contig_65_pilon	MTase	Cytosine MTase
FABOAMDE_00053	S02_contig_622_pilon	MTase	Adenine Mtase
FABOAMDE_00057	S02_contig_622_pilon	MTase	Cytosine MTase
FABOCMMG_00025	SK44_NODE_61	MTase	Adenine Mtase
FABOCMMG_00027	SK44_NODE_61	MTase	Cytosine MTase
FABOCMMG_00028	SK44_NODE_61	MTase	Cytosine MTase
FADPNADM_00059	SK43_NODE_81	MTase	Adenine Mtase
FAFEENIE_00012	S02_contig-120_48	MTase	Adenine Mtase
FAFEENIE_00020	S02_contig-120_48	MTase	Adenine Mtase
FAJAHLOL_00022	f231_contig-120_49	MTase	Cytosine MTase
FAJIMLGI_00022	A01_contig-120_34	MTase	Adenine Mtase
FAMJDNHG_00075	SK22_contig-120_3	MTase	Cytosine MTase
FANDFILK_00058	SK44_NODE_87	MTase	Cytosine MTase
FANDFILK_00059	SK44_NODE_87	MTase	Cytosine MTase
FANGJEJM_00043	DC16_contig_866_pilon	MTase	Adenine Mtase
FANODIAC_00032	NC151_opera_contig_19	MTase	Adenine Mtase
FAODBEJB_00055	S02_NODE_80	MTase	Cytosine MTase
FAPIDEOH_00010	A08_NODE_16	MTase	Cytosine MTase
FBAGPICJ_00046	H65_NODE_1	MTase	Cytosine MTase
FBAJMEBB_00044	NCF044_contig-120_61	MTase	Cytosine MTase
FBCHNBPG_00057	A01_contig_298_pilon	MTase	Cytosine MTase
FBDBLLPC_00102	A01_NODE_12	MTase	Adenine Mtase
FBDCKEDN_00041	NC317_NODE_36	MTase	Adenine Mtase
FBDJMFNG_00034	DC26_NODE_93	MTase	Adenine Mtase
FBENBPFP_00019	DC25_contig-120_17	MTase	Cytosine MTase
FBENBPFP_00020	DC25_contig-120_17	MTase	Cytosine MTase
FBGBFCBP_00023	SK14_NODE_16	MTase	Adenine Mtase
FBGKIMKO_00007	NCF168_opera_contig_64	MTase	Adenine Mtase
FBGKIMKO_00008	NCF168_opera_contig_64	MTase	Cytosine MTase
FBHFNAEC_00034	NCF168_contig-120_18	MTase	Cytosine MTase
FBNCILOP_00011	H55_contig-120_111	MTase	Adenine Mtase
FCDCIIJM_00065	H23_contig-120_19	MTase	Cytosine MTase
FCEKDLJD_00019	H27_contig-120_1	MTase	Adenine Mtase
FCEKDLJD_00141	H27_contig-120_1	MTase	Cytosine MTase
FCFJIFDO_00059	H11_NODE_11	MTase	Adenine Mtase
FCFJIFDO_00060	H11_NODE_11	MTase	Cytosine MTase
FCGPBDOO_00083	H32_contig_253_pilon	MTase	Cytosine MTase
FCHCLAOI_00048	SK55_contig-120_16	MTase	Adenine Mtase
FCICAGLK_00073	DC28_NODE_27	MTase	Cytosine MTase
FCJKCMHD_00003	NCF006_contig-120_27	MTase	Cytosine MTase
FCKMIKGK_00024	H31_contig_100_pilon	MTase	Adenine Mtase
FCLEODFO_00022	NC317_contig_347_pilon	MTase	Adenine Mtase
FCLEODFO_00032	NC317_contig_347_pilon	MTase	Cytosine MTase
FCLGPHFM_00012	SK44_contig_984_pilon	MTase	Cytosine MTase
FCLGPHFM_00018	SK44_contig_984_pilon	MTase	Adenine Mtase
FCMAKNJC_00027	H49_contig_234_pilon	MTase	Adenine Mtase
FCMOEAGH_00013	QM01_contig_635	MTase	Cytosine MTase
FCNHALLH_00008	H48_contig_367_pilon	MTase	Cytosine MTase
FCNHALLH_00009	H48_contig_367_pilon	MTase	Adenine Mtase
FCPDPCDK_00010	H27_contig_27_pilon	MTase	Adenine Mtase
FCPHHIIK_00023	SK02_contig_478_pilon	MTase	Adenine Mtase
FDDHOHJN_00040	DC26_NODE_86	MTase	Adenine Mtase
FDFAJHAH_00032	A107_NODE_31	MTase	Cytosine MTase
FDFIBLJB_00001	NC152_contig_4_pilon	MTase	Cytosine MTase
FDFIBLJB_00047	NC152_contig_4_pilon	MTase	Cytosine MTase
FDHCFCMD_00003	DC13_opera_contig_22	MTase	Cytosine MTase
FDHHEHDI_00043	S05_contig-120_38	MTase	Cytosine MTase
FDHODPPL_00048	H27_opera_contig_36	MTase	Adenine Mtase
FDHODPPL_00053	H27_opera_contig_36	MTase	Cytosine MTase
FDIKAPCI_00080	H32_contig_363_pilon	MTase	Adenine Mtase
FDINOHCC_00004	H23_NODE_47	MTase	Adenine Mtase
FDKNCKKH_00098	NCF058_contig-120_4	MTase	Cytosine MTase
FDMHBOHL_00117	NCF171_NODE_2	MTase	Cytosine MTase
FDMPFFJI_00002	A13_opera_contig_38	MTase	Cytosine MTase
FDPLMMMC_00092	H47_NODE_25	MTase	Adenine Mtase
FDPLMMMC_00115	H47_NODE_25	MTase	Adenine Mtase
FEAHMJIC_00065	H73_contig-120_9	MTase	Adenine Mtase
FEAHMJIC_00066	H73_contig-120_9	MTase	Cytosine MTase
FECFPIEG_00038	NCF051_NODE_53	MTase	Adenine Mtase
FEDJMHIO_00033	QM01_contig_364	MTase	Adenine Mtase
FEEHCHLE_00061	H45_contig-120_1	MTase	Cytosine MTase
FEEHCHLE_00062	H45_contig-120_1	MTase	Cytosine MTase
FEEHCHLE_00078	H45_contig-120_1	MTase	Adenine Mtase
FEEHCHLE_00092	H45_contig-120_1	MTase	Adenine Mtase
FEEHCHLE_00093	H45_contig-120_1	MTase	Adenine Mtase
FEFAGEJL_00041	H54_contig-120_4	MTase	Cytosine MTase
FEFFHEAH_00026	H27_contig-120_86	MTase	Cytosine MTase
FEFFHEAH_00027	H27_contig-120_86	MTase	Cytosine MTase
FEFIDBCJ_00004	H44_contig-120_10	MTase	Adenine Mtase
FEHDEAED_00047	SK44_NODE_65	MTase	Cytosine MTase
FEHJKIGK_00040	DC28_NODE_50	MTase	Cytosine MTase
FEIAJKFC_00062	A01_contig_93_pilon	MTase	Adenine Mtase
FEKDGAHK_00071	DC23_contig-120_20	MTase	Cytosine MTase
FEKKOOIO_00058	SK43_NODE_49	MTase	Cytosine MTase
FEKMNKOM_00031	H34_contig-120_172	MTase	Adenine Mtase
FELCLFCA_00044	B13_contig_98_pilon	MTase	Cytosine MTase
FEONJCBP_00027	NC185_NODE_39	MTase	Adenine Mtase
FEPICOIF_00039	SK54_NODE_48	MTase	Adenine Mtase
FFABHEKE_00100	H55_contig-120_0	MTase	Cytosine MTase
FFABHEKE_00104	H55_contig-120_0	MTase	Adenine Mtase
FFABHEKE_00200	H55_contig-120_0	MTase	Cytosine MTase
FFANCIFJ_00029	H34_contig-120_55	MTase	Adenine Mtase
FFAPCHEM_00042	H34_contig_265_pilon	MTase	Adenine Mtase
FFBAJEFB_00048	H48_NODE_82	MTase	Adenine Mtase
FFBANLGK_00035	SK27_contig-120_54	MTase	Cytosine MTase
FFBANLGK_00036	SK27_contig-120_54	MTase	Cytosine MTase
FFBNEKNP_00077	B03_contig-120_6	MTase	Cytosine MTase
FFBOLHHD_00055	DC23_contig-120_42	MTase	Adenine Mtase
FFCDLNPG_00025	H25_contig-120_33	MTase	Adenine Mtase
FFCDLNPG_00027	H25_contig-120_33	MTase	Cytosine MTase
FFCMCHDP_00046	QM08_NODE_63	MTase	Adenine Mtase
FFDAPCJL_00052	H34_contig_653_pilon	MTase	Cytosine MTase
FFDAPCJL_00061	H34_contig_653_pilon	MTase	Adenine Mtase
FFDHJBKN_00037	DC16_contig_906_pilon	MTase	Adenine Mtase
FFEMOEEH_00055	H27_NODE_131	MTase	Adenine Mtase
FFGAEEFO_00005	SK20_contig-120_50	MTase	Cytosine MTase
FFHICCBI_00026	NCF051_contig-120_17	MTase	Adenine Mtase
FFHICCBI_00027	NCF051_contig-120_17	MTase	Adenine Mtase
FFHICCBI_00028	NCF051_contig-120_17	MTase	Cytosine MTase
FFJHBGMB_00245	NC152_NODE_1	MTase	Adenine Mtase
FFKCOIHH_00045	NC151_NODE_56	MTase	Cytosine MTase
FFKCOIHH_00049	NC151_NODE_56	MTase	Adenine Mtase
FFLLDHKH_00071	NCF004_contig_625_pilon	MTase	Cytosine MTase
FFPKILBE_00054	H47_NODE_82	MTase	Cytosine MTase
FGAIAJNI_00087	H34_NODE_51	MTase	Cytosine MTase
FGBHHPOH_00087	SK54_NODE_39	MTase	Adenine Mtase
FGBHHPOH_00091	SK54_NODE_39	MTase	Cytosine MTase
FGCCDCOK_00060	A06_contig-120_16	MTase	Cytosine MTase
FGDMFDHB_00046	H23_contig_242_pilon	MTase	Adenine Mtase
FGDMFDHB_00053	H23_contig_242_pilon	MTase	Cytosine MTase
FGFKLPLG_00005	f242_contig-120_70	MTase	Cytosine MTase
FGGNDIJI_00043	DC26_contig_596_pilon	MTase	Adenine Mtase
FGKEMDGI_00016	NCF044_contig_1300_pilon	MTase	Adenine Mtase
FGNOEOFE_00059	H01_opera_contig_19	MTase	Cytosine MTase
FGOABNCG_00087	DC23_contig-120_4	MTase	Cytosine MTase
FGPJNILF_00016	NC308_contig-120_6	MTase	Cytosine MTase
FHCIICHL_00072	S06_contig-120_30	MTase	Cytosine MTase
FHHIJDPL_00024	QM08_NODE_3	MTase	Cytosine MTase
FHHIJDPL_00025	QM08_NODE_3	MTase	Cytosine MTase
FHHKEHNG_00077	A11_NODE_22	MTase	Cytosine MTase
FHJCEEKJ_00054	H12_contig-120_19	MTase	Adenine Mtase
FHLEAHIC_00060	H23_contig_171_pilon	MTase	Adenine Mtase
FHLHHBBF_00054	H19_NODE_41	MTase	Adenine Mtase
FHLJLHOA_00001	NCF044_NODE_58	MTase	Cytosine MTase
FHLJLHOA_00074	NCF044_NODE_58	MTase	Cytosine MTase
FHMLMEPO_00050	S02_opera_contig_86	MTase	Adenine Mtase
FIAPFNGK_00037	H34_contig_690_pilon	MTase	Adenine Mtase
FIBKPFHC_00032	S11_NODE_35	MTase	Adenine Mtase
FICFOCCC_00027	NC151_NODE_79	MTase	Cytosine MTase
FICNOFGM_00080	DC26_contig_42_pilon	MTase	Adenine Mtase
FICNOFGM_00083	DC26_contig_42_pilon	MTase	Cytosine MTase
FICPCIDG_00060	H65_NODE_7	MTase	Adenine Mtase
FIEHADIF_00200	H47_NODE_7	MTase	Cytosine MTase
FIEHADIF_00201	H47_NODE_7	MTase	Adenine Mtase
FIHHLJAI_00057	SK27_NODE_48	MTase	Cytosine MTase
FIHHLJAI_00065	SK27_NODE_48	MTase	Adenine Mtase
FIHNPOJL_00018	A13_contig_228_pilon	MTase	Adenine Mtase
FIJKBIMP_00030	DC09_contig-120_18	MTase	Adenine Mtase
FIJLNOJN_00043	A13_contig-120_20	MTase	Adenine Mtase
FIJMLMKL_00075	B03_contig_66_pilon	MTase	Cytosine MTase
FIMCEDBN_00040	B03_contig-120_37	MTase	Adenine Mtase
FIMEADPD_00017	NC317_NODE_64	MTase	Adenine Mtase
FINPOIJJ_00029	H40_contig-120_9	MTase	Cytosine MTase
FIODNGMH_00046	NC317_contig_325_pilon	MTase	Adenine Mtase
FIOELCLC_00002	A11_NODE_57	MTase	Adenine Mtase
FIOJOOKN_00052	H19_opera_contig_31	MTase	Cytosine MTase
FIPGHHEL_00070	f111_contig-120_25	MTase	Adenine Mtase
FJAEGBMH_00035	H48_NODE_83	MTase	Cytosine MTase
FJBFFEAM_00008	SK54_NODE_4	MTase	Adenine Mtase
FJBFFEAM_00027	SK54_NODE_4	MTase	Adenine Mtase
FJCGBEEI_00068	NCF044_NODE_62	MTase	Adenine Mtase
FJCIMMFG_00063	A09_NODE_42	MTase	Adenine Mtase
FJCIMMFG_00081	A09_NODE_42	MTase	Adenine Mtase
FJEMJOJA_00042	SK12_contig-120_91	MTase	Cytosine MTase
FJEMJOJA_00043	SK12_contig-120_91	MTase	Adenine Mtase
FJFCPCOG_00078	H11_contig_28_pilon	MTase	Adenine Mtase
FJHPIIMD_00049	NC323_contig-120_182	MTase	Cytosine MTase
FJICFDIB_00024	H48_opera_contig_58	MTase	Adenine Mtase
FJICFDIB_00025	H48_opera_contig_58	MTase	Adenine Mtase
FJIIHJLC_00040	A01_NODE_62	MTase	Cytosine MTase
FJIIHJLC_00043	A01_NODE_62	MTase	Adenine Mtase
FJIPFEBE_00030	NC308_contig-120_5	MTase	Cytosine MTase
FJIPFEBE_00037	NC308_contig-120_5	MTase	Adenine Mtase
FJIPFEBE_00038	NC308_contig-120_5	MTase	Adenine Mtase
FJKDLCHI_00005	NCF051_contig-120_14	MTase	Cytosine MTase
FJLKNHIL_00049	H54_NODE_8	MTase	Cytosine MTase
FJOHHMAF_00032	NC183_contig_120_pilon	MTase	Adenine Mtase
FJOHHMAF_00033	NC183_contig_120_pilon	MTase	Cytosine MTase
FJPFLPPF_00018	H34_contig-120_127	MTase	Adenine Mtase
FKAMPJDE_00068	SK03_NODE_10	MTase	Cytosine MTase
FKAMPJDE_00069	SK03_NODE_10	MTase	Cytosine MTase
FKFAPNCH_00055	SK14_contig_72_pilon	MTase	Adenine Mtase
FKFBHIOM_00058	SK02_opera_contig_23	MTase	Cytosine MTase
FKFBHIOM_00059	SK02_opera_contig_23	MTase	Cytosine MTase
FKGAHBBN_00054	NC308_NODE_8	MTase	Cytosine MTase
FKGHCEIK_00033	A13_contig_103_pilon	MTase	Cytosine MTase
FKGLLEED_00040	H01_NODE_103	MTase	Adenine Mtase
FKGLLEED_00043	H01_NODE_103	MTase	Adenine Mtase
FKGNMEFM_00072	NC173_NODE_10	MTase	Cytosine MTase
FKHJCKEP_00047	NC318_NODE_26	MTase	Cytosine MTase
FKIJIOIG_00093	NCF004_contig_633_pilon	MTase	Adenine Mtase
FKKCLDKC_00049	A04_contig-120_3	MTase	Cytosine MTase
FKKCLDKC_00075	A04_contig-120_3	MTase	Adenine Mtase
FKMGJHGI_00031	NC183_contig-120_29	MTase	Adenine Mtase
FKMOAMML_00104	NCF058_contig-120_5	MTase	Adenine Mtase
FKOIMKCF_00033	SK54_contig_729_pilon	MTase	Adenine Mtase
FKOIMKCF_00036	SK54_contig_729_pilon	MTase	Adenine Mtase
FKOIMKCF_00037	SK54_contig_729_pilon	MTase	Cytosine MTase
FLAFPFPD_00040	DC23_NODE_31	MTase	Cytosine MTase
FLAFPFPD_00053	DC23_NODE_31	MTase	Adenine Mtase
FLAFPFPD_00054	DC23_NODE_31	MTase	Cytosine MTase
FLBFLBKN_00130	DC26_contig_463_pilon	MTase	Adenine Mtase
FLBIGIHC_00013	H13_contig_331_pilon	MTase	Adenine Mtase
FLCMMPDC_00039	NC151_contig-120_35	MTase	Adenine Mtase
FLDILILJ_00034	SK27_contig_66_pilon	MTase	Cytosine MTase
FLDILILJ_00054	SK27_contig_66_pilon	MTase	Cytosine MTase
FLEFEPAH_00019	NCF051_contig-120_36	MTase	Adenine Mtase
FLEFEPAH_00020	NCF051_contig-120_36	MTase	Cytosine MTase
FLGCAPCP_00090	H28_NODE_6	MTase	Adenine Mtase
FLGCAPCP_00091	H28_NODE_6	MTase	Adenine Mtase
FLGCAPCP_00101	H28_NODE_6	MTase	Cytosine MTase
FLGCAPCP_00102	H28_NODE_6	MTase	Cytosine MTase
FLGCAPCP_00130	H28_NODE_6	MTase	Adenine Mtase
FLGOFBBP_00020	H12_NODE_23	MTase	Cytosine MTase
FLGOJLGA_00050	A15_contig-120_21	MTase	Adenine Mtase
FLHJCHMC_00042	A13_contig_89_pilon	MTase	Adenine Mtase
FLIKJOEG_00052	NCF044_NODE_89	MTase	Adenine Mtase
FLKKBCCM_00047	S06_contig-120_51	MTase	Adenine Mtase
FLMGCKDG_00044	DC23_NODE_47	MTase	Cytosine MTase
FLMMCEEI_00047	B13_NODE_20	MTase	Adenine Mtase
FLMMCEEI_00048	B13_NODE_20	MTase	Adenine Mtase
FLNBPPFG_00033	NC323_contig-120_80	MTase	Cytosine MTase
FLOANLGH_00024	NCF041_NODE_35	MTase	Adenine Mtase
FLOFMPBB_00021	A107_NODE_19	MTase	Adenine Mtase
FLOFMPBB_00027	A107_NODE_19	MTase	Adenine Mtase
FLPGINCE_00062	S05_NODE_4	MTase	Adenine Mtase
FLPGINCE_00071	S05_NODE_4	MTase	Cytosine MTase
FMCNEELD_00020	H28_opera_contig_66	MTase	Cytosine MTase
FMDHPDEM_00044	NCF058_contig-120_22	MTase	Adenine Mtase
FMDHPDEM_00045	NCF058_contig-120_22	MTase	Cytosine MTase
FMDHPDEM_00046	NCF058_contig-120_22	MTase	Cytosine MTase
FMELILFC_00023	H73_NODE_6	MTase	Cytosine MTase
FMFLBKOL_00010	H19_opera_contig_35	MTase	Cytosine MTase
FMFNIJCI_00039	DC16_contig_856_pilon	MTase	Adenine Mtase
FMFNIJCI_00047	DC16_contig_856_pilon	MTase	Adenine Mtase
FMHPKHIB_00003	A11_contig_169_pilon	MTase	Cytosine MTase
FMJELMMA_00041	NCF044_contig-120_68	MTase	Cytosine MTase
FMJINLFA_00019	S05_contig-120_32	MTase	Adenine Mtase
FMLMLBMC_00152	A08_NODE_3	MTase	Cytosine MTase
FMLMLBMC_00153	A08_NODE_3	MTase	Cytosine MTase
FMPCLHON_00035	H31_NODE_58	MTase	Adenine Mtase
FMPCLHON_00036	H31_NODE_58	MTase	Cytosine MTase
FMPCLHON_00041	H31_NODE_58	MTase	Adenine Mtase
FMPPOCDO_00045	NCF051_NODE_7	MTase	Adenine Mtase
FMPPOCDO_00078	NCF051_NODE_7	MTase	Cytosine MTase
FNBIHLCP_00128	SK44_contig_946_pilon	MTase	Cytosine MTase
FNBKDDAI_00015	H27_contig_33_pilon	MTase	Adenine Mtase
FNBKDDAI_00017	H27_contig_33_pilon	MTase	Adenine Mtase
FNBNKPGD_00034	A06_contig-120_42	MTase	Adenine Mtase
FNCFGHOP_00027	B13_contig-120_12	MTase	Adenine Mtase
FNDJFPPB_00022	NCF044_NODE_95	MTase	Adenine Mtase
FNDJFPPB_00032	NCF044_NODE_95	MTase	Cytosine MTase
FNHCEOMP_00011	A16_contig-120_14	MTase	Adenine Mtase
FNHKAGJO_00014	NC150_contig_126_pilon	MTase	Adenine Mtase
FNIEJMHM_00058	H27_opera_contig_27	MTase	Adenine Mtase
FNIJJEOK_00015	NC185_NODE_33	MTase	Cytosine MTase
FNIKCGMD_00011	H48_contig-120_36	MTase	Adenine Mtase
FNJIGIDP_00047	SK44_NODE_86	MTase	Adenine Mtase
FNJIGIDP_00048	SK44_NODE_86	MTase	Cytosine MTase
FNKOAJJH_00033	H19_opera_contig_73	MTase	Adenine Mtase
FNMLMPIC_00025	H32_NODE_12	MTase	Cytosine MTase
FNOPJKNG_00001	H16_contig-120_19	MTase	Cytosine MTase
FNOPJKNG_00044	H16_contig-120_19	MTase	Adenine Mtase
FOBOKCAA_00072	B03_contig_32_pilon	MTase	Adenine Mtase
FOBOKCAA_00078	B03_contig_32_pilon	MTase	Cytosine MTase
FOEBEBEH_00049	NC323_contig-120_76	MTase	Adenine Mtase
FOEBEBEH_00061	NC323_contig-120_76	MTase	Adenine Mtase
FOENBCIM_00024	S02_NODE_34	MTase	Cytosine MTase
FOGBHCCC_00038	NCF171_NODE_40	MTase	Adenine Mtase
FOGBHCCC_00042	NCF171_NODE_40	MTase	Adenine Mtase
FOGIMDKD_00034	NC199_contig-120_85	MTase	Adenine Mtase
FOKIPFPP_00099	H12_opera_contig_13	MTase	Cytosine MTase
FONKFFLC_00189	H32_NODE_2	MTase	Adenine Mtase
FONKFFLC_00206	H32_NODE_2	MTase	Adenine Mtase
FONMGCKK_00032	NCF004_contig_616_pilon	MTase	Cytosine MTase
FONMGCKK_00035	NCF004_contig_616_pilon	MTase	Cytosine MTase
FOODNAMP_00034	A01_opera_contig_57	MTase	Cytosine MTase
FPAGBCAA_00006	H44_contig-120_3	MTase	Adenine Mtase
FPAHEAIA_00036	SK41_contig-120_7	MTase	Cytosine MTase
FPFNGHDG_00012	H69_contig-120_30	MTase	Adenine Mtase
FPHIFJGK_00002	NC323_contig-120_77	MTase	Cytosine MTase
FPLGMOJD_00041	H23_opera_contig_20	MTase	Adenine Mtase
GADNONGP_00049	NCF004_NODE_88	MTase	Adenine Mtase
GAFCDMOE_00059	H73_contig_160_pilon	MTase	Adenine Mtase
GAFCDMOE_00068	H73_contig_160_pilon	MTase	Cytosine MTase
GAFIHBLK_00009	H47_contig_286_pilon	MTase	Cytosine MTase
GAJOAMJB_00027	SK44_NODE_147	MTase	Cytosine MTase
GAJOAMJB_00033	SK44_NODE_147	MTase	Adenine Mtase
GAJOJPAE_00018	NC151_NODE_49	MTase	Cytosine MTase
GAKJHLLJ_00031	A01_contig_136_pilon	MTase	Adenine Mtase
GAKMPBBK_00042	NCF044_contig_1153_pilon	MTase	Adenine Mtase
GAKMPBBK_00047	NCF044_contig_1153_pilon	MTase	Cytosine MTase
GANIIFPD_00034	SK27_contig-120_55	MTase	Cytosine MTase
GANIIFPD_00043	SK27_contig-120_55	MTase	Adenine Mtase
GAPDMGFI_00041	NCF044_NODE_82	MTase	Adenine Mtase
GAPDMGFI_00046	NCF044_NODE_82	MTase	Cytosine MTase
GAPKBOFO_00063	H29_contig-120_8	MTase	Adenine Mtase
GAPLIBBK_00064	H10_contig-120_8	MTase	Cytosine MTase
GBBEOGGP_00012	H48_opera_contig_63	MTase	Cytosine MTase
GBBEOGGP_00024	H48_opera_contig_63	MTase	Adenine Mtase
GBEFBHLP_00078	NCF044_contig-120_1	MTase	Adenine Mtase
GBEFBHLP_00079	NCF044_contig-120_1	MTase	Adenine Mtase
GBEFBHLP_00092	NCF044_contig-120_1	MTase	Adenine Mtase
GBEFBHLP_00109	NCF044_contig-120_1	MTase	Cytosine MTase
GBEFBHLP_00110	NCF044_contig-120_1	MTase	Cytosine MTase
GBELNHDB_00020	H41_contig-120_11	MTase	Adenine Mtase
GBELNHDB_00052	H41_contig-120_11	MTase	Cytosine MTase
GBHCHPPB_00026	NCF033_contig-120_74	MTase	Adenine Mtase
GBJJCLFL_00005	NC318_contig-120_17	MTase	Cytosine MTase
GBJJPPPP_00005	A01_contig-120_72	MTase	Adenine Mtase
GBJPCNLG_00007	H19_opera_contig_32	MTase	Adenine Mtase
GBKJNKNL_00081	H09_contig-120_36	MTase	Adenine Mtase
GBLIFNGC_00022	H09_contig-120_104	MTase	Cytosine MTase
GBLIFNGC_00023	H09_contig-120_104	MTase	Adenine Mtase
GBMIJNHG_00016	S02_NODE_13	MTase	Adenine Mtase
GBMIJNHG_00023	S02_NODE_13	MTase	Adenine Mtase
GBMIJNHG_00032	S02_NODE_13	MTase	Cytosine MTase
GBMKADIG_00005	H54_contig-120_3	MTase	Cytosine MTase
GBNFFEBG_00052	H19_contig_510_pilon	MTase	Cytosine MTase
GBNFFEBG_00055	H19_contig_510_pilon	MTase	Adenine Mtase
GBNFFEBG_00056	H19_contig_510_pilon	MTase	Adenine Mtase
GBNFFEBG_00183	H19_contig_510_pilon	MTase	Cytosine MTase
GBOPAGHN_00092	NCF041_contig_526_pilon	MTase	Cytosine MTase
GBOPAGHN_00093	NCF041_contig_526_pilon	MTase	Cytosine MTase
GBOPAGHN_00100	NCF041_contig_526_pilon	MTase	Adenine Mtase
GCCFOEFH_00028	NC183_NODE_32	MTase	Cytosine MTase
GCCFOEFH_00052	NC183_NODE_32	MTase	Adenine Mtase
GCDMNAHG_00061	H28_contig_517_pilon	MTase	Cytosine MTase
GCFAGFLM_00023	NC199_contig-120_63	MTase	Adenine Mtase
GCIAIGCL_00019	B13_contig-120_41	MTase	Adenine Mtase
GCKHNEOF_00045	H28_opera_contig_137	MTase	Cytosine MTase
GCKJLNDB_00076	NCF004_contig_623_pilon	MTase	Adenine Mtase
GCKPKOEB_00054	B13_contig-120_56	MTase	Adenine Mtase
GCLEJNHH_00110	H34_contig_122_pilon	MTase	Adenine Mtase
GCLEJNHH_00111	H34_contig_122_pilon	MTase	Adenine Mtase
GDCOCEMK_00050	A16_NODE_41	MTase	Adenine Mtase
GDCOCEMK_00053	A16_NODE_41	MTase	Cytosine MTase
GDFMEDON_00015	H01_contig_1416_pilon	MTase	Adenine Mtase
GDFMEDON_00051	H01_contig_1416_pilon	MTase	Adenine Mtase
GDGCFMEG_00012	H27_NODE_25	MTase	Cytosine MTase
GDGCFMEG_00033	H27_NODE_25	MTase	Cytosine MTase
GDIAGKPJ_00022	H22_opera_contig_79	MTase	Adenine Mtase
GDIAGKPJ_00023	H22_opera_contig_79	MTase	Adenine Mtase
GDIDAFCE_00003	f6007_contig-120_29	MTase	Adenine Mtase
GDIDAFCE_00014	f6007_contig-120_29	MTase	Adenine Mtase
GDIHEONI_00034	SK03_contig_278_pilon	MTase	Cytosine MTase
GDIHEONI_00040	SK03_contig_278_pilon	MTase	Adenine Mtase
GDIMIBAO_00092	H22_contig-120_24	MTase	Cytosine MTase
GDIMIBAO_00093	H22_contig-120_24	MTase	Cytosine MTase
GDINELGH_00025	SK14_contig-120_10	MTase	Adenine Mtase
GDNNFGCP_00004	DC05_NODE_6	MTase	Cytosine MTase
GDOACIIK_00028	SK02_contig_485_pilon	MTase	Cytosine MTase
GDOCLKHF_00024	SK27_contig-120_28	MTase	Adenine Mtase
GECKOBNM_00023	H10_contig-120_10	MTase	Cytosine MTase
GECKOBNM_00024	H10_contig-120_10	MTase	Adenine Mtase
GECKOBNM_00025	H10_contig-120_10	MTase	Adenine Mtase
GEEPCAIE_00025	A06_contig-120_47	MTase	Adenine Mtase
GEFEABON_00133	H23_NODE_13	MTase	Adenine Mtase
GEGALFIK_00025	NCF004_contig_683_pilon	MTase	Adenine Mtase
GEGENHML_00005	NC152_contig-120_20	MTase	Adenine Mtase
GEGMJBIJ_00069	SK27_contig-120_13	MTase	Cytosine MTase
GEGMJBIJ_00101	SK27_contig-120_13	MTase	Adenine Mtase
GEIKMBOJ_00055	H01_opera_contig_14	MTase	Cytosine MTase
GEKAANKP_00033	SK12_contig-120_137	MTase	Adenine Mtase
GEKKDNNA_00024	DC13_NODE_46	MTase	Cytosine MTase
GELGLFHD_00005	A107_opera_contig_15	MTase	Cytosine MTase
GEPPOMDG_00043	H01_contig_574_pilon	MTase	Adenine Mtase
GFCAKNEF_00060	B14_contig-120_13	MTase	Adenine Mtase
GFECBGNL_00065	A01_NODE_21	MTase	Adenine Mtase
GFEKEFIG_00073	NC183_contig-120_37	MTase	Adenine Mtase
GFENCKEN_00007	NCF098_contig-120_31	MTase	Cytosine MTase
GFFLAIDC_00049	H16_NODE_44	MTase	Adenine Mtase
GFFLAIDC_00050	H16_NODE_44	MTase	Cytosine MTase
GFFLAIDC_00071	H16_NODE_44	MTase	Adenine Mtase
GFICDNPH_00029	SK02_contig-120_26	MTase	Adenine Mtase
GFLDEOEN_00067	NC151_opera_contig_17	MTase	Adenine Mtase
GFLDEOEN_00068	NC151_opera_contig_17	MTase	Adenine Mtase
GFLICNGB_00025	DC23_opera_contig_54	MTase	Cytosine MTase
GFLICNGB_00030	DC23_opera_contig_54	MTase	Adenine Mtase
GFLKBIFA_00035	H47_contig_225_pilon	MTase	Adenine Mtase
GFLKBIFA_00064	H47_contig_225_pilon	MTase	Adenine Mtase
GFLKBIFA_00139	H47_contig_225_pilon	MTase	Cytosine MTase
GFLNODNI_00041	H69_contig_54_pilon	MTase	Adenine Mtase
GFLNODNI_00047	H69_contig_54_pilon	MTase	Cytosine MTase
GFNCLJIM_00022	B13_contig_91_pilon	MTase	Cytosine MTase
GFPEAKPJ_00035	H16_NODE_40	MTase	Cytosine MTase
GGCAMDIC_00121	DC13_NODE_11	MTase	Cytosine MTase
GGDCBJAJ_00032	H46_contig_424_pilon	MTase	Adenine Mtase
GGDKOOEN_00020	DC26_opera_contig_67	MTase	Adenine Mtase
GGDKOOEN_00030	DC26_opera_contig_67	MTase	Adenine Mtase
GGDNHAGK_00015	H22_opera_contig_7	MTase	Cytosine MTase
GGFNJEAL_00184	H13_NODE_9	MTase	Cytosine MTase
GGFNJEAL_00189	H13_NODE_9	MTase	Adenine Mtase
GGGOAFKN_00002	H73_contig-120_8	MTase	Cytosine MTase
GGGOLIML_00025	H28_NODE_61	MTase	Cytosine MTase
GGHKJOHC_00010	H28_contig_504_pilon	MTase	Cytosine MTase
GGIDFFIC_00077	A16_NODE_2	MTase	Adenine Mtase
GGIFGCMO_00047	A11_contig-120_58	MTase	Adenine Mtase
GGJCGDEC_00064	NC178_contig-120_11	MTase	Adenine Mtase
GGLNJIBG_00026	A13_NODE_49	MTase	Cytosine MTase
GGMBGFHG_00012	H47_contig_297_pilon	MTase	Adenine Mtase
GGMJIOHK_00034	SK20_opera_contig_67	MTase	Cytosine MTase
GGNAPJGB_00086	H34_NODE_63	MTase	Adenine Mtase
GGOLFOPO_00020	NC323_contig-120_175	MTase	Cytosine MTase
GGPFPIBM_00045	H43_contig-120_20	MTase	Cytosine MTase
GGPFPIBM_00046	H43_contig-120_20	MTase	Cytosine MTase
GGPNKHDI_00029	H31_contig-120_42	MTase	Adenine Mtase
GGPNKHDI_00034	H31_contig-120_42	MTase	Cytosine MTase
GGPNKHDI_00035	H31_contig-120_42	MTase	Adenine Mtase
GHBKDHBC_00019	SK54_contig-120_38	MTase	Adenine Mtase
GHEOPOBG_00014	SK20_NODE_26	MTase	Adenine Mtase
GHGEIPOA_00048	H12_utg00000005_pilon	MTase	Adenine Mtase
GHIOHPDJ_00033	NCF106_contig_425_pilon	MTase	Cytosine MTase
GHPCAEIH_00023	SK43_opera_contig_59	MTase	Cytosine MTase
GIBGLIGL_00045	NC173_contig-120_37	MTase	Adenine Mtase
GIBGLIGL_00056	NC173_contig-120_37	MTase	Cytosine MTase
GIBGLIGL_00059	NC173_contig-120_37	MTase	Adenine Mtase
GIBGLIGL_00070	NC173_contig-120_37	MTase
GIDACGCK_00034	H62_contig-120_6	MTase	Adenine Mtase
GIFPLIAJ_00037	A01_contig-120_52	MTase	Cytosine MTase
GIGHELLB_00095	DC15_contig-120_7	MTase	Adenine Mtase
GIIIJDMK_00054	A18_contig-120_69	MTase	Cytosine MTase
GIIIJDMK_00055	A18_contig-120_69	MTase	Adenine Mtase
GIIIPLEO_00068	NC150_contig_632_pilon	MTase	Cytosine MTase
GIIIPLEO_00082	NC150_contig_632_pilon	MTase	Adenine Mtase
GIIIPLEO_00083	NC150_contig_632_pilon	MTase	Adenine Mtase
GIJMALBF_00035	H43_contig-120_21	MTase	Cytosine MTase
GIMKMADM_00058	DC13_contig-120_33	MTase	Cytosine MTase
GIMLAGLK_00126	H48_contig-120_1	MTase	Adenine Mtase
GINDFBKA_00061	NC183_NODE_20	MTase	Adenine Mtase
GIPLBEFK_00003	H27_opera_contig_39	MTase	Adenine Mtase
GIPLBEFK_00014	H27_opera_contig_39	MTase	Adenine Mtase
GJABJAII_00009	H23_contig_250_pilon	MTase	Cytosine MTase
GJCFLBLC_00021	NC150_contig_634_pilon	MTase	Cytosine MTase
GJCKGHGP_00068	NC183_NODE_57	MTase	Adenine Mtase
GJDKHLNJ_00062	SK20_contig-120_35	MTase	Cytosine MTase
GJDKHLNJ_00063	SK20_contig-120_35	MTase	Cytosine MTase
GJHBEDBI_00040	H65_contig_86_pilon	MTase	Cytosine MTase
GJIIGCEH_00031	H49_opera_contig_78	MTase	Cytosine MTase
GJIIGCEH_00045	H49_opera_contig_78	MTase	Adenine Mtase
GJILKAJB_00016	SK54_contig_954_pilon	MTase	Adenine Mtase
GJLKOGKG_00076	NC323_contig-120_47	MTase	Cytosine MTase
GJLKOGKG_00080	NC323_contig-120_47	MTase	Adenine Mtase
GJMLAKPB_00051	NC183_contig-120_65	MTase	Adenine Mtase
GJNAIKIE_00031	B14_contig-120_22	MTase	Cytosine MTase
GJPDNBLE_00009	SK28_contig-120_22	MTase	Cytosine MTase
GKABOJNG_00017	A13_contig_204_pilon	MTase	Adenine Mtase
GKDFHCPF_00003	A06_contig-120_58	MTase	Adenine Mtase
GKFDGPAI_00026	NCF044_contig_1558_pilon	MTase
GKFDGPAI_00038	NCF044_contig_1558_pilon	MTase	Adenine Mtase
GKFDGPAI_00040	NCF044_contig_1558_pilon	MTase	Cytosine MTase
GKFDGPAI_00052	NCF044_contig_1558_pilon	MTase	Adenine Mtase
GKGHJACC_00024	H22_contig-120_38	MTase	Cytosine MTase
GKHKIIKI_00069	NCF168_contig_102_pilon	MTase	Cytosine MTase
GKICINAI_00014	NC178_contig-120_10	MTase	Adenine Mtase
GKKBHACM_00027	SK54_contig-120_59	MTase	Adenine Mtase
GKNFJPFD_00033	H54_NODE_21	MTase	Cytosine MTase
GKNFJPFD_00034	H54_NODE_21	MTase	Cytosine MTase
GLAHABLC_00039	H19_contig_896_pilon	MTase	Adenine Mtase
GLIICKKO_00011	SK43_NODE_132	MTase	Adenine Mtase
GLMKNBJD_00021	SK54_contig_902_pilon	MTase	Adenine Mtase
GLOKLLNC_00056	A107_NODE_30	MTase	Cytosine MTase
GLPJCMFG_00031	H01_contig_329_pilon	MTase	Adenine Mtase
GMCGIHAE_00016	H46_contig_430_pilon	MTase	Adenine Mtase
GMEIJLKM_00014	A16_contig-120_25	MTase	Adenine Mtase
GMGCOBHJ_00060	A09_NODE_62	MTase	Cytosine MTase
GMGHEPHC_00029	H01_opera_contig_33	MTase	Adenine Mtase
GMGHEPHC_00032	H01_opera_contig_33	MTase	Adenine Mtase
GMHPMMEI_00021	H13_contig-120_96	MTase	Adenine Mtase
GMKIKJAO_00006	SK03_contig-120_7	MTase	Adenine Mtase
GMMDMCBP_00051	H50_contig_115_pilon	MTase	Adenine Mtase
GMOAKLHO_00040	H27_NODE_104	MTase	Cytosine MTase
GMOMMAGM_00056	S05_contig-120_18	MTase	Adenine Mtase
GMPLEMHM_00043	NC199_contig-120_28	MTase	Adenine Mtase
GNCLENFF_00003	H48_contig_402_pilon	MTase	Adenine Mtase
GNDFCCBB_00018	NCF044_NODE_109	MTase	Cytosine MTase
GNEICCAK_00001	SK12_contig-120_124	MTase	Adenine Mtase
GNFHFJAK_00037	SK43_contig-120_83	MTase	Cytosine MTase
GNHCHPBE_00055	H28_opera_contig_39	MTase	Adenine Mtase
GNHGCHJN_00012	H34_contig-120_98	MTase	Adenine Mtase
GNHLEPJF_00118	SK20_NODE_14	MTase	Cytosine MTase
GNIAGOGC_00037	A06_contig-120_55	MTase	Adenine Mtase
GNJOBIMP_00020	QM01_contig_596	MTase	Adenine Mtase
GNKNCEHI_00044	H19_contig_377_pilon	MTase	Cytosine MTase
GNKNCEHI_00125	H19_contig_377_pilon	MTase	Adenine Mtase
GNMINLAE_00044	H27_contig_247_pilon	MTase	Cytosine MTase
GNMNFOCG_00016	f111_contig-120_46	MTase	Adenine Mtase
GNMNFOCG_00024	f111_contig-120_46	MTase	Adenine Mtase
GNMNLIJB_00007	S02_contig_799_pilon	MTase	Cytosine MTase
GNNJGFOE_00017	H47_contig-120_64	MTase	Adenine Mtase
GODENFIE_00052	H46_contig_441_pilon	MTase	Adenine Mtase
GOEENJFC_00025	NCF106_contig-120_25	MTase	Adenine Mtase
GOEGHKNA_00043	SK27_contig-120_64	MTase	Adenine Mtase
GOFMMINE_00026	NCF051_NODE_21	MTase	Adenine Mtase
GOGLJCGB_00067	QM08_NODE_14	MTase	Cytosine MTase
GOGLJCGB_00070	QM08_NODE_14	MTase	Cytosine MTase
GOHKIBOB_00139	H54_contig-120_0	MTase	Cytosine MTase
GOHKIBOB_00145	H54_contig-120_0	MTase	Adenine Mtase
GOHKIBOB_00147	H54_contig-120_0	MTase	Adenine Mtase
GOIBCKJA_00013	A11_NODE_28	MTase	Adenine Mtase
GOIIACME_00022	SK27_NODE_95	MTase	Adenine Mtase
GOIIACME_00035	SK27_NODE_95	MTase	Adenine Mtase
GOJDFKGK_00040	NC183_NODE_47	MTase	Adenine Mtase
GOKOMNBP_00064	NCF006_contig-120_2	MTase	Cytosine MTase
GOLAJBLG_00063	NCF044_contig_1106_pilon	MTase	Adenine Mtase
GONPIIEF_00046	H16_contig_737_pilon	MTase	Adenine Mtase
GPACNAJN_00043	H27_contig-120_52	MTase	Adenine Mtase
GPACNAJN_00052	H27_contig-120_52	MTase	Cytosine MTase
GPALOHOH_00035	NCF004_contig_292_pilon	MTase	Cytosine MTase
GPCMOIBP_00030	NC317_contig-120_30	MTase	Adenine Mtase
GPDKIGJG_00032	H13_NODE_72	MTase	Adenine Mtase
GPEFAOIF_00013	H31_opera_contig_43	MTase	Adenine Mtase
GPEFAOIF_00014	H31_opera_contig_43	MTase	Cytosine MTase
GPEFAOIF_00019	H31_opera_contig_43	MTase	Adenine Mtase
GPFKMFIE_00050	H19_opera_contig_24	MTase	Adenine Mtase
GPFKMFIE_00060	H19_opera_contig_24	MTase	Adenine Mtase
GPGFJLND_00050	SK20_contig-120_26	MTase	Adenine Mtase
GPGGLAAP_00012	NCF168_contig_126_pilon	MTase	Adenine Mtase
GPHDHEOI_00037	H48_contig_334_pilon	MTase	Cytosine MTase
GPIPAFFK_00065	SK28_contig-120_12	MTase	Adenine Mtase
GPJLLCHL_00030	H28_contig_519_pilon	MTase	Cytosine MTase
GPKDFOPM_00055	NCF044_opera_contig_233	MTase	Cytosine MTase
GPLAMLGB_00018	NCF044_opera_contig_40	MTase	Adenine Mtase
HAAGLLBF_00003	NCF058_contig-120_29	MTase	Adenine Mtase
HAAGLLBF_00014	NCF058_contig-120_29	MTase	Adenine Mtase
HABECIMB_00084	NC185_contig-120_34	MTase	Cytosine MTase
HACNLJBD_00046	H27_contig_253_pilon	MTase	Cytosine MTase
HAEAFEPL_00023	NCF031_contig-120_76	MTase	Cytosine MTase
HAIDANDO_00142	NCF051_NODE_14	MTase	Adenine Mtase
HAJAGJMK_00075	NCF044_contig_1059_pilon	MTase	Cytosine MTase
HAJOLEBL_00014	SK44_opera_contig_421	MTase	Adenine Mtase
HALCBCMJ_00091	H49_contig_370_pilon	MTase	Adenine Mtase
HALCBCMJ_00114	H49_contig_370_pilon	MTase	Adenine Mtase
HAMMJDPE_00042	H47_contig_288_pilon	MTase	Adenine Mtase
HANBAFOM_00047	SK43_opera_contig_110	MTase	Cytosine MTase
HANDIEPP_00006	H27_contig-120_26	MTase	Adenine Mtase
HANFCKPE_00073	H01_NODE_2	MTase	Adenine Mtase
HANFCKPE_00077	H01_NODE_2	MTase	Cytosine MTase
HANFCKPE_00246	H01_NODE_2	MTase	Adenine Mtase
HBABAKNA_00033	DC16_contig-120_30	MTase	Cytosine MTase
HBDGCGEO_00010	NC183_contig-120_24	MTase	Adenine Mtase
HBDIFBPI_00038	SK43_contig_653_pilon	MTase	Adenine Mtase
HBGKBOMH_00006	NCF168_contig_66_pilon	MTase	Adenine Mtase
HBHNLIKC_00009	NC318_NODE_21	MTase	Adenine Mtase
HBHNLIKC_00014	NC318_NODE_21	MTase	Cytosine MTase
HBIHBDAF_00061	NCF044_contig_1403_pilon	MTase	Cytosine MTase
HBIHBDAF_00062	NCF044_contig_1403_pilon	MTase	Cytosine MTase
HBPACKHC_00049	H48_opera_contig_92	MTase	Adenine Mtase
HBPNPNNB_00013	NC317_contig-120_160	MTase	Adenine Mtase
HCAJOOBI_00060	H54_NODE_15	MTase	Cytosine MTase
HCAMGGBI_00051	SK14_opera_contig_13	MTase	Adenine Mtase
HCBEJOBI_00083	H22_contig_19_pilon	MTase	Adenine Mtase
HCBJAKOM_00076	S02_contig_840_pilon	MTase	Adenine Mtase
HCBJAKOM_00096	S02_contig_840_pilon	MTase	Adenine Mtase
HCCFENFI_00068	NCF004_NODE_29	MTase	Cytosine MTase
HCGBLLBK_00029	NCF044_contig_1543_pilon	MTase	Adenine Mtase
HCGHICCI_00046	NCF044_contig_1509_pilon	MTase	Cytosine MTase
HCGLCDKD_00050	H65_contig_89_pilon	MTase	Adenine Mtase
HCKLALDJ_00052	NC308_contig-120_18	MTase	Adenine Mtase
HCKNHIPF_00013	H19_contig_886_pilon	MTase	Cytosine MTase
HCLEPJCP_00038	NC323_contig-120_81	MTase	Cytosine MTase
HCLJABGF_00076	H28_contig_157_pilon	MTase	Cytosine MTase
HCNCOOOF_00038	SK12_contig_107_pilon	MTase	Cytosine MTase
HCNCOOOF_00106	SK12_contig_107_pilon	MTase	Adenine Mtase
HCNHHLKC_00028	SK20_opera_contig_90	MTase	Cytosine MTase
HDCDIMNA_00024	SK12_NODE_143	MTase	Cytosine MTase
HDDKMCLJ_00048	QM02_NODE_37	MTase	Adenine Mtase
HDFGGFMH_00011	A16_contig_106_pilon	MTase	Adenine Mtase
HDFPBGCL_00021	NCF006_contig-120_31	MTase	Adenine Mtase
HDJJLENE_00080	A11_contig_159_pilon	MTase	Adenine Mtase
HDJMHOFM_00047	SK14_opera_contig_14	MTase	Adenine Mtase
HDKCBJKM_00027	NC323_contig-120_102	MTase
HDLGBFHG_00009	S02_opera_contig_2	MTase	Adenine Mtase
HDLGBFHG_00023	S02_opera_contig_2	MTase	Adenine Mtase
HDLGBFHG_00042	S02_opera_contig_2	MTase	Cytosine MTase
HDLGBFHG_00043	S02_opera_contig_2	MTase	Cytosine MTase
HDMCPHAP_00053	H34_contig-120_152	MTase	Adenine Mtase
HDMCPHAP_00057	H34_contig-120_152	MTase	Adenine Mtase
HDMCPHAP_00059	H34_contig-120_152	MTase	Adenine Mtase
HDNLJMOH_00034	H25_contig-120_46	MTase	Cytosine MTase
HDNMOCAP_00002	NCF171_NODE_20	MTase	Adenine Mtase
HDPPHJEJ_00035	SK14_contig-120_13	MTase	Adenine Mtase
HEADKHFK_00037	NC185_contig_360_pilon	MTase	Adenine Mtase
HEADKHFK_00058	NC185_contig_360_pilon	MTase	Adenine Mtase
HEAPMLFE_00049	H01_contig_1015_pilon	MTase	Cytosine MTase
HEBBPNAB_00054	NC173_NODE_29	MTase	Adenine Mtase
HEEHDMAI_00022	A09_NODE_66	MTase	Cytosine MTase
HEEHDMAI_00027	A09_NODE_66	MTase	Adenine Mtase
HEGPJCMJ_00039	SK54_contig-120_47	MTase	Adenine Mtase
HEHLMDJP_00002	H01_NODE_61	MTase	Adenine Mtase
HEHLMDJP_00060	H01_NODE_61	MTase	Adenine Mtase
HEKFKIML_00077	H60_opera_contig_7	MTase	Cytosine MTase
HELJCPCG_00100	H34_contig-120_38	MTase	Cytosine MTase
HEMKBPMB_00060	NC150_opera_contig_35	MTase	Adenine Mtase
HEOALKNM_00041	NCF171_contig-120_11	MTase	Adenine Mtase
HFBMDLHN_00007	NC183_contig-120_74	MTase	Adenine Mtase
HFCADILE_00038	SK08_NODE_9	MTase	Cytosine MTase
HFCPGCKB_00023	H73_NODE_49	MTase	Cytosine MTase
HFCPGCKB_00031	H73_NODE_49	MTase	Adenine Mtase
HFDAFIHB_00026	S05_contig-120_19	MTase	Adenine Mtase
HFGBIKEA_00017	SK08_opera_contig_22	MTase	Cytosine MTase
HFIJKNMN_00036	NC150_NODE_88	MTase	Adenine Mtase
HFKBGNJE_00013	NCF031_contig-120_62	MTase	Adenine Mtase
HFLBOOGP_00033	A09_contig_405_pilon	MTase	Adenine Mtase
HFLLEBJJ_00026	DC23_opera_contig_45	MTase	Cytosine MTase
HFLLEBJJ_00027	DC23_opera_contig_45	MTase	Adenine Mtase
HFLLEBJJ_00040	DC23_opera_contig_45	MTase	Cytosine MTase
HFNKLNPO_00046	H16_contig_688_pilon	MTase	Cytosine MTase
HFNMFMGM_00011	NC152_contig-120_29	MTase	Adenine Mtase
HGDNELHC_00009	B13_contig-120_19	MTase	Cytosine MTase
HGDNELHC_00066	B13_contig-120_19	MTase	Adenine Mtase
HGFLODCD_00058	H09_contig-120_21	MTase	Adenine Mtase
HGGANCDI_00029	H34_NODE_214	MTase	Adenine Mtase
HGGANCDI_00039	H34_NODE_214	MTase	Cytosine MTase
HGGANCDI_00040	H34_NODE_214	MTase	Cytosine MTase
HGGBDNGF_00026	H13_contig_484_pilon	MTase	Cytosine MTase
HGIHMEED_00048	H41_contig-120_14	MTase	Cytosine MTase
HGILFDMK_00012	SK44_contig_182_pilon	MTase	Cytosine MTase
HGILFDMK_00013	SK44_contig_182_pilon	MTase	Cytosine MTase
HGLMFKFP_00029	H49_contig-120_67	MTase	Cytosine MTase
HGPFGAOF_00031	SK43_opera_contig_67	MTase	Cytosine MTase
HGPFGAOF_00032	SK43_opera_contig_67	MTase	Cytosine MTase
HGPFGAOF_00033	SK43_opera_contig_67	MTase	Adenine Mtase
HHACNKKP_00036	SK27_NODE_122	MTase	Adenine Mtase
HHACNKKP_00044	SK27_NODE_122	MTase	Cytosine MTase
HHACNKKP_00045	SK27_NODE_122	MTase	Adenine Mtase
HHALBDKO_00007	H16_opera_contig_43	MTase	Cytosine MTase
HHALBDKO_00016	H16_opera_contig_43	MTase	Adenine Mtase
HHCCBGGD_00057	NC185_NODE_60	MTase	Adenine Mtase
HHCCBGGD_00059	NC185_NODE_60	MTase	Cytosine MTase
HHCFHHJA_00051	H49_NODE_82	MTase	Cytosine MTase
HHCHLNOI_00035	H19_NODE_49	MTase	Cytosine MTase
HHDHPJIH_00028	H48_contig_94_pilon	MTase	Adenine Mtase
HHDPGFGO_00001	H16_NODE_45	MTase	Cytosine MTase
HHEEILJF_00016	H48_contig_38_pilon	MTase	Adenine Mtase
HHEFKEPN_00014	NCF044_contig_1423_pilon	MTase	Cytosine MTase
HHEOEPGA_00020	SK02_contig-120_36	MTase	Cytosine MTase
HHEPBIAM_00047	H49_opera_contig_34	MTase	Adenine Mtase
HHGBPPCM_00132	SK43_opera_contig_5	MTase	Cytosine MTase
HHGBPPCM_00133	SK43_opera_contig_5	MTase	Cytosine MTase
HHGKLMIP_00003	SK12_opera_contig_105	MTase	Cytosine MTase
HHIAFFDL_00031	H01_contig_499_pilon	MTase	Adenine Mtase
HHIAFFDL_00034	H01_contig_499_pilon	MTase	Adenine Mtase
HHIJCFHP_00027	NCF004_contig_119_pilon	MTase	Adenine Mtase
HHMPLFNA_00016	H19_contig_655_pilon	MTase	Adenine Mtase
HHOKJBNM_00055	H16_contig_118_pilon	MTase	Cytosine MTase
HHPGPDCA_00094	SK27_contig_58_pilon	MTase	Cytosine MTase
HHPKBLPE_00031	H69_contig_17_pilon	MTase	Cytosine MTase
HICIJDEF_00040	NC150_opera_contig_18	MTase	Adenine Mtase
HIEAEODI_00039	H54_contig-120_5	MTase	Cytosine MTase
HIGANOCH_00007	H11_NODE_19	MTase	Adenine Mtase
HIGBALPJ_00025	SK12_contig-120_51	MTase	Cytosine MTase
HIGIOEAE_00026	S02_contig_873_pilon	MTase	Cytosine MTase
HIHDEAOE_00061	H32_NODE_17	MTase	Cytosine MTase
HIJJJIMB_00005	NC150_NODE_34	MTase	Cytosine MTase
HIKEEMDO_00002	H65_NODE_39	MTase	Cytosine MTase
HIKGCAAB_00051	NC152_NODE_33	MTase	Adenine Mtase
HIKGCAAB_00053	NC152_NODE_33	MTase	Cytosine MTase
HIMFKNPN_00040	H22_NODE_95	MTase	Cytosine MTase
HIMLGGDI_00045	SK51_opera_contig_34	MTase	Cytosine MTase
HIOLHMHA_00057	NC150_opera_contig_32	MTase	Adenine Mtase
HIOLHMHA_00061	NC150_opera_contig_32	MTase	Cytosine MTase
HJAEJGBE_00061	A16_contig_128_pilon	MTase	Cytosine MTase
HJALPMKM_00041	DC13_NODE_32	MTase	Adenine Mtase
HJCHLEDE_00015	SK51_contig_711_pilon	MTase	Adenine Mtase
HJCKFDFH_00037	H34_contig-120_151	MTase	Adenine Mtase
HJHKLMLP_00038	H01_contig_1354_pilon	MTase	Adenine Mtase
HJKBHDAP_00028	H14_contig-120_13	MTase	Adenine Mtase
HJKCFODP_00003	H19_NODE_46	MTase	Cytosine MTase
HJLINHKN_00057	H54_NODE_25	MTase	Adenine Mtase
HJMMPOGN_00038	NC317_NODE_52	MTase	Adenine Mtase
HJMMPOGN_00040	NC317_NODE_52	MTase	Adenine Mtase
HJNLEAAK_00022	H31_NODE_60	MTase	Cytosine MTase
HJNOIMIB_00059	H01_contig-120_18	MTase	Adenine Mtase
HJODBNHC_00012	H48_contig_22_pilon	MTase	Cytosine MTase
HKBEFPDK_00043	H01_contig_820_pilon	MTase	Adenine Mtase
HKDPPFLB_00041	A16_NODE_14	MTase	Cytosine MTase
HKGJCIAD_00030	DC13_NODE_3	MTase	Cytosine MTase
HKIDJNLP_00032	f111_contig-120_12	MTase	Adenine Mtase
HKKACDNP_00063	DC05_NODE_9	MTase	Adenine Mtase
HKLFLJLP_00024	DC25_contig_89_pilon	MTase	Cytosine MTase
HKLFLJLP_00025	DC25_contig_89_pilon	MTase	Cytosine MTase
HKNFAGHB_00021	NC151_NODE_58	MTase	Adenine Mtase
HKNMNHBM_00015	NC317_contig-120_55	MTase	Cytosine MTase
HKPCLENH_00004	H22_contig_174_pilon	MTase	Cytosine MTase
HKPLBFCJ_00050	NC317_NODE_71	MTase	Adenine Mtase
HLDPPKCN_00047	SK41_contig-120_31	MTase	Adenine Mtase
HLEHPBDO_00059	H34_contig-120_87	MTase	Cytosine MTase
HLELMFJB_00026	NC173_NODE_37	MTase	Cytosine MTase
HLELMFJB_00027	NC173_NODE_37	MTase	Cytosine MTase
HLENNPAK_00029	H31_NODE_35	MTase	Adenine Mtase
HLGLAEAA_00033	A01_NODE_30	MTase	Cytosine MTase
HLIIPDNG_00021	H27_opera_contig_22	MTase	Cytosine MTase
HLIKHHHF_00002	NCF077_contig-120_18	MTase	Cytosine MTase
HLNMNLHJ_00004	NC151_contig_959_pilon	MTase	Adenine Mtase
HLOIKAJK_00133	H32_contig_38_pilon	MTase	Adenine Mtase
HLOIKAJK_00150	H32_contig_38_pilon	MTase	Adenine Mtase
HLPNFJKB_00035	DC16_NODE_28	MTase	Adenine Mtase
HMBJACKP_00021	SK20_NODE_44	MTase	Adenine Mtase
HMBNFLGG_00032	DC16_NODE_77	MTase	Adenine Mtase
HMBNGMAG_00028	SK27_NODE_33	MTase	Cytosine MTase
HMCBLHDK_00031	H19_opera_contig_50	MTase	Cytosine MTase
HMDNDILL_00057	S02_NODE_39	MTase	Cytosine MTase
HMEHGMJM_00031	NC304_contig-120_14	MTase	Adenine Mtase
HMIBNHDM_00063	SK43_contig_236_pilon	MTase	Adenine Mtase
HMIBNHDM_00079	SK43_contig_236_pilon	MTase	Cytosine MTase
HMIBNHDM_00080	SK43_contig_236_pilon	MTase	Cytosine MTase
HMIBNHDM_00081	SK43_contig_236_pilon	MTase	Cytosine MTase
HMIOIPDH_00129	H55_contig-120_4	MTase	Adenine Mtase
HMIOIPDH_00130	H55_contig-120_4	MTase	Cytosine MTase
HMJLPKBD_00096	B03_NODE_15	MTase	Adenine Mtase
[truncated: 2,065 more rows]

## Sheet: MT group
MT group	Protein id	Source
MTase_1	PKFEEMBE_00018	CHGV-HQ
MTase_1	NIPNHJAK_00007	CHGV-HQ
MTase_3	MHNCGBEM_00104	CHGV-HQ
MTase_6	NJLLNAOJ_00042	CHGV-HQ
MTase_6	NPJHLMNI_00032	CHGV-HQ
MTase_7	DKJGACCK_00054	CHGV-HQ
MTase_7	BLNIKECG_00075	CHGV-HQ
MTase_7	KILMMHBH_00075	CHGV-HQ
MTase_7	CEGAGMOF_00029	CHGV-HQ
MTase_7	NFNCKDHH_00050	CHGV-HQ
MTase_7	MCLIDNAN_00031	CHGV-HQ
MTase_7	MDGMPNOB_00032	CHGV-HQ
MTase_7	NHIFKBHK_00026	CHGV-HQ
MTase_7	NOPCMOOM_00029	CHGV-HQ
MTase_7	MEPKHINP_00036	CHGV-HQ
MTase_7	NJGPPGFF_00007	CHGV-HQ
MTase_7	HMNAGNNE_00030	CHGV-HQ
MTase_7	KAEEHHJO_00073	CHGV-HQ
MTase_7	DCCJBDOA_00057	CHGV-HQ
MTase_7	KJCMDGJO_00025	CHGV-HQ
MTase_7	PEEKKMDJ_00027	CHGV-HQ
MTase_7	EHKGKGHL_00007	CHGV-HQ
MTase_7	CBDNGNLJ_00077	CHGV-HQ
MTase_7	NGPOAIGA_00022	CHGV-HQ
MTase_7	IGAOKBOB_00062	CHGV-HQ
MTase_7	EDPBOFNG_00017	CHGV-HQ
MTase_7	CEEMMFAM_00027	CHGV-HQ
MTase_7	LLPDAOMN_00041	CHGV-HQ
MTase_7	FFHICCBI_00028	CHGV-HQ
MTase_7	ILGGADBP_00023	CHGV-HQ
MTase_7	NOLJDAFC_00040	CHGV-HQ
MTase_7	MEGHFCAA_00048	CHGV-HQ
MTase_7	GAJOJPAE_00018	CHGV-HQ
MTase_7	FMFLBKOL_00010	CHGV-HQ
MTase_7	LPEKMJGM_00025	CHGV-HQ
MTase_7	HCKNHIPF_00013	CHGV-HQ
MTase_7	ENLMMBKC_00028	CHGV-HQ
MTase_7	ACOILDND_00026	CHGV-HQ
MTase_7	IHPLGKPI_00102	CHGV-HQ
MTase_7	MFMOGKAD_00066	CHGV-HQ
MTase_7	POFPPBGO_00015	CHGV-HQ
MTase_7	LADIPODE_00003	CHGV-HQ
MTase_7	FCMOEAGH_00013	CHGV-HQ
MTase_7	MCDNGEJF_00028	CHGV-HQ
MTase_7	JOOKFGND_00088	CHGV-HQ
MTase_7	ECBKEACD_00023	CHGV-HQ
MTase_7	GNKNCEHI_00044	CHGV-HQ
MTase_7	IEGHHFCC_00032	CHGV-HQ
MTase_7	PNMCKLIK_00006	CHGV-HQ
MTase_7	IGALMEDH_00026	CHGV-HQ
MTase_7	BBGBEMJO_00017	CHGV-HQ
MTase_7	ICOFAJHL_00021	CHGV-HQ
MTase_7	OKILGBNE_00022	CHGV-HQ
MTase_7	JCFDNEGG_00039	CHGV-HQ
MTase_7	FDHODPPL_00053	CHGV-HQ
MTase_7	JLNADKGA_00034	CHGV-HQ
MTase_7	ABCMGGOL_00026	CHGV-HQ
MTase_7	EJCCOHDP_00050	CHGV-HQ
MTase_7	JNBDLEHN_00024	CHGV-HQ
MTase_7	ELOGCBFC_00031	CHGV-HQ
MTase_7	ELJGBDII_00026	CHGV-HQ
MTase_7	NMHGNAKM_00022	CHGV-HQ
MTase_7	GANIIFPD_00034	CHGV-HQ
MTase_7	PIEBJHGP_00058	CHGV-HQ
MTase_7	HIOLHMHA_00061	CHGV-HQ
MTase_7	LOALOBGI_00016	CHGV-HQ
MTase_7	FFKCOIHH_00045	CHGV-HQ
MTase_7	FABOAMDE_00057	CHGV-HQ
MTase_7	OOPINFIL_00019	CHGV-HQ
MTase_7	OAGJOHPG_00010	CHGV-HQ
MTase_7	OLGLFDKN_00019	CHGV-HQ
MTase_7	AIPBFOIP_00007	CHGV-HQ
MTase_7	KLEEBFGK_00029	CHGV-HQ
MTase_7	HHALBDKO_00007	CHGV-HQ
MTase_7	LMENPMKB_00041	CHGV-HQ
MTase_7	DCMDIADD_00002	CHGV-HQ
MTase_7	HHACNKKP_00044	CHGV-HQ
MTase_7	IKKFPEKI_00069	CHGV-HQ
MTase_7	HLIIPDNG_00021	CHGV-HQ
MTase_7	PABMLCND_00039	CHGV-HQ
MTase_7	FCDCIIJM_00065	CHGV-HQ
MTase_7	ICIIGJDJ_00028	CHGV-HQ
MTase_7	MNBOFGPB_00089	CHGV-HQ
MTase_7	NBAANJMN_00065	CHGV-HQ
MTase_7	BIFMDDCC_00034	CHGV-HQ
MTase_7	AINCIFBH_00034	CHGV-HQ
MTase_7	COHJIDFB_00056	CHGV-HQ
MTase_7	LHMIOIBF_00040	CHGV-HQ
MTase_7	EEOIELJF_00013	CHGV-HQ
MTase_7	DLGPDGMB_00027	CHGV-HQ
MTase_7	EKNGKFEA_00037	CHGV-HQ
MTase_7	BGIEJOLJ_00035	CHGV-HQ
MTase_7	CMLPPEDJ_00007	CHGV-HQ
MTase_7	HOHOFPJM_00033	CHGV-HQ
MTase_7	OFAAJPBE_00035	CHGV-HQ
MTase_7	EJHJCHJO_00034	CHGV-HQ
MTase_7	GPEFAOIF_00014	CHGV-HQ
MTase_7	FMPCLHON_00036	CHGV-HQ
MTase_7	GGPNKHDI_00034	CHGV-HQ
MTase_7	HIKEEMDO_00002	CHGV-HQ
MTase_7	MEHPPDPP_00009	CHGV-HQ
MTase_7	HAEAFEPL_00023	CHGV-HQ
MTase_7	HMCBLHDK_00031	CHGV-HQ
MTase_7	OPNGKFHE_00026	CHGV-HQ
MTase_7	JONCJEKL_00047	CHGV-HQ
MTase_7	CHNCGANI_00048	CHGV-HQ
MTase_7	AMANILAL_00037	CHGV-HQ
MTase_7	GJNAIKIE_00031	CHGV-HQ
MTase_7	LNGAHGDK_00052	CHGV-HQ
MTase_7	OLLLOPJO_00030	CHGV-HQ
MTase_7	BGPFABCF_00013	CHGV-HQ
MTase_7	NHJKJEFP_00029	CHGV-HQ
MTase_7	NMCMDIJA_00022	CHGV-HQ
MTase_7	OBHPAGGF_00054	CHGV-HQ
MTase_7	MCIICPJD_00009	CHGV-HQ
MTase_7	KEEDLFAJ_00039	CHGV-HQ
MTase_7	DJJNNLHL_00009	CHGV-HQ
MTase_7	OOBPODGF_00017	CHGV-HQ
MTase_7	OCJLPMGA_00017	CHGV-HQ
MTase_7	CAKGEJBK_00025	CHGV-HQ
MTase_7	GAPDMGFI_00046	CHGV-HQ
MTase_7	JBHINFAB_00026	CHGV-HQ
MTase_7	FICFOCCC_00027	CHGV-HQ
MTase_7	GJCFLBLC_00021	CHGV-HQ
MTase_7	BHFMKEKC_00023	CHGV-HQ
MTase_7	GJIIGCEH_00031	CHGV-HQ
MTase_7	AHDEPKDL_00016	CHGV-HQ
MTase_7	NCJDPDFF_00039	CHGV-HQ
MTase_7	LLBACMHA_00007	CHGV-HQ
MTase_7	BCDGDGLC_00075	CHGV-HQ
MTase_7	JFDHBAHL_00033	CHGV-HQ
MTase_7	JFDHBAHL_00085	CHGV-HQ
MTase_7	ODGKBDAB_00020	CHGV-HQ
MTase_7	KPLIEFIM_00014	CHGV-HQ
MTase_7	JCMAOAHA_00065	CHGV-HQ
MTase_7	GEIKMBOJ_00055	CHGV-HQ
MTase_7	OCCNPCFP_00069	CHGV-HQ
MTase_7	JHILIFKG_00062	CHGV-HQ
MTase_8	OEHBHFJL_00116	CHGV-HQ
MTase_8	MKALBKKA_00173	CHGV-HQ
MTase_8	EMLFHPEA_00124	CHGV-HQ
MTase_8	DLOLHLCK_00076	CHGV-HQ
MTase_8	FFJHBGMB_00245	CHGV-HQ
MTase_8	JJCAPMCH_00082	CHGV-HQ
MTase_8	GBJJPPPP_00005	CHGV-HQ
MTase_8	EJIJHFAH_00013	CHGV-HQ
MTase_8	LBDACACG_00012	CHGV-HQ
MTase_8	GFLNODNI_00041	CHGV-HQ
MTase_8	DKEMHJNH_00012	CHGV-HQ
MTase_8	HDFPBGCL_00021	CHGV-HQ
MTase_8	LDKMFCAC_00015	CHGV-HQ
MTase_8	PMNPHDFI_00060	CHGV-HQ
MTase_8	EHCFGGDO_00088	CHGV-HQ
MTase_8	LLEDAGLD_00012	CHGV-HQ
MTase_8	CKCLLFGE_00075	CHGV-HQ
MTase_8	EJIJHFAH_00027	CHGV-HQ
MTase_8	BAHBBFND_00051	CHGV-HQ
MTase_8	CNCPFIDI_00044	CHGV-HQ
MTase_8	HJNOIMIB_00059	CHGV-HQ
MTase_8	OGHOLHHI_00003	CHGV-HQ
MTase_8	IELOMOGK_00054	CHGV-HQ
MTase_8	NGIJENKF_00061	CHGV-HQ
MTase_8	BAEMCNBI_00059	CHGV-HQ
MTase_8	JJPBLJFO_00103	CHGV-HQ
MTase_8	MEMDBNNC_00042	CHGV-HQ
MTase_8	KOAFCFDL_00096	CHGV-HQ
MTase_8	APLAGAIJ_00045	CHGV-HQ
MTase_8	EAIBMCPI_00069	CHGV-HQ
MTase_8	MIBNMLOH_00013	CHGV-HQ
MTase_8	CPKOOFBP_00050	CHGV-HQ
MTase_8	EMOJOJGF_00062	CHGV-HQ
MTase_8	CLEHJKHJ_00028	CHGV-HQ
MTase_8	LGHMHPBM_00028	CHGV-HQ
MTase_8	DLCGNLAO_00063	CHGV-HQ
MTase_8	KPCMOOCM_00033	CHGV-HQ
MTase_8	CEABHJDE_00023	CHGV-HQ
MTase_8	MNBOFGPB_00123	CHGV-HQ
MTase_8	FJEMJOJA_00043	CHGV-HQ
MTase_8	LFGIFGKD_00151	CHGV-HQ
MTase_8	FEIAJKFC_00062	CHGV-HQ
MTase_8	CFJECAOI_00014	CHGV-HQ
MTase_8	HMIBNHDM_00063	CHGV-HQ
MTase_8	DCGHHNLG_00086	CHGV-HQ
MTase_8	IPAJNOPJ_00237	CHGV-HQ
MTase_8	GCLEJNHH_00110	CHGV-HQ
MTase_8	GOHKIBOB_00147	CHGV-HQ
MTase_8	CFOPHIFB_00230	CHGV-HQ
MTase_8	OFHLGBLB_00021	CHGV-HQ
MTase_8	NLMLJIIJ_00015	CHGV-HQ
MTase_8	FIJLNOJN_00043	CHGV-HQ
MTase_8	OCOEEGPG_00056	CHGV-HQ
MTase_8	KIOBKNFL_00033	CHGV-HQ
MTase_8	FBNCILOP_00011	CHGV-HQ
MTase_8	CDEMCMBB_00074	CHGV-HQ
MTase_8	PBNPGAEJ_00038	CHGV-HQ
MTase_8	ANDDOMNH_00156	CHGV-HQ
MTase_8	ENJGDPEA_00072	CHGV-HQ
MTase_8	ICAMKPIO_00094	CHGV-HQ
MTase_8	EGPPJLBB_00039	CHGV-HQ
MTase_8	MOMBBALA_00213	CHGV-HQ
MTase_8	IBLKDEHO_00126	CHGV-HQ
MTase_8	JAKGDDGJ_00055	CHGV-HQ
MTase_8	PKGLNOEE_00134	CHGV-HQ
MTase_8	DJOIOJGK_00013	CHGV-HQ
MTase_8	HKBEFPDK_00043	CHGV-HQ
MTase_8	FONKFFLC_00189	CHGV-HQ
MTase_8	HLOIKAJK_00150	CHGV-HQ
MTase_8	OAMAIAGJ_00210	CHGV-HQ
MTase_8	EBNOFJFP_00027	CHGV-HQ
MTase_8	FLGOJLGA_00050	CHGV-HQ
MTase_8	GNKNCEHI_00125	CHGV-HQ
MTase_8	LEHEJFLM_00012	CHGV-HQ
MTase_8	FIHNPOJL_00018	CHGV-HQ
MTase_8	LLGIPIGG_00001	CHGV-HQ
MTase_8	CGJFJPLH_00013	CHGV-HQ
MTase_8	BJMMNEPK_00050	CHGV-HQ
MTase_8	KKEPIPHE_00042	CHGV-HQ
MTase_8	DBBKBFKP_00066	CHGV-HQ
MTase_8	LFGIFGKD_00150	CHGV-HQ
MTase_8	ABJKKPLB_00036	CHGV-HQ
MTase_8	LOENGNDD_00154	CHGV-HQ
MTase_8	BCKDOMOC_00019	CHGV-HQ
MTase_8	MKMHLPAP_00040	CHGV-HQ
MTase_8	HHIJCFHP_00027	CHGV-HQ
MTase_8	GADNONGP_00049	CHGV-HQ
MTase_8	IBDLEJLA_00018	CHGV-HQ
MTase_8	IIEPJJMM_00041	CHGV-HQ
MTase_8	JHCNCIOD_00002	CHGV-HQ
MTase_8	JADHGJHK_00029	CHGV-HQ
MTase_8	FFEMOEEH_00055	CHGV-HQ
MTase_8	DLINOLPE_00022	CHGV-HQ
MTase_8	OGFKIODL_00048	CHGV-HQ
MTase_8	OFGAMEEB_00051	CHGV-HQ
MTase_8	OJLLFLLK_00061	CHGV-HQ
MTase_8	HEOALKNM_00041	CHGV-HQ
MTase_8	JHABNHJC_00035	CHGV-HQ
MTase_8	NJABEHAG_00034	CHGV-HQ
MTase_8	OFJDAIMD_00024	CHGV-HQ
MTase_8	BFCGNHDO_00021	CHGV-HQ
MTase_8	IFIKCKCC_00021	CHGV-HQ
MTase_8	HJHKLMLP_00038	CHGV-HQ
MTase_8	KBDMGFFF_00055	CHGV-HQ
MTase_8	JCLFBCDG_00006	CHGV-HQ
MTase_8	OBKNDLPK_00026	CHGV-HQ
MTase_8	MAPLKNMG_00038	CHGV-HQ
MTase_8	GOEENJFC_00025	CHGV-HQ
MTase_8	FDPLMMMC_00092	CHGV-HQ
MTase_8	JJGADOFM_00027	CHGV-HQ
MTase_8	EFDBNECB_00026	CHGV-HQ
MTase_8	GMCGIHAE_00016	CHGV-HQ
MTase_8	IMNHIGDH_00008	CHGV-HQ
MTase_8	AGAEJBLO_00001	CHGV-HQ
MTase_8	KCGGCKKH_00039	CHGV-HQ
MTase_8	GHEOPOBG_00014	CHGV-HQ
MTase_8	LJAIOBFA_00065	CHGV-HQ
MTase_8	MGNJLIEO_00006	CHGV-HQ
MTase_8	KHLFEGFI_00002	CHGV-HQ
MTase_8	GODENFIE_00052	CHGV-HQ
MTase_8	EHKCIKNG_00077	CHGV-HQ
MTase_8	BEKOGNFJ_00280	CHGV-HQ
MTase_8	IOGONLEK_00207	CHGV-HQ
MTase_8	FLGCAPCP_00130	CHGV-HQ
MTase_8	PIOPLHAI_00038	CHGV-HQ
MTase_8	EMIKCBEA_00027	CHGV-HQ
MTase_8	AHNGFABP_00036	CHGV-HQ
MTase_8	BAEMCNBI_00084	CHGV-HQ
MTase_8	CGJPHPIG_00045	CHGV-HQ
MTase_8	EENNHKOG_00016	CHGV-HQ
MTase_8	KBPCEHJL_00104	CHGV-HQ
MTase_8	KNLDMBOH_00017	CHGV-HQ
MTase_8	MKKCNFMP_00101	CHGV-HQ
MTase_8	KAAABJGG_00151	CHGV-HQ
MTase_8	CFOKBMLF_00115	CHGV-HQ
MTase_8	NCNPEKHL_00023	CHGV-HQ
MTase_8	IMBJKDDH_00041	CHGV-HQ
MTase_8	GCCFOEFH_00052	CHGV-HQ
MTase_8	JPCNEMKO_00058	CHGV-HQ
MTase_8	KPEHBIJK_00029	CHGV-HQ
MTase_8	KIGCHOAO_00083	CHGV-HQ
MTase_8	NOCONFDB_00077	CHGV-HQ
MTase_8	CJKAODHP_00109	CHGV-HQ
MTase_8	BCOPHPLO_00064	CHGV-HQ
MTase_8	JNGEAJPF_00079	CHGV-HQ
MTase_8	GFLKBIFA_00035	CHGV-HQ
MTase_8	CEPLFIOG_00110	CHGV-HQ
MTase_8	MPLOHJAN_00178	CHGV-HQ
MTase_8	HDLGBFHG_00023	CHGV-HQ
MTase_8	GBEFBHLP_00092	CHGV-HQ
MTase_8	EEBCHGEE_00094	CHGV-HQ
MTase_8	DADAAADM_00087	CHGV-HQ
MTase_8	CKGOMJIF_00088	CHGV-HQ
MTase_8	IGKKONMD_00034	CHGV-HQ
MTase_8	FEEHCHLE_00078	CHGV-HQ
MTase_8	CNNGAHKI_00004	CHGV-HQ
MTase_8	ACHABCBG_00086	CHGV-HQ
MTase_8	BAHFBLIP_00048	CHGV-HQ
MTase_8	ICPAJAAF_00087	CHGV-HQ
MTase_8	JAJNHAPE_00118	CHGV-HQ
MTase_8	GIIIPLEO_00083	CHGV-HQ
MTase_8	LMDIJKKC_00008	CHGV-HQ
MTase_8	JBBNCHOJ_00092	CHGV-HQ
MTase_8	MGPANHCJ_00151	CHGV-HQ
MTase_8	FJBFFEAM_00027	CHGV-HQ
MTase_8	HCBJAKOM_00076	CHGV-HQ
MTase_8	LIIHGGKD_00112	CHGV-HQ
MTase_8	BNNNFPJM_00059	CHGV-HQ
MTase_8	HALCBCMJ_00091	CHGV-HQ
MTase_8	HDJMHOFM_00047	CHGV-HQ
MTase_8	ENBOCGAI_00037	CHGV-HQ
MTase_8	FKMGJHGI_00031	CHGV-HQ
MTase_8	GBELNHDB_00020	CHGV-HQ
MTase_8	PAKMLCJC_00062	CHGV-HQ
MTase_8	KBHFFLIM_00009	CHGV-HQ
MTase_8	LANJPCEP_00025	CHGV-HQ
MTase_8	ALALEGNL_00058	CHGV-HQ
MTase_8	GBMIJNHG_00023	CHGV-HQ
MTase_8	GIMLAGLK_00126	CHGV-HQ
MTase_8	BJPOAPMF_00142	CHGV-HQ
MTase_8	PNFIOGCP_00088	CHGV-HQ
MTase_8	KCMANEKO_00059	CHGV-HQ
MTase_8	PKFEEMBE_00133	CHGV-HQ
MTase_8	IBDOMOBN_00067	CHGV-HQ
MTase_8	INCLHLMG_00032	CHGV-HQ
MTase_8	MFPMCDNG_00098	CHGV-HQ
MTase_8	BLKOKAHO_00089	CHGV-HQ
MTase_8	JHGAHONK_00139	CHGV-HQ
MTase_8	DAOALODO_00098	CHGV-HQ
MTase_10	PGMJDCOL_00134	CHGV-HQ
MTase_10	BEJBFJGP_00222	CHGV-HQ
MTase_10	EPPCBCEL_00117	CHGV-HQ
MTase_10	INOJBLIB_00213	CHGV-HQ
MTase_10	CENHLEIG_00141	CHGV-HQ
MTase_10	ACLCNAPB_00096	CHGV-HQ
MTase_10	FCEKDLJD_00141	CHGV-HQ
MTase_10	DEJMJELG_00008	CHGV-HQ
MTase_11	NJPFPFDL_00003	CHGV-HQ
MTase_11	HFLLEBJJ_00027	CHGV-HQ
MTase_11	FLAFPFPD_00053	CHGV-HQ
MTase_11	FEONJCBP_00027	CHGV-HQ
MTase_11	MKAFMDMN_00024	CHGV-HQ
MTase_11	MAPJENEK_00037	CHGV-HQ
MTase_11	FHLHHBBF_00054	CHGV-HQ
MTase_11	PNGNKMKO_00013	CHGV-HQ
MTase_11	LBGNIMDN_00056	CHGV-HQ
MTase_11	ENHBGELL_00038	CHGV-HQ
MTase_11	MAKCHDPI_00001	CHGV-HQ
MTase_11	BBOCPOPH_00036	CHGV-HQ
MTase_11	PFBLMOKE_00013	CHGV-HQ
MTase_11	CGEPDNED_00071	CHGV-HQ
MTase_11	IOFCHNEE_00044	CHGV-HQ
MTase_11	DEECCEPP_00053	CHGV-HQ
MTase_11	LAHPGPKC_00001	CHGV-HQ
MTase_11	ICKDLMJG_00069	CHGV-HQ
MTase_11	JEEOGLAK_00069	CHGV-HQ
MTase_11	PIOMBPNK_00045	CHGV-HQ
MTase_11	EFJFDLBF_00043	CHGV-HQ
MTase_11	KFDOIOBC_00033	CHGV-HQ
MTase_11	HBDGCGEO_00010	CHGV-HQ
MTase_11	AKGLBIFC_00050	CHGV-HQ
MTase_11	BIFMADBP_00001	CHGV-HQ
MTase_11	JGMMCCGA_00022	CHGV-HQ
MTase_11	IOPPMHMJ_00045	CHGV-HQ
MTase_11	PCPPJNGH_00001	CHGV-HQ
MTase_11	AMINLOKL_00031	CHGV-HQ
MTase_11	APBCONJF_00002	CHGV-HQ
MTase_11	LJKKCBJE_00053	CHGV-HQ
MTase_11	MPKFLILN_00078	CHGV-HQ
MTase_11	GCKJLNDB_00076	CHGV-HQ
MTase_11	FNCFGHOP_00027	CHGV-HQ
MTase_11	LFPDNBPD_00078	CHGV-HQ
MTase_11	BEHCAFKD_00048	CHGV-HQ
MTase_11	IBBBHCFF_00032	CHGV-HQ
MTase_11	EGKADBMH_00063	CHGV-HQ
MTase_11	BFPDDIKE_00057	CHGV-HQ
MTase_11	BBNJOHLM_00019	CHGV-HQ
MTase_11	BPEKNMEJ_00031	CHGV-HQ
MTase_11	ELDEAOOO_00079	CHGV-HQ
MTase_11	LGHOFLML_00067	CHGV-HQ
MTase_11	EPFMMLMG_00039	CHGV-HQ
MTase_11	JAFJMGHO_00017	CHGV-HQ
MTase_11	EFMIJOAC_00036	CHGV-HQ
MTase_11	ICOFMLFC_00001	CHGV-HQ
MTase_11	DNBNPFCO_00001	CHGV-HQ
MTase_11	LGOFCJEJ_00001	CHGV-HQ
MTase_11	HBGKBOMH_00006	CHGV-HQ
MTase_11	FHLEAHIC_00060	CHGV-HQ
MTase_11	OBIKBLIG_00046	CHGV-HQ
MTase_11	MOIFMMFK_00003	CHGV-HQ
MTase_11	PLDLALDO_00029	CHGV-HQ
MTase_11	JKEPEIFN_00060	CHGV-HQ
MTase_11	HAAGLLBF_00003	CHGV-HQ
MTase_11	GDIDAFCE_00014	CHGV-HQ
MTase_11	FOEBEBEH_00061	CHGV-HQ
MTase_11	KJNIHDJG_00060	CHGV-HQ
MTase_11	GPFKMFIE_00060	CHGV-HQ
MTase_11	GIPLBEFK_00003	CHGV-HQ
MTase_11	ANIEOCDN_00043	CHGV-HQ
MTase_11	GOLAJBLG_00063	CHGV-HQ
MTase_11	DFFMILDE_00060	CHGV-HQ
MTase_11	GFCAKNEF_00060	CHGV-HQ
MTase_11	COPDGPPC_00002	CHGV-HQ
MTase_11	GOJDFKGK_00040	CHGV-HQ
MTase_11	BEKJAMCN_00002	CHGV-HQ
MTase_11	CAOOIFOP_00018	CHGV-HQ
MTase_11	MLFGMNLE_00058	CHGV-HQ
MTase_11	JJGFOGCN_00002	CHGV-HQ
MTase_11	GONPIIEF_00046	CHGV-HQ
MTase_11	JGHCBMHE_00102	CHGV-HQ
MTase_11	LABGAONM_00029	CHGV-HQ
MTase_11	PMACOOJO_00058	CHGV-HQ
MTase_11	PLFHIMOO_00038	CHGV-HQ
MTase_12	COKOFBKG_00076	CHGV-HQ
MTase_12	DJHFLDAB_00035	CHGV-HQ
MTase_12	PEFJAALH_00047	CHGV-HQ
MTase_13	HBPNPNNB_00013	CHGV-HQ
MTase_13	LPDGOBAI_00007	CHGV-HQ
MTase_13	NIGKPIOD_00024	CHGV-HQ
MTase_13	FCFJIFDO_00059	CHGV-HQ
MTase_13	OPFGFEHM_00017	CHGV-HQ
MTase_13	JCAEJDPI_00018	CHGV-HQ
MTase_13	EODANBOD_00058	CHGV-HQ
MTase_13	PKAMOANF_00073	CHGV-HQ
MTase_13	INAPLJHI_00026	CHGV-HQ
MTase_13	PEFLMPEK_00075	CHGV-HQ
MTase_13	EHECEJFC_00067	CHGV-HQ
MTase_13	IIJHHFMJ_00056	CHGV-HQ
MTase_13	BOKEFEHL_00009	CHGV-HQ
MTase_13	NNBKOGBK_00022	CHGV-HQ
MTase_13	LEJGHOPN_00010	CHGV-HQ
MTase_13	GHGEIPOA_00048	CHGV-HQ
MTase_13	OBKMLEOP_00034	CHGV-HQ
MTase_13	FAFEENIE_00012	CHGV-HQ
MTase_13	JCDANJOK_00071	CHGV-HQ
MTase_13	NPBBPCED_00047	CHGV-HQ
MTase_13	FLIKJOEG_00052	CHGV-HQ
MTase_13	AOODMLIE_00052	CHGV-HQ
MTase_13	JOPOAFMJ_00113	CHGV-HQ
MTase_13	MDJJKCAJ_00019	CHGV-HQ
MTase_13	HOIJIDEL_00027	CHGV-HQ
MTase_13	PMMLCHHF_00034	CHGV-HQ
MTase_13	ANNLHCOE_00032	CHGV-HQ
MTase_13	BFAFBFEC_00045	CHGV-HQ
MTase_13	ENNOINEF_00058	CHGV-HQ
MTase_13	MDCAIIBL_00030	CHGV-HQ
MTase_13	BOKEKFIM_00063	CHGV-HQ
MTase_13	LLOIGKOD_00056	CHGV-HQ
MTase_13	JAKFJJLM_00064	CHGV-HQ
MTase_13	IKKMIEDG_00036	CHGV-HQ
MTase_13	DGHHBAEI_00058	CHGV-HQ
MTase_13	NAGJBKLL_00013	CHGV-HQ
MTase_13	BBLENLDO_00028	CHGV-HQ
MTase_13	NBHHJGFB_00011	CHGV-HQ
MTase_13	CAJPKCHM_00013	CHGV-HQ
MTase_13	EMMMIKKM_00053	CHGV-HQ
MTase_13	NDCJENHI_00054	CHGV-HQ
MTase_13	FJCGBEEI_00068	CHGV-HQ
MTase_13	GGDCBJAJ_00032	CHGV-HQ
MTase_13	MBIOLCHL_00013	CHGV-HQ
MTase_13	FNOPJKNG_00044	CHGV-HQ
MTase_13	HHALBDKO_00016	CHGV-HQ
MTase_13	KLEEBFGK_00020	CHGV-HQ
MTase_13	OAIDABMG_00063	CHGV-HQ
MTase_13	KAAABJGG_00117	CHGV-HQ
MTase_13	CFOKBMLF_00081	CHGV-HQ
MTase_13	JFIMDGIG_00008	CHGV-HQ
MTase_13	FBGBFCBP_00023	CHGV-HQ
MTase_13	HDPPHJEJ_00035	CHGV-HQ
MTase_13	KKKKHINI_00015	CHGV-HQ
MTase_13	EAIBMCPI_00091	CHGV-HQ
MTase_13	IKBBKGBL_00021	CHGV-HQ
MTase_13	HDLGBFHG_00009	CHGV-HQ
MTase_13	CNNGAHKI_00018	CHGV-HQ
MTase_13	ACHABCBG_00072	CHGV-HQ
MTase_13	BAHFBLIP_00034	CHGV-HQ
MTase_13	ICPAJAAF_00101	CHGV-HQ
MTase_13	FGKEMDGI_00016	CHGV-HQ
MTase_13	JJGADOFM_00045	CHGV-HQ
MTase_13	KOKMDNIO_00047	CHGV-HQ
MTase_13	FGBHHPOH_00087	CHGV-HQ
MTase_13	ECDHDPBJ_00082	CHGV-HQ
MTase_13	LDNDJGMK_00028	CHGV-HQ
MTase_13	OFCFFHJH_00027	CHGV-HQ
MTase_13	DCMDIADD_00010	CHGV-HQ
MTase_13	HHACNKKP_00036	CHGV-HQ
MTase_13	KPICMKBB_00012	CHGV-HQ
MTase_13	FFBAJEFB_00048	CHGV-HQ
MTase_13	LMFCOOLF_00030	CHGV-HQ
MTase_13	EEBCHGEE_00080	CHGV-HQ
MTase_13	DLAMLCHD_00047	CHGV-HQ
MTase_13	PJKJMCIA_00052	CHGV-HQ
MTase_13	JNHGKECB_00034	CHGV-HQ
MTase_13	DOPGPPHA_00027	CHGV-HQ
MTase_13	OMGMPLGL_00009	CHGV-HQ
MTase_13	BAOKNJJC_00041	CHGV-HQ
MTase_13	NJLPDGNC_00062	CHGV-HQ
MTase_13	LMENPMKB_00047	CHGV-HQ
MTase_13	AIPBFOIP_00014	CHGV-HQ
MTase_13	OMMGMBLJ_00036	CHGV-HQ
MTase_13	IHIAKLMP_00044	CHGV-HQ
MTase_13	FICPCIDG_00060	CHGV-HQ
MTase_13	MBAAAPKH_00044	CHGV-HQ
MTase_13	LLFEEFOG_00079	CHGV-HQ
MTase_13	ABAFGGPP_00071	CHGV-HQ
MTase_13	MLCHLNIB_00045	CHGV-HQ
MTase_13	COJOPOAP_00023	CHGV-HQ
MTase_13	HPGAKGMO_00030	CHGV-HQ
MTase_13	CBBIGDNM_00020	CHGV-HQ
MTase_13	NIJELJLH_00011	CHGV-HQ
MTase_13	PJMEKEDM_00004	CHGV-HQ
MTase_13	PKIGCDDA_00017	CHGV-HQ
MTase_13	DMBINMAL_00028	CHGV-HQ
MTase_13	DPOMDFDM_00028	CHGV-HQ
MTase_13	GHBKDHBC_00019	CHGV-HQ
MTase_13	AGLMDFCK_00044	CHGV-HQ
MTase_13	BICLGEPF_00018	CHGV-HQ
MTase_13	MIFKJCCJ_00012	CHGV-HQ
MTase_13	HAIDANDO_00142	CHGV-HQ
MTase_13	MOPJGFMN_00005	CHGV-HQ
MTase_13	DIAKJAGH_00045	CHGV-HQ
MTase_13	FPFNGHDG_00012	CHGV-HQ
MTase_13	PMCCHMNB_00002	CHGV-HQ
MTase_13	CFBOPLDG_00012	CHGV-HQ
MTase_13	AGGCPKKM_00044	CHGV-HQ
MTase_13	HCAMGGBI_00051	CHGV-HQ
MTase_13	MFNAANMH_00052	CHGV-HQ
MTase_13	DGLPJJDC_00015	CHGV-HQ
MTase_13	FBDJMFNG_00034	CHGV-HQ
MTase_13	DIIEOHJG_00001	CHGV-HQ
MTase_13	MDHKCALI_00015	CHGV-HQ
MTase_13	FECFPIEG_00038	CHGV-HQ
MTase_13	IFLGFCPN_00050	CHGV-HQ
MTase_13	ADDDFEJE_00037	CHGV-HQ
MTase_13	MLHJGBAG_00035	CHGV-HQ
MTase_13	FJICFDIB_00025	CHGV-HQ
MTase_13	IJIIMGND_00029	CHGV-HQ
MTase_13	ELJIDJIN_00027	CHGV-HQ
MTase_13	IKJPBPFE_00010	CHGV-HQ
MTase_13	PGPKGIBO_00023	CHGV-HQ
MTase_13	PJKGEEBM_00047	CHGV-HQ
MTase_13	PBNNHFKP_00042	CHGV-HQ
MTase_13	KIAGOKJE_00052	CHGV-HQ
MTase_13	HKIDJNLP_00032	CHGV-HQ
MTase_13	DFLLBOPC_00039	CHGV-HQ
MTase_13	HJMMPOGN_00040	CHGV-HQ
MTase_13	ABBGOBFK_00047	CHGV-HQ
MTase_13	DBKAFPHH_00061	CHGV-HQ
MTase_13	LIDFJMEE_00012	CHGV-HQ
MTase_13	NEHHMKFO_00031	CHGV-HQ
MTase_13	KHHHNDEC_00035	CHGV-HQ
MTase_13	FEDJMHIO_00033	CHGV-HQ
MTase_13	LHDDPLMF_00025	CHGV-HQ
MTase_13	PBDFEMHN_00040	CHGV-HQ
MTase_13	MJBJBMMJ_00018	CHGV-HQ
MTase_13	MPNLGNGB_00070	CHGV-HQ
MTase_13	MEHBJNDO_00016	CHGV-HQ
MTase_13	MJHEILAE_00058	CHGV-HQ
MTase_13	PNAHLIDE_00049	CHGV-HQ
MTase_13	CLPOCHBO_00064	CHGV-HQ
MTase_13	NNOJJINK_00004	CHGV-HQ
MTase_13	BFLNCLCF_00003	CHGV-HQ
MTase_13	KGHFILBO_00002	CHGV-HQ
MTase_13	PCOJBHNA_00042	CHGV-HQ
MTase_13	IILJFOKM_00035	CHGV-HQ
MTase_13	NMDDDLKD_00009	CHGV-HQ
MTase_13	MPGALOGF_00032	CHGV-HQ
MTase_13	MFADDJCA_00061	CHGV-HQ
MTase_13	LPIHADFM_00082	CHGV-HQ
MTase_13	JCNGEACH_00094	CHGV-HQ
MTase_13	HAJOLEBL_00014	CHGV-HQ
MTase_13	EIKPCJCB_00091	CHGV-HQ
MTase_13	CMJHAIKH_00004	CHGV-HQ
MTase_13	ICEILGNH_00018	CHGV-HQ
MTase_13	AACAHKGJ_00017	CHGV-HQ
MTase_13	FOGBHCCC_00038	CHGV-HQ
MTase_13	APCBOJAA_00017	CHGV-HQ
MTase_13	KDDEOKCM_00013	CHGV-HQ
MTase_13	CNEJAPLH_00049	CHGV-HQ
MTase_13	BBCHEEDN_00047	CHGV-HQ
MTase_13	IPMOKDLO_00016	CHGV-HQ
MTase_13	LIPHACKH_00029	CHGV-HQ
MTase_13	COFHBLAP_00025	CHGV-HQ
MTase_13	EFGJAKAE_00020	CHGV-HQ
MTase_13	MKAOEOIN_00030	CHGV-HQ
MTase_13	JJOGEEBJ_00040	CHGV-HQ
MTase_13	FIMCEDBN_00040	CHGV-HQ
MTase_13	MJDNJPFA_00018	CHGV-HQ
MTase_13	EHBNNJEO_00079	CHGV-HQ
MTase_13	NEGEKKEK_00098	CHGV-HQ
MTase_13	BHOINMNN_00038	CHGV-HQ
MTase_13	HGGANCDI_00029	CHGV-HQ
MTase_13	EHAKMPIH_00001	CHGV-HQ
MTase_13	INAEPFFN_00043	CHGV-HQ
MTase_13	FLCMMPDC_00039	CHGV-HQ
MTase_13	IHOJBMMI_00063	CHGV-HQ
MTase_13	HMBNFLGG_00032	CHGV-HQ
MTase_13	IAGCDPLB_00013	CHGV-HQ
MTase_13	JIHGKBNJ_00012	CHGV-HQ
MTase_13	NBNHPGNJ_00054	CHGV-HQ
MTase_13	LLECLIPJ_00057	CHGV-HQ
MTase_13	CJEFEBEO_00055	CHGV-HQ
MTase_13	ALFIFLLL_00005	CHGV-HQ
MTase_13	LDIEBJOO_00036	CHGV-HQ
MTase_13	NKADMDCP_00005	CHGV-HQ
MTase_13	JINAKGDE_00050	CHGV-HQ
MTase_13	GFFLAIDC_00049	CHGV-HQ
MTase_13	DAIEFPHM_00041	CHGV-HQ
MTase_13	DCEOBDAI_00055	CHGV-HQ
MTase_13	GJMLAKPB_00051	CHGV-HQ
MTase_13	KLDIDGCM_00077	CHGV-HQ
MTase_13	PACFBIFI_00018	CHGV-HQ
MTase_13	PLICKBAM_00009	CHGV-HQ
MTase_13	GNMNFOCG_00024	CHGV-HQ
MTase_13	FMFNIJCI_00047	CHGV-HQ
MTase_13	ENKCILBF_00022	CHGV-HQ
MTase_13	AKBCKODL_00057	CHGV-HQ
MTase_13	MEGCNAPA_00057	CHGV-HQ
MTase_13	FFDHJBKN_00037	CHGV-HQ
MTase_13	HOBKKGDD_00040	CHGV-HQ
MTase_13	NKIHJLOA_00020	CHGV-HQ
MTase_13	GPCMOIBP_00030	CHGV-HQ
MTase_13	NIJEMDPK_00016	CHGV-HQ
MTase_13	FKFAPNCH_00055	CHGV-HQ
MTase_13	KOPKJKGG_00045	CHGV-HQ
MTase_13	EFFMKHPB_00048	CHGV-HQ
MTase_13	GPGGLAAP_00012	CHGV-HQ
MTase_13	BBLLADOL_00037	CHGV-HQ
MTase_13	BAHJCOPK_00005	CHGV-HQ
MTase_13	AHBOGPMH_00055	CHGV-HQ
MTase_13	PNFPBAMO_00026	CHGV-HQ
MTase_13	IOIEADMK_00022	CHGV-HQ
MTase_13	FANODIAC_00032	CHGV-HQ
MTase_13	HICIJDEF_00040	CHGV-HQ
MTase_13	JOAJDMNO_00020	CHGV-HQ
MTase_13	PPMFICBO_00055	CHGV-HQ
MTase_13	OJCFOLLK_00027	CHGV-HQ
MTase_13	LFKICKPP_00005	CHGV-HQ
MTase_13	EGKFFIGL_00036	CHGV-HQ
MTase_13	GNHCHPBE_00055	CHGV-HQ
MTase_13	KDNMJBPI_00054	CHGV-HQ
MTase_13	MCHNGFII_00044	CHGV-HQ
MTase_13	FCPHHIIK_00023	CHGV-HQ
MTase_13	PODLBDIK_00006	CHGV-HQ
MTase_13	NKFPOMNI_00002	CHGV-HQ
MTase_13	BEDPOJNL_00044	CHGV-HQ
MTase_13	MEMLNIOM_00017	CHGV-HQ
MTase_13	DBMMEKPO_00019	CHGV-HQ
MTase_13	GDFMEDON_00015	CHGV-HQ
MTase_13	PLOKEEHD_00049	CHGV-HQ
MTase_13	OENELJIE_00087	CHGV-HQ
MTase_13	MJDAHIHA_00015	CHGV-HQ
MTase_13	AKDIJOKE_00012	CHGV-HQ
MTase_13	EBMBEHLH_00060	CHGV-HQ
MTase_13	KEKOLMFN_00055	CHGV-HQ
MTase_13	EPNMJNEF_00054	CHGV-HQ
MTase_13	MKOFCMEP_00034	CHGV-HQ
MTase_13	PLFKLPDM_00053	CHGV-HQ
MTase_13	GKICINAI_00014	CHGV-HQ
MTase_13	PFNJPAOB_00047	CHGV-HQ
MTase_13	EFCJPHGN_00068	CHGV-HQ
MTase_13	GPGFJLND_00050	CHGV-HQ
MTase_13	LMKNPPPH_00015	CHGV-HQ
MTase_13	HMBJACKP_00021	CHGV-HQ
MTase_13	NLMABJAL_00026	CHGV-HQ
MTase_13	GPIPAFFK_00065	CHGV-HQ
MTase_13	ELADGJEJ_00030	CHGV-HQ
MTase_13	JEGIEMML_00028	CHGV-HQ
MTase_13	LJANGLFP_00058	CHGV-HQ
MTase_13	LNPHNHBI_00033	CHGV-HQ
MTase_13	AFLONFIE_00013	CHGV-HQ
MTase_13	KCMANEKO_00016	CHGV-HQ
MTase_13	AGJJCCML_00075	CHGV-HQ
MTase_13	EOHNKKCH_00040	CHGV-HQ
MTase_13	DBOJDOHN_00019	CHGV-HQ
MTase_13	JGNONDKD_00002	CHGV-HQ
MTase_13	JGNONDKD_00087	CHGV-HQ
MTase_14	OKNKDHBJ_00001	CHGV-HQ
MTase_14	MEENPGMA_00037	CHGV-HQ
MTase_14	EGPPJLBB_00041	CHGV-HQ
MTase_14	EFOOBLAK_00070	CHGV-HQ
MTase_14	ALAJLHCM_00047	CHGV-HQ
MTase_14	EGHFDCIL_00263	CHGV-HQ
MTase_14	NFDIGMLH_00037	CHGV-HQ
MTase_14	GGFNJEAL_00184	CHGV-HQ
MTase_14	FFABHEKE_00100	CHGV-HQ
MTase_14	IJHKKIAB_00138	CHGV-HQ
MTase_14	OPPLLHLF_00281	CHGV-HQ
MTase_14	PFHFDEHN_00001	CHGV-HQ
MTase_14	IEFFNDOL_00043	CHGV-HQ
MTase_15	PGNHKCFP_00065	CHGV-HQ
MTase_15	DMGFACCF_00111	CHGV-HQ
MTase_15	DKCGLDMC_00084	CHGV-HQ
MTase_15	BFIJOMEL_00033	CHGV-HQ
MTase_15	MAEONLPK_00011	CHGV-HQ
MTase_15	CHHCIGBF_00062	CHGV-HQ
MTase_15	JHCNCAJE_00025	CHGV-HQ
MTase_15	MLLOIDNF_00092	CHGV-HQ
MTase_15	MFMJMDCK_00004	CHGV-HQ
MTase_15	KJODIGIB_00079	CHGV-HQ
MTase_15	CNNACKJG_00110	CHGV-HQ
MTase_15	MCLBFAOG_00088	CHGV-HQ
MTase_15	BLLEBELF_00145	CHGV-HQ
MTase_15	PLEHGLIF_00206	CHGV-HQ
MTase_15	BHGJDKPO_00144	CHGV-HQ
MTase_15	EHCFGGDO_00055	CHGV-HQ
MTase_15	CFLIPGKO_00030	CHGV-HQ
MTase_15	JIGIEHBK_00020	CHGV-HQ
MTase_15	CAPBLDJA_00098	CHGV-HQ
MTase_15	ICAMKPIO_00092	CHGV-HQ
MTase_15	GOHKIBOB_00145	CHGV-HQ
MTase_15	HANFCKPE_00246	CHGV-HQ
MTase_15	FONKFFLC_00206	CHGV-HQ
MTase_15	HLOIKAJK_00133	CHGV-HQ
MTase_15	OAMAIAGJ_00193	CHGV-HQ
MTase_15	PGMJDCOL_00011	CHGV-HQ
MTase_15	BEJBFJGP_00071	CHGV-HQ
MTase_15	EPPCBCEL_00270	CHGV-HQ
MTase_15	INOJBLIB_00090	CHGV-HQ
MTase_15	CENHLEIG_00019	CHGV-HQ
MTase_15	ACLCNAPB_00250	CHGV-HQ
MTase_15	FCEKDLJD_00019	CHGV-HQ
MTase_15	NDFHAGJL_00188	CHGV-HQ
MTase_15	MGFAPEAJ_00001	CHGV-HQ
MTase_15	MGFAPEAJ_00093	CHGV-HQ
MTase_17	NJCKOOCK_00009	CHGV-HQ
MTase_17	FOODNAMP_00034	CHGV-HQ
MTase_17	LIKIGJNN_00037	CHGV-HQ
MTase_17	JBJJIFKP_00011	CHGV-HQ
MTase_17	MAAJLEHH_00036	CHGV-HQ
MTase_17	BOBGPFEG_00027	CHGV-HQ
MTase_17	NLGMCHLH_00023	CHGV-HQ
MTase_17	POIOPDID_00043	CHGV-HQ
MTase_17	PLCGLGDL_00045	CHGV-HQ
MTase_17	LPNDBAMG_00009	CHGV-HQ
MTase_17	EHBNNJEO_00085	CHGV-HQ
MTase_17	NEGEKKEK_00004	CHGV-HQ
MTase_17	FKGAHBBN_00054	CHGV-HQ
MTase_17	OCLIHNCF_00088	CHGV-HQ
MTase_17	OGKFPDEA_00087	CHGV-HQ
MTase_17	BHOINMNN_00044	CHGV-HQ
MTase_17	CGFGMOGI_00089	CHGV-HQ
MTase_17	FGPJNILF_00016	CHGV-HQ
MTase_17	NJCHOAHN_00001	CHGV-HQ
MTase_17	DJOAJCKB_00015	CHGV-HQ
MTase_17	HCAJOOBI_00060	CHGV-HQ
MTase_17	NKCCPAFP_00018	CHGV-HQ
MTase_17	JLBBCOBH_00001	CHGV-HQ
MTase_17	DLPGKPLD_00017	CHGV-HQ
MTase_17	PCPOEBPJ_00059	CHGV-HQ
MTase_17	AENKKOCD_00032	CHGV-HQ
MTase_17	IILKEHEK_00048	CHGV-HQ
MTase_17	BHFODGMF_00051	CHGV-HQ
MTase_17	PGAKODMH_00013	CHGV-HQ
MTase_17	ELELFNGG_00031	CHGV-HQ
MTase_17	ANIEOCDN_00041	CHGV-HQ
MTase_17	AEOKBAPF_00032	CHGV-HQ
MTase_17	EHOABPFC_00022	CHGV-HQ
MTase_17	NFCFHCKK_00017	CHGV-HQ
MTase_17	FEHDEAED_00047	CHGV-HQ
MTase_17	GHPCAEIH_00023	CHGV-HQ
MTase_17	MNCJBEJO_00016	CHGV-HQ
MTase_17	FKOIMKCF_00037	CHGV-HQ
MTase_17	JGBNMODB_00048	CHGV-HQ
MTase_17	CIFHGMPC_00026	CHGV-HQ
MTase_17	DGFBHADA_00012	CHGV-HQ
MTase_17	EPGKJMLJ_00028	CHGV-HQ
MTase_17	GFNCLJIM_00022	CHGV-HQ
MTase_17	LJEPAMCL_00049	CHGV-HQ
MTase_17	HGDNELHC_00009	CHGV-HQ
MTase_17	AGDLJJGD_00044	CHGV-HQ
MTase_17	BJKCIMHK_00016	CHGV-HQ
MTase_17	PINFCBCH_00007	CHGV-HQ
MTase_17	OLBGLAGJ_00028	CHGV-HQ
MTase_17	NGBKIBEN_00002	CHGV-HQ
MTase_17	JJGADOFM_00049	CHGV-HQ
MTase_17	OBIKBLIG_00047	CHGV-HQ
MTase_17	ELDEAOOO_00077	CHGV-HQ
MTase_17	LGHOFLML_00065	CHGV-HQ
MTase_17	AJCAPNBI_00013	CHGV-HQ
MTase_17	IEODIOCG_00018	CHGV-HQ
MTase_17	IMEOMFOK_00012	CHGV-HQ
MTase_17	FAACMMMK_00015	CHGV-HQ
MTase_17	NPANHJEE_00061	CHGV-HQ
MTase_18	FAJIMLGI_00022	CHGV-HQ
MTase_18	JDBMGHNL_00016	CHGV-HQ
MTase_18	KKLNDBOE_00012	CHGV-HQ
MTase_18	FNHCEOMP_00011	CHGV-HQ
MTase_18	OEKMKMJI_00021	CHGV-HQ
MTase_18	PFEKKJOH_00076	CHGV-HQ
MTase_18	GEGENHML_00005	CHGV-HQ
MTase_18	BGAKBDBH_00082	CHGV-HQ
MTase_18	FPLGMOJD_00041	CHGV-HQ
MTase_18	PPACDLBF_00012	CHGV-HQ
MTase_18	AIMFJEGB_00010	CHGV-HQ
MTase_18	DPFCFOLD_00033	CHGV-HQ
MTase_18	MMADBNDK_00002	CHGV-HQ
MTase_18	LCMNCJHL_00056	CHGV-HQ
MTase_18	KCDFNBPO_00058	CHGV-HQ
MTase_18	AIPMHGPA_00027	CHGV-HQ
MTase_18	GDINELGH_00025	CHGV-HQ
MTase_18	MCEGMCKE_00075	CHGV-HQ
MTase_18	IIIDNCIK_00085	CHGV-HQ
MTase_18	PEDPPDPP_00021	CHGV-HQ
MTase_18	DNKGPBOG_00010	CHGV-HQ
MTase_18	FIAPFNGK_00037	CHGV-HQ
MTase_18	BBJMNHBB_00012	CHGV-HQ
MTase_18	EECHFJCN_00054	CHGV-HQ
MTase_18	LOEEDIEI_00038	CHGV-HQ
MTase_18	MLOKDBDK_00074	CHGV-HQ
MTase_18	GIDACGCK_00034	CHGV-HQ
MTase_18	MJHMNLBL_00052	CHGV-HQ
MTase_18	DDLHNFNA_00015	CHGV-HQ
MTase_18	GGJCGDEC_00064	CHGV-HQ
MTase_18	GNJOBIMP_00020	CHGV-HQ
MTase_18	NHOANEDI_00029	CHGV-HQ
MTase_18	JMLCBFIO_00034	CHGV-HQ
MTase_18	KEKNJLMO_00018	CHGV-HQ
MTase_18	EBKOPIJE_00037	CHGV-HQ
MTase_18	IHDBGPFP_00056	CHGV-HQ
MTase_18	JHFLCCHO_00046	CHGV-HQ
MTase_18	DAODDOIC_00053	CHGV-HQ
MTase_18	PEMCNAMP_00034	CHGV-HQ
MTase_18	OOPGNHBM_00007	CHGV-HQ
MTase_18	LDFNOPOA_00053	CHGV-HQ
MTase_18	LCNKLMOK_00029	CHGV-HQ
MTase_18	BBOHNNDL_00111	CHGV-HQ
MTase_18	GEFEABON_00133	CHGV-HQ
MTase_18	OAOPNFJF_00037	CHGV-HQ
MTase_18	NHKEHCOO_00112	CHGV-HQ
MTase_18	CHADNPNN_00081	CHGV-HQ
MTase_18	CHADNPNN_00006	CHGV-HQ
MTase_18	NEIOBGDK_00052	CHGV-HQ
MTase_18	DKFGPHAC_00028	CHGV-HQ
MTase_18	GMEIJLKM_00014	CHGV-HQ
MTase_18	LKNILCLL_00059	CHGV-HQ
MTase_18	HHDHPJIH_00028	CHGV-HQ
MTase_18	APMEOEGJ_00035	CHGV-HQ
MTase_18	IFJEGIJM_00021	CHGV-HQ
MTase_18	BCIJDKDH_00030	CHGV-HQ
MTase_18	IEBMFGNN_00058	CHGV-HQ
MTase_18	ADEACGMJ_00008	CHGV-HQ
MTase_18	CAOBLGLF_00038	CHGV-HQ
MTase_18	EHNNKHOE_00032	CHGV-HQ
MTase_18	DNCFILLO_00036	CHGV-HQ
MTase_18	KAMAEJPE_00061	CHGV-HQ
MTase_18	MOGDNNGC_00016	CHGV-HQ
MTase_18	FLBIGIHC_00013	CHGV-HQ
MTase_18	GMHPMMEI_00021	CHGV-HQ
MTase_18	GIIIJDMK_00055	CHGV-HQ
MTase_18	IGKDODLB_00015	CHGV-HQ
MTase_18	PGNDIIJK_00018	CHGV-HQ
MTase_18	AHKCPEAP_00018	CHGV-HQ
MTase_18	KCFHDJID_00042	CHGV-HQ
MTase_18	HKPLBFCJ_00050	CHGV-HQ
MTase_18	EELDAPIL_00049	CHGV-HQ
MTase_18	MKLGJKNH_00056	CHGV-HQ
MTase_18	PHBKBACA_00014	CHGV-HQ
MTase_18	IHMKAKFN_00002	CHGV-HQ
MTase_18	MIIELLJB_00034	CHGV-HQ
MTase_18	FJPFLPPF_00018	CHGV-HQ
MTase_18	BDEHMECG_00057	CHGV-HQ
MTase_18	GMGHEPHC_00029	CHGV-HQ
MTase_18	FKGLLEED_00040	CHGV-HQ
MTase_18	HHIAFFDL_00031	CHGV-HQ
MTase_18	OGKFPDEA_00090	CHGV-HQ
MTase_18	CFOAJMDD_00067	CHGV-HQ
MTase_18	ACAGAJLG_00040	CHGV-HQ
MTase_18	MDKLHEGH_00084	CHGV-HQ
MTase_18	PIFONEPC_00067	CHGV-HQ
MTase_18	BFIFEHHM_00092	CHGV-HQ
MTase_18	HKKACDNP_00063	CHGV-HQ
MTase_18	HCGLCDKD_00050	CHGV-HQ
MTase_18	JEEFBLDB_00073	CHGV-HQ
MTase_18	ADJCALAI_00095	CHGV-HQ
MTase_18	AJEOADKH_00024	CHGV-HQ
MTase_18	IIGJOKNN_00048	CHGV-HQ
MTase_18	GNHGCHJN_00012	CHGV-HQ
MTase_18	HODMPJHM_00023	CHGV-HQ
MTase_18	ADICCBFH_00034	CHGV-HQ
MTase_18	DBOPHDGN_00020	CHGV-HQ
MTase_18	BIDLILPF_00040	CHGV-HQ
MTase_18	NABIAFBC_00037	CHGV-HQ
MTase_18	DHEGGBCL_00056	CHGV-HQ
MTase_18	ONAFCKIF_00053	CHGV-HQ
MTase_18	FDPLMMMC_00115	CHGV-HQ
MTase_18	AGIIMDDL_00059	CHGV-HQ
MTase_18	FIPGHHEL_00070	CHGV-HQ
MTase_18	MGDJCOPO_00065	CHGV-HQ
MTase_18	DBEOFBMI_00066	CHGV-HQ
MTase_18	GIBGLIGL_00059	CHGV-HQ
MTase_18	NEPBAMBG_00064	CHGV-HQ
MTase_18	GKFDGPAI_00038	CHGV-HQ
MTase_18	IEPAAPGN_00056	CHGV-HQ
MTase_18	HFNMFMGM_00011	CHGV-HQ
MTase_18	JMLDAHAK_00015	CHGV-HQ
MTase_18	CPJFACJL_00013	CHGV-HQ
MTase_18	BNFOHFDG_00013	CHGV-HQ
MTase_18	JOHGKIGA_00024	CHGV-HQ
MTase_18	DKNILGCE_00025	CHGV-HQ
MTase_18	KMKFPPCJ_00013	CHGV-HQ
MTase_18	FIOELCLC_00002	CHGV-HQ
MTase_18	CEDPBJCI_00004	CHGV-HQ
MTase_18	BMKEOIOP_00029	CHGV-HQ
MTase_18	HCGBLLBK_00029	CHGV-HQ
MTase_18	BJBGGGEN_00026	CHGV-HQ
MTase_18	LFPMHKHG_00014	CHGV-HQ
MTase_18	AMGNPHAM_00053	CHGV-HQ
MTase_18	IJBNNHLI_00029	CHGV-HQ
MTase_18	GCIAIGCL_00019	CHGV-HQ
MTase_18	PJDFJHNM_00027	CHGV-HQ
MTase_18	DCGJOPCE_00035	CHGV-HQ
MTase_18	ECOAJPAL_00021	CHGV-HQ
MTase_18	JALCCNGC_00081	CHGV-HQ
MTase_18	BHFANFDD_00060	CHGV-HQ
MTase_18	LJPAIMEJ_00074	CHGV-HQ
MTase_18	NFOFINDO_00035	CHGV-HQ
MTase_18	BIMAINPE_00022	CHGV-HQ
MTase_18	IEHCFHJP_00014	CHGV-HQ
MTase_18	AIKEMPBA_00014	CHGV-HQ
MTase_18	DHHHIIHK_00078	CHGV-HQ
MTase_18	KPKAPHHB_00030	CHGV-HQ
MTase_18	MEMDBNNC_00043	CHGV-HQ
MTase_18	KOAFCFDL_00095	CHGV-HQ
MTase_18	DLPGKPLD_00027	CHGV-HQ
MTase_18	BEMLFFNC_00105	CHGV-HQ
MTase_18	PPNKFIKJ_00067	CHGV-HQ
MTase_18	JOPOAFMJ_00127	CHGV-HQ
MTase_18	MDJJKCAJ_00033	CHGV-HQ
MTase_18	HCBEJOBI_00083	CHGV-HQ
MTase_18	CAJKDMIJ_00005	CHGV-HQ
MTase_18	PFDABNNL_00064	CHGV-HQ
MTase_18	JOMNBPME_00079	CHGV-HQ
MTase_18	PHEFJLEA_00053	CHGV-HQ
MTase_18	CLDEOMPF_00097	CHGV-HQ
MTase_18	KMADKEHP_00037	CHGV-HQ
MTase_18	NNPNCBAI_00014	CHGV-HQ
MTase_18	OFGJHIPC_00007	CHGV-HQ
MTase_18	NHIJPCEH_00017	CHGV-HQ
MTase_18	LLNDELOC_00040	CHGV-HQ
MTase_18	BPBCELPN_00003	CHGV-HQ
MTase_18	OFNPJKBE_00022	CHGV-HQ
MTase_18	HLDPPKCN_00047	CHGV-HQ
MTase_18	AOAEMKLB_00003	CHGV-HQ
MTase_18	FCMAKNJC_00027	CHGV-HQ
MTase_18	HHEPBIAM_00047	CHGV-HQ
MTase_18	NADNCLAH_00061	CHGV-HQ
MTase_18	BOEMBOPN_00039	CHGV-HQ
MTase_18	LKKMFDCK_00022	CHGV-HQ
MTase_18	LFIJLIDF_00023	CHGV-HQ
MTase_18	BONMBKJD_00022	CHGV-HQ
MTase_18	EGDNJBMN_00014	CHGV-HQ
MTase_18	IANIBAPL_00049	CHGV-HQ
MTase_18	JAKIBPAM_00033	CHGV-HQ
MTase_18	PFHFMLIH_00025	CHGV-HQ
MTase_18	KPFDIOHN_00052	CHGV-HQ
MTase_18	IMGFPBNF_00015	CHGV-HQ
MTase_18	BAKKLCOG_00016	CHGV-HQ
MTase_18	LBJNLKIK_00048	CHGV-HQ
MTase_18	OPAGIAEF_00059	CHGV-HQ
MTase_18	CIAAKMON_00035	CHGV-HQ
MTase_18	PININLNB_00078	CHGV-HQ
MTase_18	PJIGCIMN_00021	CHGV-HQ
MTase_18	JFKKFKHA_00030	CHGV-HQ
MTase_18	OKOLHOKL_00040	CHGV-HQ
MTase_18	HBPACKHC_00049	CHGV-HQ
MTase_18	JOJDNNJE_00045	CHGV-HQ
MTase_18	NKBFPKJK_00060	CHGV-HQ
MTase_18	EFGJLPCG_00090	CHGV-HQ
MTase_18	GAPKBOFO_00063	CHGV-HQ
MTase_18	MKPLDIEJ_00049	CHGV-HQ
MTase_18	FBDCKEDN_00041	CHGV-HQ
MTase_18	FIODNGMH_00046	CHGV-HQ
MTase_18	BAHPPKLK_00078	CHGV-HQ
MTase_18	FJCIMMFG_00063	CHGV-HQ
MTase_18	ACOILDND_00028	CHGV-HQ
MTase_18	GCLEJNHH_00111	CHGV-HQ
MTase_18	LLFHDMMJ_00070	CHGV-HQ
MTase_18	HMNAGNNE_00031	CHGV-HQ
MTase_18	EKCMKNCA_00063	CHGV-HQ
MTase_18	JCMKEAKE_00095	CHGV-HQ
MTase_18	IEOFDKJF_00019	CHGV-HQ
MTase_18	IJNFOCAG_00095	CHGV-HQ
MTase_18	MGBOPFDA_00042	CHGV-HQ
MTase_18	HODMNKFN_00082	CHGV-HQ
MTase_18	NOJNGHOA_00093	CHGV-HQ
MTase_18	NFPJJKAI_00065	CHGV-HQ
MTase_18	DHBCHNPA_00068	CHGV-HQ
MTase_18	OFAGJIKO_00012	CHGV-HQ
MTase_18	OBNPJDHG_00004	CHGV-HQ
MTase_18	AKAOKJIL_00068	CHGV-HQ
MTase_18	OOIKGJIA_00034	CHGV-HQ
MTase_18	KPFKCINA_00007	CHGV-HQ
MTase_18	POFPPBGO_00017	CHGV-HQ
MTase_18	NANDNDLP_00207	CHGV-HQ
MTase_18	OJHFHPPC_00036	CHGV-HQ
MTase_18	PCHIIILD_00028	CHGV-HQ
MTase_18	ACNMJNHM_00050	CHGV-HQ
MTase_18	FNBNKPGD_00034	CHGV-HQ
MTase_18	CAMENPCM_00066	CHGV-HQ
MTase_18	PBAJEAHO_00010	CHGV-HQ
MTase_18	OGCPNMFP_00074	CHGV-HQ
MTase_18	DEMNOCIA_00077	CHGV-HQ
MTase_18	FFHICCBI_00026	CHGV-HQ
MTase_18	LDDIPLOA_00004	CHGV-HQ
MTase_18	BCIEDJDA_00084	CHGV-HQ
MTase_18	PENKBBPP_00009	CHGV-HQ
MTase_18	OFHEDKPF_00057	CHGV-HQ
MTase_18	BLLEBELF_00266	CHGV-HQ
MTase_18	BEKOGNFJ_00235	CHGV-HQ
MTase_18	AMNLCKKO_00054	CHGV-HQ
MTase_18	PGIIFOHL_00103	CHGV-HQ
MTase_18	JMLICDDP_00034	CHGV-HQ
MTase_18	AAAHEBKI_00024	CHGV-HQ
MTase_18	IMEKAEJL_00008	CHGV-HQ
MTase_18	AHFHEGGP_00126	CHGV-HQ
MTase_18	MIFDHJFC_00094	CHGV-HQ
MTase_18	PAMOOEPA_00013	CHGV-HQ
MTase_18	DJLKLNKO_00037	CHGV-HQ
MTase_18	IOGONLEK_00165	CHGV-HQ
MTase_18	FLGCAPCP_00090	CHGV-HQ
MTase_18	PIOPLHAI_00078	CHGV-HQ
MTase_18	DIEFMOOG_00027	CHGV-HQ
MTase_18	GGDKOOEN_00020	CHGV-HQ
MTase_18	FLMMCEEI_00048	CHGV-HQ
MTase_18	BEIPJBCF_00032	CHGV-HQ
MTase_18	LGHOFLML_00066	CHGV-HQ
MTase_18	ELDEAOOO_00078	CHGV-HQ
MTase_18	LFKOAODA_00045	CHGV-HQ
MTase_18	DHOBMIPD_00035	CHGV-HQ
MTase_18	NGDIPLFF_00050	CHGV-HQ
MTase_18	HHEEILJF_00016	CHGV-HQ
MTase_18	IBHMMPDA_00043	CHGV-HQ
MTase_18	OIMONHIB_00018	CHGV-HQ
MTase_18	MJLGFPAF_00075	CHGV-HQ
MTase_18	LLBEAIME_00061	CHGV-HQ
MTase_18	FJIPFEBE_00037	CHGV-HQ
MTase_18	CNFPINEM_00046	CHGV-HQ
MTase_18	MONABMKB_00044	CHGV-HQ
MTase_18	DHGJPELE_00060	CHGV-HQ
MTase_18	MFPMCDNG_00099	CHGV-HQ
MTase_18	DCLOFCHN_00056	CHGV-HQ
MTase_18	LIPJMEHJ_00031	CHGV-HQ
MTase_18	CFEPNHIM_00042	CHGV-HQ
MTase_18	ILPNIGHC_00037	CHGV-HQ
MTase_18	APLHCGAG_00003	CHGV-HQ
MTase_18	NFECFIDL_00010	CHGV-HQ
MTase_19	OHOKEBEJ_00038	CHGV-HQ
MTase_19	HEADKHFK_00058	CHGV-HQ
MTase_19	OPLHNLGC_00038	CHGV-HQ
MTase_19	OBNPJDHG_00003	CHGV-HQ
MTase_19	AKAOKJIL_00069	CHGV-HQ
MTase_19	OJLCBFIO_00066	CHGV-HQ
MTase_19	CNJDNADF_00038	CHGV-HQ
MTase_19	BFPOPFJC_00027	CHGV-HQ
MTase_19	KHOLFOMH_00045	CHGV-HQ
MTase_19	OANJDJBE_00011	CHGV-HQ
MTase_19	IHLCMLAB_00008	CHGV-HQ
MTase_19	JHDGGLMJ_00032	CHGV-HQ
MTase_19	ENLKAACA_00043	CHGV-HQ
MTase_19	FCPDPCDK_00010	CHGV-HQ
MTase_19	BEOILDHL_00009	CHGV-HQ
MTase_19	JDIBOALD_00024	CHGV-HQ
MTase_19	LPMBPMDB_00014	CHGV-HQ
MTase_19	COALDCAH_00045	CHGV-HQ
MTase_19	FCNHALLH_00009	CHGV-HQ
MTase_19	GECKOBNM_00025	CHGV-HQ
MTase_19	HOLGHNPB_00044	CHGV-HQ
MTase_19	KPGPAGAI_00024	CHGV-HQ
MTase_19	NMCCLBME_00047	CHGV-HQ
MTase_19	PJKGEEBM_00043	CHGV-HQ
MTase_19	PBNNHFKP_00046	CHGV-HQ
MTase_19	POFPPBGO_00016	CHGV-HQ
MTase_19	OOIKGJIA_00035	CHGV-HQ
MTase_19	KPFKCINA_00008	CHGV-HQ
MTase_19	PMIAOFIL_00026	CHGV-HQ
MTase_19	MOPJGFMN_00101	CHGV-HQ
MTase_19	DIAKJAGH_00030	CHGV-HQ
MTase_19	HOLGHNPB_00043	CHGV-HQ
MTase_19	KPGPAGAI_00025	CHGV-HQ
MTase_19	NMCCLBME_00048	CHGV-HQ
MTase_19	EPPBHGEC_00012	CHGV-HQ
MTase_19	LDMPMALK_00055	CHGV-HQ
MTase_19	NNIAGIHJ_00038	CHGV-HQ
MTase_19	MBKNAFLP_00003	CHGV-HQ
MTase_19	PCDBLGLK_00010	CHGV-HQ
MTase_19	BFBFBOCC_00021	CHGV-HQ
MTase_19	MGGLEPLB_00009	CHGV-HQ
MTase_19	KEPPFDLE_00026	CHGV-HQ
MTase_19	OLGONCEC_00044	CHGV-HQ
MTase_19	LJAIOBFA_00066	CHGV-HQ
MTase_19	MJOLOGJH_00020	CHGV-HQ
MTase_19	JAJNHAPE_00119	CHGV-HQ
MTase_19	JBBNCHOJ_00093	CHGV-HQ
MTase_19	GIIIPLEO_00082	CHGV-HQ
MTase_19	LMDIJKKC_00009	CHGV-HQ
MTase_19	BNEAJMBN_00049	CHGV-HQ
MTase_19	GMKIKJAO_00006	CHGV-HQ
MTase_19	CMKLIKNP_00081	CHGV-HQ
MTase_19	NLJHAEFD_00041	CHGV-HQ
MTase_19	OIBDHGFJ_00062	CHGV-HQ
MTase_19	CMJCNJLL_00049	CHGV-HQ
MTase_19	KGODFHCH_00003	CHGV-HQ
MTase_19	CHGKBAGJ_00077	CHGV-HQ
MTase_19	PAEPACKO_00053	CHGV-HQ
MTase_19	HDMCPHAP_00059	CHGV-HQ
MTase_19	HGFLODCD_00058	CHGV-HQ
MTase_19	NADFJJHN_00038	CHGV-HQ
MTase_19	FEAHMJIC_00065	CHGV-HQ
MTase_19	NLFBNFFC_00046	CHGV-HQ
MTase_19	ILMICGJG_00015	CHGV-HQ
MTase_19	EKJAGCIH_00031	CHGV-HQ
MTase_19	IHBIHIKE_00067	CHGV-HQ
MTase_19	PLBCCGDI_00031	CHGV-HQ
MTase_19	LIFCIKFO_00023	CHGV-HQ
MTase_19	AAFJHGOA_00012	CHGV-HQ
MTase_19	BKIEICOF_00026	CHGV-HQ
MTase_19	NEDACKEA_00101	CHGV-HQ
MTase_19	EECOHLPB_00107	CHGV-HQ
MTase_19	DKDDFNAK_00076	CHGV-HQ
MTase_19	GOFMMINE_00026	CHGV-HQ
MTase_19	IIPCIKIM_00102	CHGV-HQ
MTase_19	PJOPIADJ_00090	CHGV-HQ
MTase_19	AMKLMEDH_00080	CHGV-HQ
MTase_19	AKIMGBMF_00004	CHGV-HQ
MTase_19	GFECBGNL_00065	CHGV-HQ
MTase_19	DEGMPBDH_00097	CHGV-HQ
MTase_19	GPLAMLGB_00018	CHGV-HQ
MTase_19	DOENLNIC_00044	CHGV-HQ
MTase_19	MEHKLOOJ_00060	CHGV-HQ
MTase_19	PDEJFCEM_00040	CHGV-HQ
MTase_19	JAKFJJLM_00066	CHGV-HQ
MTase_19	IKMHJNEB_00078	CHGV-HQ
MTase_19	GEGMJBIJ_00101	CHGV-HQ
MTase_19	KKKHJDHE_00036	CHGV-HQ
MTase_19	EGKCLPHF_00004	CHGV-HQ
MTase_19	ADDDFEJE_00038	CHGV-HQ
MTase_19	MLHJGBAG_00034	CHGV-HQ
MTase_19	FJICFDIB_00024	CHGV-HQ
MTase_19	OIEFHIFC_00016	CHGV-HQ
MTase_19	EFOMIIAG_00009	CHGV-HQ
MTase_19	HDMCPHAP_00057	CHGV-HQ
MTase_19	PNMGHHBI_00004	CHGV-HQ
MTase_19	KJLCPJJB_00047	CHGV-HQ
MTase_19	IMGKBNCD_00005	CHGV-HQ
MTase_19	MOPFCHAC_00100	CHGV-HQ
MTase_19	OHKHCHAB_00059	CHGV-HQ
MTase_19	JKGMPPNP_00045	CHGV-HQ
MTase_19	HFBMDLHN_00007	CHGV-HQ
MTase_19	LEONCKOM_00074	CHGV-HQ
MTase_19	NNCGCIPL_00037	CHGV-HQ
MTase_19	DMCICKNC_00038	CHGV-HQ
MTase_19	ANFJKEEH_00050	CHGV-HQ
MTase_19	PHEFEFBO_00100	CHGV-HQ
MTase_19	FGDMFDHB_00046	CHGV-HQ
MTase_19	IONNMBHA_00036	CHGV-HQ
MTase_19	MONNGNCH_00045	CHGV-HQ
MTase_19	EOLDLCNP_00056	CHGV-HQ
MTase_19	KDDEOKCM_00005	CHGV-HQ
MTase_19	GGIDFFIC_00077	CHGV-HQ
MTase_19	MFMOGKAD_00067	CHGV-HQ
MTase_19	IHPLGKPI_00103	CHGV-HQ
MTase_19	ACOILDND_00027	CHGV-HQ
MTase_19	GOIIACME_00022	CHGV-HQ
MTase_19	MMJLACHL_00091	CHGV-HQ
MTase_19	OMLKAKAI_00082	CHGV-HQ
MTase_19	BGOMINMH_00032	CHGV-HQ
MTase_19	MLDGEEHH_00022	CHGV-HQ
MTase_19	HFDAFIHB_00026	CHGV-HQ
MTase_19	DOIEENCA_00046	CHGV-HQ
MTase_19	KNIHIFLA_00061	CHGV-HQ
MTase_19	PNEKPIIC_00006	CHGV-HQ
MTase_19	FMDHPDEM_00044	CHGV-HQ
MTase_19	KBLKPLBO_00031	CHGV-HQ
MTase_19	JMKCLCIG_00058	CHGV-HQ
MTase_19	NANDNDLP_00060	CHGV-HQ
MTase_19	AONNEMFF_00061	CHGV-HQ
MTase_19	PNOCMLJA_00010	CHGV-HQ
MTase_19	CBCLGPBB_00099	CHGV-HQ
MTase_19	DLGAAEPH_00007	CHGV-HQ
MTase_19	OOOGEACJ_00046	CHGV-HQ
MTase_19	FJFCPCOG_00078	CHGV-HQ
MTase_19	IPDCFNHE_00001	CHGV-HQ
MTase_19	POILCHPA_00067	CHGV-HQ
MTase_19	CMHIBEJI_00044	CHGV-HQ
MTase_19	LJOPLOGO_00084	CHGV-HQ
MTase_19	EMDKIDKB_00089	CHGV-HQ
MTase_19	JAFCLALI_00049	CHGV-HQ
MTase_19	IKCINHIK_00082	CHGV-HQ
MTase_19	GPACNAJN_00043	CHGV-HQ
MTase_19	KOFPNPOP_00006	CHGV-HQ
MTase_19	IONPHKFA_00017	CHGV-HQ
MTase_19	FFCDLNPG_00025	CHGV-HQ
MTase_19	LFHPCEEN_00035	CHGV-HQ
MTase_19	OIHPCIMP_00032	CHGV-HQ
MTase_19	HOAAJCMN_00061	CHGV-HQ
MTase_19	LLPLJPKF_00051	CHGV-HQ
MTase_19	GNNJGFOE_00017	CHGV-HQ
MTase_19	JGGPNCOK_00046	CHGV-HQ
MTase_19	AGCOIBMN_00054	CHGV-HQ
MTase_19	IJDMCEPP_00023	CHGV-HQ
MTase_19	IKKFPEKI_00075	CHGV-HQ
MTase_19	KIMGCBLF_00034	CHGV-HQ
MTase_19	BICGEOJP_00042	CHGV-HQ
MTase_19	MAIBCMHD_00012	CHGV-HQ
MTase_19	KEIOGBOP_00024	CHGV-HQ
MTase_19	HIKGCAAB_00051	CHGV-HQ
MTase_19	ILAKOGHJ_00030	CHGV-HQ
MTase_19	PAEFDKIA_00137	CHGV-HQ
MTase_19	PAEFDKIA_00068	CHGV-HQ
MTase_19	PDLPODAD_00015	CHGV-HQ
MTase_19	BEBHMMCI_00068	CHGV-HQ
MTase_19	FFDAPCJL_00061	CHGV-HQ
MTase_19	BJJIMCFJ_00075	CHGV-HQ
MTase_19	DOMNANIN_00011	CHGV-HQ
MTase_19	IFGNBDCB_00002	CHGV-HQ
MTase_19	HDNMOCAP_00002	CHGV-HQ
MTase_19	DFPKKIFE_00052	CHGV-HQ
MTase_19	KOKDOHOI_00036	CHGV-HQ
MTase_19	HBHNLIKC_00009	CHGV-HQ
MTase_19	FIHHLJAI_00065	CHGV-HQ
MTase_19	AIJMHNHF_00032	CHGV-HQ
MTase_19	OCEKBELF_00006	CHGV-HQ
MTase_19	INEPKJEC_00038	CHGV-HQ
MTase_19	NIJCNPHF_00022	CHGV-HQ
MTase_19	EKCFPEDD_00058	CHGV-HQ
MTase_19	LFJBAJOM_00018	CHGV-HQ
MTase_19	JKIPMFBL_00041	CHGV-HQ
MTase_19	PPBNNEOB_00020	CHGV-HQ
MTase_19	GKDFHCPF_00003	CHGV-HQ
MTase_19	NELNKCEG_00005	CHGV-HQ
MTase_19	IMMFCJBA_00012	CHGV-HQ
MTase_19	AMJGAPGP_00007	CHGV-HQ
MTase_19	MFLMDOEG_00066	CHGV-HQ
MTase_19	AHKCBKEE_00059	CHGV-HQ
MTase_19	EPHBKGNE_00012	CHGV-HQ
MTase_19	MJDNJPFA_00019	CHGV-HQ
MTase_19	MGBEIKIP_00008	CHGV-HQ
MTase_19	OCELPHDJ_00064	CHGV-HQ
MTase_19	NNIFGDCH_00068	CHGV-HQ
MTase_19	PDJMHCAG_00017	CHGV-HQ
MTase_19	GGNAPJGB_00086	CHGV-HQ
MTase_19	AGJAHMJK_00052	CHGV-HQ
MTase_19	EBOFNHIM_00068	CHGV-HQ
MTase_19	BNOEOKHG_00033	CHGV-HQ
MTase_19	JCHKOAOG_00030	CHGV-HQ
MTase_19	KKBIIGMJ_00037	CHGV-HQ
MTase_19	PNLBFNMC_00078	CHGV-HQ
MTase_19	LBNIOING_00045	CHGV-HQ
MTase_19	BKIBLMNK_00013	CHGV-HQ
MTase_19	GFLDEOEN_00067	CHGV-HQ
MTase_19	MECHDJHM_00067	CHGV-HQ
MTase_19	OFNMIMCD_00071	CHGV-HQ
MTase_19	JPNDLPJG_00018	CHGV-HQ
MTase_19	ACMEMEEB_00114	CHGV-HQ
MTase_19	CAMEIELJ_00033	CHGV-HQ
MTase_19	JKMGOIBC_00055	CHGV-HQ
MTase_19	PNNLOHAA_00057	CHGV-HQ
MTase_19	DFMKLPGD_00007	CHGV-HQ
MTase_19	KFKODIBD_00040	CHGV-HQ
MTase_19	ECFDOCAD_00017	CHGV-HQ
MTase_19	GCKPKOEB_00054	CHGV-HQ
MTase_19	OPKKJLMO_00055	CHGV-HQ
MTase_19	PAMAGAJF_00039	CHGV-HQ
MTase_19	GBJPCNLG_00007	CHGV-HQ
MTase_19	CGCGLPLE_00045	CHGV-HQ
MTase_19	ODCKPGHL_00045	CHGV-HQ
MTase_19	EOPKJLKH_00047	CHGV-HQ
MTase_19	DAMNBPIB_00075	CHGV-HQ
MTase_19	FDIKAPCI_00080	CHGV-HQ
MTase_19	HIGANOCH_00007	CHGV-HQ
MTase_19	PGELGODB_00027	CHGV-HQ
MTase_19	MKBOKKNM_00014	CHGV-HQ
MTase_19	PGGDPJAL_00016	CHGV-HQ
MTase_19	ABPBPHPL_00041	CHGV-HQ
MTase_19	FIBKPFHC_00032	CHGV-HQ
MTase_19	BGGGAAFB_00042	CHGV-HQ
MTase_19	BECFAAOM_00028	CHGV-HQ
MTase_19	GDIAGKPJ_00022	CHGV-HQ
MTase_19	LGBALGFI_00040	CHGV-HQ
MTase_19	BGAFECNO_00061	CHGV-HQ
MTase_19	BGAFECNO_00002	CHGV-HQ
MTase_19	CONKBONI_00010	CHGV-HQ
MTase_19	NKAHIMEL_00018	CHGV-HQ
MTase_19	MLECFJHM_00066	CHGV-HQ
MTase_19	MHCPGICM_00041	CHGV-HQ
MTase_19	ICJIMFKI_00012	CHGV-HQ
MTase_19	KOOMHCLA_00003	CHGV-HQ
MTase_19	PJCJOEGN_00039	CHGV-HQ
MTase_19	KGKOGLIC_00039	CHGV-HQ
MTase_19	AJNEFMHI_00026	CHGV-HQ
MTase_19	AMPGBOPL_00054	CHGV-HQ
MTase_19	JMBFAIDD_00027	CHGV-HQ
MTase_19	COABHEDF_00036	CHGV-HQ
MTase_19	LBDJBGHM_00003	CHGV-HQ
MTase_19	CFILGANL_00023	CHGV-HQ
MTase_19	KLDIDGCM_00069	CHGV-HQ
MTase_19	PACFBIFI_00026	CHGV-HQ
MTase_19	PLICKBAM_00017	CHGV-HQ
MTase_19	GNMNFOCG_00016	CHGV-HQ
MTase_19	FMFNIJCI_00039	CHGV-HQ
MTase_19	BAGKPPNL_00040	CHGV-HQ
MTase_19	OMMGMBLJ_00044	CHGV-HQ
MTase_19	IAGCDPLB_00005	CHGV-HQ
MTase_19	JIHGKBNJ_00004	CHGV-HQ
MTase_19	JAJJEBCK_00003	CHGV-HQ
MTase_19	PKPDMIFB_00019	CHGV-HQ
MTase_19	ICOMBHKO_00004	CHGV-HQ
MTase_19	IKPPIGKJ_00018	CHGV-HQ
MTase_19	FNHKAGJO_00014	CHGV-HQ
MTase_19	AGFPKNBG_00073	CHGV-HQ
MTase_19	AKBFBKGP_00059	CHGV-HQ
MTase_19	JBJBFOLC_00009	CHGV-HQ
MTase_21	OGHOCEEO_00055	CHGV-HQ
MTase_21	PGOLGAKB_00005	CHGV-HQ
MTase_21	EIAEAMJJ_00039	CHGV-HQ
MTase_21	DPEJDJOK_00036	CHGV-HQ
MTase_23	FFPKILBE_00054	CHGV-HQ
MTase_26	PKFEEMBE_00010	CHGV-HQ
MTase_27	IKFLDGAD_00001	CHGV-HQ
MTase_29	ADBMMLCJ_00048	CHGV-HQ
MTase_29	JOEPPNAM_00012	CHGV-HQ
MTase_29	IPEDGOHN_00006	CHGV-HQ
MTase_29	PENHPOBP_00001	CHGV-HQ
MTase_29	KMBLLAGI_00032	CHGV-HQ
MTase_29	FCLGPHFM_00018	CHGV-HQ
MTase_29	GAJOAMJB_00033	CHGV-HQ
MTase_29	ABIIGBIG_00018	CHGV-HQ
MTase_29	OBDMHCBD_00041	CHGV-HQ
MTase_29	BLHKLBCF_00028	CHGV-HQ
MTase_29	NLIOLDID_00036	CHGV-HQ
MTase_29	GAKMPBBK_00042	CHGV-HQ
MTase_29	PKCCLGBJ_00043	CHGV-HQ
MTase_29	DELLHKGJ_00040	CHGV-HQ
MTase_29	FHMLMEPO_00050	CHGV-HQ
MTase_29	MJKFGCMM_00031	CHGV-HQ
MTase_29	HNPBNNIL_00022	CHGV-HQ
MTase_29	GPDKIGJG_00032	CHGV-HQ
MTase_29	PPBHNGJA_00056	CHGV-HQ
MTase_29	CGNCANPL_00056	CHGV-HQ
MTase_29	HFIJKNMN_00036	CHGV-HQ
MTase_29	PNNKFLHP_00035	CHGV-HQ
MTase_29	EJILDKKP_00006	CHGV-HQ
MTase_29	IKKGIGKO_00022	CHGV-HQ
MTase_29	MHPOJNMN_00050	CHGV-HQ
MTase_29	DCLPOKFH_00024	CHGV-HQ
MTase_29	PFPGGGKG_00173	CHGV-HQ
MTase_30	PGLPFECA_00037	CHGV-HQ
MTase_30	NEFMKMBC_00076	CHGV-HQ
MTase_30	FKGNMEFM_00072	CHGV-HQ
MTase_30	CAFMNNKO_00098	CHGV-HQ
MTase_30	HLEHPBDO_00059	CHGV-HQ
MTase_30	ODLHDKMM_00050	CHGV-HQ
MTase_30	AMHFEKCG_00054	CHGV-HQ
MTase_30	DBCEINCP_00041	CHGV-HQ
MTase_30	NDILEBKH_00065	CHGV-HQ
MTase_30	PHMODADF_00075	CHGV-HQ
MTase_30	MBBIEDJC_00022	CHGV-HQ
MTase_30	KLCHCCKE_00019	CHGV-HQ
MTase_30	CKAFCMOG_00057	CHGV-HQ
MTase_30	OJHFHPPC_00032	CHGV-HQ
MTase_30	EMGHODBM_00030	CHGV-HQ
MTase_30	BBFKILBB_00045	CHGV-HQ
MTase_30	LDGOKOEP_00038	CHGV-HQ
MTase_30	EOPJANPG_00007	CHGV-HQ
MTase_30	MNEELOIM_00029	CHGV-HQ
MTase_30	NPGHNOFK_00042	CHGV-HQ
MTase_30	BPAEAIKC_00041	CHGV-HQ
MTase_30	CAMENPCM_00062	CHGV-HQ
MTase_30	AHOIIIJI_00001	CHGV-HQ
MTase_30	HHCHLNOI_00035	CHGV-HQ
MTase_30	PADOKJDL_00055	CHGV-HQ
MTase_30	PFAEGJDN_00052	CHGV-HQ
MTase_30	PLBDLFHC_00047	CHGV-HQ
MTase_30	ANCNJEDM_00060	CHGV-HQ
MTase_30	NFOKBEEJ_00055	CHGV-HQ
MTase_30	MPMEJGMA_00054	CHGV-HQ
MTase_30	BJIMPDMN_00094	CHGV-HQ
MTase_30	DNNJFGEJ_00021	CHGV-HQ
MTase_30	KNJFBMAD_00069	CHGV-HQ
MTase_30	CEHBGIBF_00060	CHGV-HQ
MTase_30	CNOCGGMP_00066	CHGV-HQ
MTase_30	LJAPLJFM_00024	CHGV-HQ
MTase_30	EBHPBCGN_00042	CHGV-HQ
MTase_30	MPJIIHHF_00005	CHGV-HQ
MTase_30	FHCIICHL_00072	CHGV-HQ
MTase_30	FKHJCKEP_00047	CHGV-HQ
MTase_30	GBJJCLFL_00005	CHGV-HQ
MTase_30	JIKKJJBM_00018	CHGV-HQ
MTase_30	AKLIDKHN_00045	CHGV-HQ
MTase_30	DLOADDOC_00011	CHGV-HQ
MTase_30	MNMIAFKP_00024	CHGV-HQ
MTase_30	HDNLJMOH_00034	CHGV-HQ
MTase_30	AAAHEBKI_00020	CHGV-HQ
MTase_30	FFBNEKNP_00077	CHGV-HQ
MTase_30	LBAIAGPJ_00049	CHGV-HQ
MTase_30	IEKABJJD_00065	CHGV-HQ
MTase_30	JHIMPDJC_00002	CHGV-HQ
MTase_30	DOJGHMEN_00029	CHGV-HQ
MTase_30	CNLPCPNN_00057	CHGV-HQ
MTase_30	OJCKENEG_00018	CHGV-HQ
MTase_30	ICCJGAHE_00047	CHGV-HQ
MTase_30	CECJFCBK_00037	CHGV-HQ
MTase_30	OIOMKEHK_00007	CHGV-HQ
MTase_30	PNBIIEEB_00001	CHGV-HQ
MTase_30	MIFDHJFC_00101	CHGV-HQ
MTase_30	PAMOOEPA_00020	CHGV-HQ
MTase_30	KBFACPLO_00001	CHGV-HQ
MTase_30	EJEHHMDK_00003	CHGV-HQ
MTase_30	HNAHMKDL_00083	CHGV-HQ
MTase_30	LAHNPKKI_00064	CHGV-HQ
MTase_30	KDJOLAPD_00051	CHGV-HQ
MTase_30	HHPKBLPE_00031	CHGV-HQ
MTase_30	DFNHLPIM_00086	CHGV-HQ
MTase_30	DCIHNLPH_00236	CHGV-HQ
MTase_30	DLLHCEBI_00001	CHGV-HQ
MTase_30	KMEKKPBD_00089	CHGV-HQ
MTase_30	IDFMPAKN_00096	CHGV-HQ
MTase_30	DHHHIIHK_00074	CHGV-HQ
MTase_30	JEGJHBGG_00010	CHGV-HQ
MTase_30	EMDMBBGJ_00025	CHGV-HQ
MTase_30	PABPAHAH_00021	CHGV-HQ
MTase_30	OBDKNPCI_00091	CHGV-HQ
MTase_30	IDFMPAKN_00071	CHGV-HQ
MTase_30	DDHKOBEJ_00042	CHGV-HQ
MTase_30	ABABOHNA_00044	CHGV-HQ
MTase_30	KPKAPHHB_00028	CHGV-HQ
MTase_30	GJDKHLNJ_00062	CHGV-HQ
MTase_30	JMBBKACG_00020	CHGV-HQ
MTase_30	ECKMKGFB_00062	CHGV-HQ
MTase_30	IEOFDKJF_00015	CHGV-HQ
MTase_30	IJNFOCAG_00091	CHGV-HQ
MTase_30	JCMKEAKE_00099	CHGV-HQ
MTase_30	KHPFGONF_00018	CHGV-HQ
MTase_30	BLLGFOGL_00012	CHGV-HQ
MTase_30	IDLJAJMP_00063	CHGV-HQ
MTase_30	DLHHPBGF_00009	CHGV-HQ
MTase_30	JDHBODIL_00017	CHGV-HQ
MTase_30	FCJKCMHD_00003	CHGV-HQ
MTase_30	PONAIJHN_00051	CHGV-HQ
MTase_30	DNDEJKBI_00002	CHGV-HQ
MTase_30	MEGICAGL_00012	CHGV-HQ
MTase_30	NPMEOPNI_00026	CHGV-HQ
MTase_30	BGCDCIMM_00037	CHGV-HQ
MTase_30	JBBPOHAK_00050	CHGV-HQ
MTase_30	APAPIPDK_00051	CHGV-HQ
MTase_30	JNJFNMKC_00048	CHGV-HQ
MTase_30	HEAPMLFE_00049	CHGV-HQ
MTase_30	INPNNMNM_00007	CHGV-HQ
MTase_30	GIJMALBF_00035	CHGV-HQ
MTase_30	CIMEIBIP_00035	CHGV-HQ
MTase_30	OKENEOJL_00063	CHGV-HQ
MTase_30	DNFONDLN_00023	CHGV-HQ
MTase_30	FKKCLDKC_00049	CHGV-HQ
MTase_30	OJLFOMGO_00010	CHGV-HQ
MTase_30	JBABHDEB_00075	CHGV-HQ
MTase_30	HPPPCPOM_00015	CHGV-HQ
MTase_30	DFCGIODF_00055	CHGV-HQ
MTase_30	ICMBLMHK_00062	CHGV-HQ
MTase_30	AFIFOJNG_00082	CHGV-HQ
MTase_30	MEHAOIJB_00024	CHGV-HQ
MTase_30	HGGBDNGF_00026	CHGV-HQ
MTase_30	ENPHHKIG_00066	CHGV-HQ
MTase_30	BFMGOANJ_00006	CHGV-HQ
MTase_30	CFPGMIIC_00064	CHGV-HQ
MTase_30	AKBBHBBL_00070	CHGV-HQ
MTase_30	FBAJMEBB_00044	CHGV-HQ
MTase_30	MFNCIONL_00036	CHGV-HQ
MTase_30	EBNOFJFP_00105	CHGV-HQ
MTase_30	CGJFJPLH_00090	CHGV-HQ
MTase_30	MCIEFGNG_00008	CHGV-HQ
MTase_30	HPAGKIIG_00099	CHGV-HQ
MTase_30	GNHLEPJF_00118	CHGV-HQ
MTase_30	OCNIEIKA_00101	CHGV-HQ
MTase_30	ODLDHIPF_00124	CHGV-HQ
MTase_30	NPAKCKBP_00151	CHGV-HQ
MTase_30	OCJLPMGA_00141	CHGV-HQ
MTase_30	DIHJMANL_00108	CHGV-HQ
MTase_30	ALEBBOFI_00001	CHGV-HQ
MTase_30	PPHIOCKB_00094	CHGV-HQ
MTase_30	HMIOIPDH_00130	CHGV-HQ
MTase_31	EBEKIKDM_00039	CHGV-HQ
MTase_31	JHOKFEIO_00065	CHGV-HQ
MTase_31	OKKGOEDG_00043	CHGV-HQ
MTase_31	KPEIILCP_00003	CHGV-HQ
MTase_31	ANMFNGEH_00026	CHGV-HQ
MTase_31	FKFBHIOM_00059	CHGV-HQ
MTase_31	LAMDCNGK_00016	CHGV-HQ
MTase_31	NBODOHEK_00049	CHGV-HQ
MTase_31	PLHDCNJC_00050	CHGV-HQ
MTase_31	LGLLGFJE_00001	CHGV-HQ
MTase_31	OFGOBEEH_00057	CHGV-HQ
MTase_31	PCDBLGLK_00008	CHGV-HQ
MTase_31	BFBFBOCC_00023	CHGV-HQ
MTase_31	KEPPFDLE_00024	CHGV-HQ
MTase_31	BMPAKKKI_00029	CHGV-HQ
MTase_31	OPILJJDA_00066	CHGV-HQ
MTase_31	EMIKCBEA_00043	CHGV-HQ
MTase_31	AHNGFABP_00051	CHGV-HQ
MTase_31	JBGGEBDB_00039	CHGV-HQ
MTase_31	MGGLEPLB_00008	CHGV-HQ
MTase_31	OLGONCEC_00045	CHGV-HQ
MTase_31	MJOLOGJH_00014	CHGV-HQ
MTase_31	CICDBPEL_00017	CHGV-HQ
MTase_31	HJKCFODP_00003	CHGV-HQ
MTase_31	LBNKMGCJ_00034	CHGV-HQ
MTase_31	OBMBGIFF_00038	CHGV-HQ
MTase_31	IMIHEONB_00046	CHGV-HQ
MTase_31	BLKGNDKJ_00031	CHGV-HQ
MTase_31	JLOKODOG_00030	CHGV-HQ
MTase_31	DIBLHHHB_00056	CHGV-HQ
MTase_31	IHNDAKAI_00056	CHGV-HQ
MTase_31	ENBOCGAI_00006	CHGV-HQ
MTase_31	GBELNHDB_00052	CHGV-HQ
MTase_31	KBHFFLIM_00040	CHGV-HQ
MTase_31	HMNJCMOK_00001	CHGV-HQ
MTase_31	LNPCKEHO_00058	CHGV-HQ
MTase_31	BHEFFFNL_00017	CHGV-HQ
MTase_31	IEFFNDOL_00016	CHGV-HQ
MTase_31	AIFIHEHN_00058	CHGV-HQ
MTase_31	KNMMLDHN_00057	CHGV-HQ
MTase_31	KNBFBKOC_00152	CHGV-HQ
MTase_31	PFHFDEHN_00053	CHGV-HQ
MTase_31	OKNKDHBJ_00056	CHGV-HQ
MTase_31	OBNLKFJK_00054	CHGV-HQ
MTase_31	CDEKEDLE_00073	CHGV-HQ
MTase_31	BCNFDDJG_00041	CHGV-HQ
MTase_31	BDCACOJM_00058	CHGV-HQ
MTase_31	MECMOMAF_00002	CHGV-HQ
MTase_31	LOOBNJFN_00053	CHGV-HQ
MTase_31	LGDBJIJM_00050	CHGV-HQ
MTase_31	OBKGOKLG_00035	CHGV-HQ
MTase_31	EMNOEDAG_00068	CHGV-HQ
MTase_31	GGHKJOHC_00010	CHGV-HQ
MTase_31	ABGONMDF_00016	CHGV-HQ
MTase_31	GBNFFEBG_00183	CHGV-HQ
MTase_31	DGGBBNDP_00086	CHGV-HQ
MTase_31	ECIKBBJG_00114	CHGV-HQ
MTase_31	GGPFPIBM_00045	CHGV-HQ
MTase_31	BPKKGMNI_00062	CHGV-HQ
MTase_31	EOPAELAG_00161	CHGV-HQ
MTase_31	HMOKDCIK_00065	CHGV-HQ
MTase_31	PGNHKCFP_00050	CHGV-HQ
MTase_31	DMGFACCF_00126	CHGV-HQ
MTase_31	GBMIJNHG_00032	CHGV-HQ
MTase_31	DKCGLDMC_00076	CHGV-HQ
MTase_31	BFIJOMEL_00025	CHGV-HQ
MTase_31	ICAMKPIO_00086	CHGV-HQ
MTase_31	GOHKIBOB_00139	CHGV-HQ
MTase_31	DLOLHLCK_00090	CHGV-HQ
MTase_31	DCHDCDLB_00089	CHGV-HQ
MTase_31	OIBDBGEN_00062	CHGV-HQ
MTase_31	OIEGDGGK_00081	CHGV-HQ
MTase_31	FGOABNCG_00087	CHGV-HQ
MTase_31	BCOPHPLO_00065	CHGV-HQ
MTase_31	GIIIJDMK_00054	CHGV-HQ
MTase_31	GFFLAIDC_00050	CHGV-HQ
MTase_31	BAHKLHJM_00055	CHGV-HQ
MTase_31	MGFAPEAJ_00114	CHGV-HQ
MTase_31	PKPDMIFB_00018	CHGV-HQ
MTase_31	ICOMBHKO_00003	CHGV-HQ
MTase_31	DHBAMFFM_00001	CHGV-HQ
MTase_31	PCPCFLLF_00045	CHGV-HQ
MTase_31	EEMKDLMF_00009	CHGV-HQ
MTase_31	GDOACIIK_00028	CHGV-HQ
MTase_31	POKEMBNI_00060	CHGV-HQ
MTase_31	BGMIMDNC_00010	CHGV-HQ
MTase_31	CEJGCJGA_00088	CHGV-HQ
MTase_31	PDIANDNI_00062	CHGV-HQ
MTase_31	IJBPLIHE_00013	CHGV-HQ
MTase_31	MKNFCCKB_00025	CHGV-HQ
MTase_31	CELBIEIO_00068	CHGV-HQ
MTase_31	NGIJENKF_00054	CHGV-HQ
MTase_31	LBDACACG_00006	CHGV-HQ
MTase_31	GFLNODNI_00047	CHGV-HQ
MTase_31	LNIICAOG_00034	CHGV-HQ
MTase_31	DHBAMFFM_00058	CHGV-HQ
MTase_31	PMNGEGDG_00041	CHGV-HQ
MTase_31	FDKNCKKH_00098	CHGV-HQ
MTase_31	MAEAACOG_00003	CHGV-HQ
MTase_32	IMDLJFAL_00032	CHGV-HQ
MTase_32	OAFKANOD_00071	CHGV-HQ
MTase_32	OLPADIGE_00037	CHGV-HQ
MTase_32	CCIHOGOP_00094	CHGV-HQ
MTase_32	IGMHMGMG_00015	CHGV-HQ
MTase_32	LLFHDMMJ_00057	CHGV-HQ
MTase_32	BJMMFMKH_00055	CHGV-HQ
MTase_32	ABNBAPHG_00024	CHGV-HQ
MTase_32	COELPHJC_00045	CHGV-HQ
MTase_32	LKJMDCJP_00036	CHGV-HQ
MTase_32	GLIICKKO_00011	CHGV-HQ
MTase_32	JMIJLGNM_00059	CHGV-HQ
MTase_32	KJHNHJNC_00009	CHGV-HQ
MTase_32	APLKBCCB_00043	CHGV-HQ
MTase_32	PININLNB_00090	CHGV-HQ
MTase_32	PJIGCIMN_00008	CHGV-HQ
MTase_32	HDFGGFMH_00011	CHGV-HQ
MTase_32	CNPPGKFO_00047	CHGV-HQ
MTase_32	NHJGIPML_00034	CHGV-HQ
MTase_32	DJMCKMIN_00031	CHGV-HQ
MTase_32	MFMOGKAD_00086	CHGV-HQ
MTase_32	BDEFAPHF_00038	CHGV-HQ
MTase_32	ALJKGCHL_00016	CHGV-HQ
MTase_32	FJCIMMFG_00081	CHGV-HQ
MTase_32	IHPLGKPI_00020	CHGV-HQ
MTase_32	ACOILDND_00048	CHGV-HQ
MTase_32	LLEDAGLD_00010	CHGV-HQ
MTase_32	CNFPINEM_00047	CHGV-HQ
MTase_32	GDFMEDON_00051	CHGV-HQ
MTase_32	LLBEAIME_00062	CHGV-HQ
MTase_32	FJIPFEBE_00038	CHGV-HQ
MTase_32	OHKDBCAH_00014	CHGV-HQ
MTase_32	GJLKOGKG_00080	CHGV-HQ
MTase_32	NPIDLGNE_00023	CHGV-HQ
MTase_32	MCHMEKMF_00006	CHGV-HQ
MTase_32	DFBHMDMF_00055	CHGV-HQ
MTase_32	PCCIKIDK_00031	CHGV-HQ
MTase_32	FDINOHCC_00004	CHGV-HQ
MTase_32	IAKOOGGN_00025	CHGV-HQ
MTase_32	DDKMANBA_00009	CHGV-HQ
MTase_32	GCFAGFLM_00023	CHGV-HQ
MTase_32	HJCHLEDE_00015	CHGV-HQ
MTase_32	CICDBPEL_00016	CHGV-HQ
MTase_32	EPPBHGEC_00002	CHGV-HQ
MTase_32	MBKNAFLP_00055	CHGV-HQ
MTase_32	LDMPMALK_00045	CHGV-HQ
MTase_32	NNIAGIHJ_00028	CHGV-HQ
MTase_32	OHOKEBEJ_00059	CHGV-HQ
MTase_32	HEADKHFK_00037	CHGV-HQ
MTase_32	FPAGBCAA_00006	CHGV-HQ
MTase_32	MEEJPPOP_00001	CHGV-HQ
MTase_32	FDDHOHJN_00040	CHGV-HQ
MTase_32	DKPOLBMA_00030	CHGV-HQ
MTase_32	FFAPCHEM_00042	CHGV-HQ
MTase_32	LKKMFDCK_00020	CHGV-HQ
MTase_32	LFIJLIDF_00021	CHGV-HQ
MTase_32	BONMBKJD_00020	CHGV-HQ
MTase_32	PBNDHJAK_00067	CHGV-HQ
MTase_32	BCKHKHNP_00119	CHGV-HQ
MTase_32	IGHLMPFC_00158	CHGV-HQ
MTase_32	MGECIPPK_00068	CHGV-HQ
MTase_32	FNBKDDAI_00017	CHGV-HQ
MTase_32	KOOMHCLA_00022	CHGV-HQ
MTase_32	AJNEFMHI_00007	CHGV-HQ
MTase_32	LFKOAODA_00042	CHGV-HQ
MTase_32	DHOBMIPD_00032	CHGV-HQ
MTase_32	IFDDIGEH_00043	CHGV-HQ
MTase_32	PEMKICLB_00018	CHGV-HQ
MTase_32	DFLOHJBA_00038	CHGV-HQ
MTase_32	GMOMMAGM_00056	CHGV-HQ
MTase_32	EIMCAFCF_00053	CHGV-HQ
MTase_32	EDGNGLDH_00066	CHGV-HQ
MTase_32	LMOBNBNG_00026	CHGV-HQ
MTase_32	BADEMDLE_00028	CHGV-HQ
MTase_32	COLKHFJL_00008	CHGV-HQ
MTase_32	LFKOAODA_00050	CHGV-HQ
MTase_32	DHOBMIPD_00040	CHGV-HQ
MTase_32	PAAKGMGM_00080	CHGV-HQ
MTase_32	HJKBHDAP_00028	CHGV-HQ
MTase_32	LALENEJH_00056	CHGV-HQ
MTase_32	IBMMJBEG_00055	CHGV-HQ
MTase_32	CBEDMOHP_00049	CHGV-HQ
MTase_32	FHJCEEKJ_00054	CHGV-HQ
MTase_32	IKBBKGBL_00026	CHGV-HQ
MTase_32	OCFGHACF_00010	CHGV-HQ
MTase_32	PODDDDNA_00050	CHGV-HQ
MTase_32	JIPACFOG_00088	CHGV-HQ
MTase_32	CGBICLPH_00075	CHGV-HQ
MTase_32	AGILCCOF_00040	CHGV-HQ
MTase_32	DBLPGCKG_00007	CHGV-HQ
MTase_32	DHENDHLI_00022	CHGV-HQ
MTase_32	CPPFAFNJ_00001	CHGV-HQ
MTase_32	JBALIMJB_00018	CHGV-HQ
MTase_32	KEHIPPEN_00060	CHGV-HQ
MTase_32	NFHAHMCM_00048	CHGV-HQ
MTase_32	JIAAABDI_00028	CHGV-HQ
MTase_32	IMDDBBFN_00051	CHGV-HQ
MTase_32	MOPFCHAC_00074	CHGV-HQ
MTase_32	IKCINHIK_00111	CHGV-HQ
MTase_32	PKCANBIA_00048	CHGV-HQ
MTase_32	KKOFHLMP_00005	CHGV-HQ
MTase_32	HGPFGAOF_00033	CHGV-HQ
MTase_32	OCGOCAFL_00021	CHGV-HQ
MTase_32	MLECFJHM_00074	CHGV-HQ
MTase_32	PMMKCHPD_00054	CHGV-HQ
MTase_32	DKIDGLGL_00031	CHGV-HQ
MTase_32	IHKJBLHH_00031	CHGV-HQ
MTase_32	IHHKFHGA_00031	CHGV-HQ
MTase_32	ABANECHL_00049	CHGV-HQ
MTase_32	PCPKJLBN_00041	CHGV-HQ
MTase_32	HJMMPOGN_00038	CHGV-HQ
MTase_32	DFLLBOPC_00037	CHGV-HQ
MTase_32	ABBGOBFK_00045	CHGV-HQ
MTase_32	DBKAFPHH_00059	CHGV-HQ
MTase_32	LIDFJMEE_00010	CHGV-HQ
MTase_32	JHFLCCHO_00061	CHGV-HQ
MTase_32	AMNDNPCO_00062	CHGV-HQ
MTase_32	EBKOPIJE_00052	CHGV-HQ
MTase_32	IHDBGPFP_00041	CHGV-HQ
MTase_32	MKLGJKNH_00066	CHGV-HQ
MTase_32	PEMCNAMP_00052	CHGV-HQ
MTase_32	MKBOKKNM_00016	CHGV-HQ
MTase_32	PGGDPJAL_00014	CHGV-HQ
MTase_32	LHCNNLEM_00055	CHGV-HQ
MTase_32	LDNHCIDO_00005	CHGV-HQ
MTase_32	LEONCKOM_00004	CHGV-HQ
MTase_32	OOPGNHBM_00002	CHGV-HQ
MTase_32	LDFNOPOA_00058	CHGV-HQ
MTase_32	OAOPNFJF_00033	CHGV-HQ
MTase_32	NHKEHCOO_00108	CHGV-HQ
MTase_32	LGMONCIG_00055	CHGV-HQ
MTase_32	ONDNAOIG_00025	CHGV-HQ
MTase_32	DKFGPHAC_00033	CHGV-HQ
MTase_32	DMCICKNC_00043	CHGV-HQ
MTase_32	ANFJKEEH_00055	CHGV-HQ
MTase_32	DAODDOIC_00071	CHGV-HQ
MTase_32	KFGFCKKM_00027	CHGV-HQ
MTase_32	AJLKMAFF_00029	CHGV-HQ
MTase_32	OHKGJNAC_00031	CHGV-HQ
MTase_32	NGGHFGNE_00061	CHGV-HQ
MTase_32	HEGPJCMJ_00039	CHGV-HQ
MTase_32	DLIGNOJN_00028	CHGV-HQ
MTase_32	GPEFAOIF_00019	CHGV-HQ
MTase_32	FMPCLHON_00041	CHGV-HQ
MTase_32	HEEHDMAI_00027	CHGV-HQ
MTase_32	GGPNKHDI_00029	CHGV-HQ
MTase_32	BFJKALEN_00011	CHGV-HQ
MTase_32	EGAAHBFH_00053	CHGV-HQ
MTase_32	GDOCLKHF_00024	CHGV-HQ
MTase_32	HKNFAGHB_00021	CHGV-HQ
MTase_32	JGAJJKAP_00011	CHGV-HQ
MTase_32	JFCFEIJO_00079	CHGV-HQ
MTase_32	ONAJAONP_00014	CHGV-HQ
MTase_32	ICPMFHKB_00066	CHGV-HQ
MTase_32	GBKJNKNL_00081	CHGV-HQ
MTase_32	DNKGPBOG_00012	CHGV-HQ
MTase_32	PPENAEOF_00023	CHGV-HQ
MTase_32	AHMFNPDG_00030	CHGV-HQ
MTase_32	BPAKMPCC_00005	CHGV-HQ
MTase_32	EHOOEMAC_00032	CHGV-HQ
MTase_32	PKCKOMPL_00014	CHGV-HQ
MTase_32	NMECJHGD_00046	CHGV-HQ
MTase_32	BPKHBKGA_00039	CHGV-HQ
MTase_32	DPHFPBFK_00032	CHGV-HQ
MTase_32	CAMGNFDF_00057	CHGV-HQ
MTase_32	OFJEFCHG_00016	CHGV-HQ
MTase_32	POBEFFIL_00021	CHGV-HQ
MTase_32	NEHHMKFO_00033	CHGV-HQ
MTase_32	LHDDPLMF_00023	CHGV-HQ
MTase_32	BMCOKFBM_00029	CHGV-HQ
MTase_32	PIMLLDCE_00048	CHGV-HQ
MTase_32	FKIJIOIG_00093	CHGV-HQ
MTase_32	CHKONFPO_00083	CHGV-HQ
MTase_32	DDMDHHKP_00093	CHGV-HQ
MTase_32	CCEAANMI_00069	CHGV-HQ
MTase_32	MMBGFIME_00013	CHGV-HQ
MTase_32	KHHHNDEC_00038	CHGV-HQ
MTase_32	FNDJFPPB_00022	CHGV-HQ
MTase_32	PCJMCPPM_00024	CHGV-HQ
MTase_32	KKJHKFFI_00022	CHGV-HQ
MTase_32	FCLEODFO_00022	CHGV-HQ
MTase_32	EHEEPIEA_00036	CHGV-HQ
MTase_32	EKIJPHDD_00003	CHGV-HQ
MTase_32	KONJJHOC_00058	CHGV-HQ
MTase_32	GOIBCKJA_00013	CHGV-HQ
MTase_32	JLNKMOPE_00003	CHGV-HQ
MTase_32	CFPHGDGE_00053	CHGV-HQ
MTase_32	LKKNICNH_00029	CHGV-HQ
MTase_32	DDCFBHNJ_00003	CHGV-HQ
MTase_32	AMMFPKHE_00066	CHGV-HQ
MTase_32	IBJFLIJO_00046	CHGV-HQ
MTase_32	OCNCAJGH_00014	CHGV-HQ
MTase_32	HLENNPAK_00029	CHGV-HQ
MTase_32	FCKMIKGK_00024	CHGV-HQ
MTase_32	IJHIGIIO_00073	CHGV-HQ
MTase_32	KPICMKBB_00108	CHGV-HQ
MTase_32	HPKENFDJ_00002	CHGV-HQ
MTase_32	PBDFEMHN_00039	CHGV-HQ
MTase_32	MJBJBMMJ_00019	CHGV-HQ
MTase_32	MPNLGNGB_00071	CHGV-HQ
MTase_32	NOBGNCNE_00036	CHGV-HQ
MTase_32	IPKOOCAE_00042	CHGV-HQ
MTase_32	PLJMLGOA_00052	CHGV-HQ
MTase_32	KEMHPNAM_00167	CHGV-HQ
MTase_32	CIFAFPII_00021	CHGV-HQ
MTase_32	GFEKEFIG_00073	CHGV-HQ
MTase_32	GJCKGHGP_00068	CHGV-HQ
MTase_32	KFMLCPNE_00051	CHGV-HQ
MTase_32	EHLJJPIG_00015	CHGV-HQ
MTase_32	AOMKEGCN_00005	CHGV-HQ
MTase_32	LPJKCNBL_00018	CHGV-HQ
MTase_32	FEKMNKOM_00031	CHGV-HQ
MTase_32	HEBBPNAB_00054	CHGV-HQ
MTase_32	EPDMNKPH_00025	CHGV-HQ
MTase_32	IGFHHMAB_00036	CHGV-HQ
MTase_32	PPNDPMBO_00010	CHGV-HQ
MTase_32	GMMDMCBP_00051	CHGV-HQ
MTase_32	CBMNLLKJ_00022	CHGV-HQ
MTase_32	JNCMGDIP_00089	CHGV-HQ
MTase_32	CILHBBFB_00066	CHGV-HQ
MTase_32	CILHBBFB_00008	CHGV-HQ
MTase_32	JFNGEKJO_00032	CHGV-HQ
MTase_32	DKDDFNAK_00043	CHGV-HQ
MTase_32	EECOHLPB_00074	CHGV-HQ
MTase_33	PJKLILNA_00006	CHGV-HQ
MTase_33	KAMGOJLE_00057	CHGV-HQ
MTase_33	EMAMNLBB_00032	CHGV-HQ
MTase_33	LGBPJEBL_00050	CHGV-HQ
MTase_33	LGBPJEBL_00049	CHGV-HQ
MTase_34	KKJHKFFI_00032	CHGV-HQ
MTase_34	BNNBOAMH_00026	CHGV-HQ
MTase_34	EHMEFDCB_00040	CHGV-HQ
MTase_34	HLGLAEAA_00033	CHGV-HQ
MTase_34	LFJGFIIJ_00070	CHGV-HQ
MTase_34	OGDPMHKI_00055	CHGV-HQ
MTase_34	BNGFPIAL_00095	CHGV-HQ
MTase_34	DEEDEKBN_00069	CHGV-HQ
MTase_34	FGNOEOFE_00059	CHGV-HQ
MTase_34	EJLILDDB_00002	CHGV-HQ
MTase_34	JEILBLBA_00051	CHGV-HQ
MTase_34	LAPMOJGP_00092	CHGV-HQ
MTase_34	KMLHGHAH_00024	CHGV-HQ
MTase_34	HBHNLIKC_00014	CHGV-HQ
MTase_34	DBNGBCDO_00015	CHGV-HQ
MTase_34	MJPJGJJO_00123	CHGV-HQ
MTase_34	FDMHBOHL_00117	CHGV-HQ
MTase_34	DDMBJGKE_00092	CHGV-HQ
MTase_34	IAIOMFGO_00027	CHGV-HQ
MTase_34	ALHBJHAM_00007	CHGV-HQ
MTase_34	GJPDNBLE_00009	CHGV-HQ
MTase_34	HIMFKNPN_00040	CHGV-HQ
MTase_34	NGHPLHLC_00018	CHGV-HQ
MTase_34	BAPHLOIM_00102	CHGV-HQ
MTase_34	EBOFNHIM_00070	CHGV-HQ
MTase_34	PDJMHCAG_00015	CHGV-HQ
MTase_34	OEOJPFBL_00004	CHGV-HQ
MTase_34	NANONMAE_00047	CHGV-HQ
MTase_34	CEJCGCHM_00029	CHGV-HQ
MTase_34	NONLNNJB_00162	CHGV-HQ
MTase_34	AGCKPLKK_00068	CHGV-HQ
MTase_34	EFFIIKMN_00020	CHGV-HQ
MTase_34	JBLEHCDH_00033	CHGV-HQ
MTase_34	JJAFNOKP_00032	CHGV-HQ
MTase_34	EEBEEIFI_00051	CHGV-HQ
MTase_34	BOKEKFIM_00062	CHGV-HQ
MTase_34	HNFECMPM_00102	CHGV-HQ
MTase_34	LGGNFPCK_00005	CHGV-HQ
MTase_34	FPAHEAIA_00036	CHGV-HQ
MTase_34	MGDJCOPO_00068	CHGV-HQ
MTase_34	NEPBAMBG_00061	CHGV-HQ
MTase_34	FLEFEPAH_00020	CHGV-HQ
MTase_34	BFHPAHGC_00004	CHGV-HQ
MTase_34	NFCFIGGL_00042	CHGV-HQ
MTase_34	PCJMCPPM_00014	CHGV-HQ
MTase_34	FCLEODFO_00032	CHGV-HQ
MTase_34	EDIIDKDD_00056	CHGV-HQ
MTase_34	FBHFNAEC_00034	CHGV-HQ
MTase_34	CNPHEIFG_00007	CHGV-HQ
MTase_34	MCAPMGJE_00068	CHGV-HQ
MTase_34	JNGEAJPF_00037	CHGV-HQ
MTase_34	GFLKBIFA_00139	CHGV-HQ
MTase_34	DJAMPBMM_00048	CHGV-HQ
MTase_34	ICIDGEFM_00001	CHGV-HQ
MTase_34	GDCOCEMK_00053	CHGV-HQ
MTase_34	FJIIHJLC_00040	CHGV-HQ
MTase_34	IKCINHIK_00109	CHGV-HQ
MTase_34	NHKEHCOO_00107	CHGV-HQ
MTase_34	GIBGLIGL_00056	CHGV-HQ
MTase_34	BJBGGGEN_00023	CHGV-HQ
MTase_34	HOKEBJCE_00056	CHGV-HQ
MTase_34	FMPPOCDO_00078	CHGV-HQ
MTase_34	JGBFNMII_00001	CHGV-HQ
MTase_34	BBCHEEDN_00050	CHGV-HQ
MTase_34	IPMOKDLO_00019	CHGV-HQ
MTase_34	HEEHDMAI_00022	CHGV-HQ
MTase_34	BFJKALEN_00016	CHGV-HQ
MTase_34	FGFKLPLG_00005	CHGV-HQ
MTase_34	IOEEAJNK_00030	CHGV-HQ
MTase_34	LGMONCIG_00056	CHGV-HQ
MTase_34	ONDNAOIG_00026	CHGV-HQ
MTase_34	PIAOELNE_00001	CHGV-HQ
MTase_34	OOPGNHBM_00001	CHGV-HQ
MTase_34	NHKEHCOO_00001	CHGV-HQ
MTase_34	DKFGPHAC_00034	CHGV-HQ
MTase_34	LDFNOPOA_00059	CHGV-HQ
MTase_34	OKEMPACF_00015	CHGV-HQ
MTase_34	EECDKMIO_00011	CHGV-HQ
MTase_34	HOKEBJCE_00057	CHGV-HQ
MTase_34	NHKEHCOO_00177	CHGV-HQ
MTase_34	PAOIPLCE_00001	CHGV-HQ
MTase_34	PEMCNAMP_00050	CHGV-HQ
MTase_34	DAODDOIC_00069	CHGV-HQ
MTase_34	AHKCPEAP_00044	CHGV-HQ
MTase_34	KCFHDJID_00068	CHGV-HQ
MTase_34	MKLGJKNH_00005	CHGV-HQ
MTase_34	DJBPHFLL_00045	CHGV-HQ
MTase_34	KPIPNFJG_00072	CHGV-HQ
MTase_34	LOIIINNM_00002	CHGV-HQ
MTase_34	BKLFMFMG_00030	CHGV-HQ
MTase_34	OOHJPDFA_00058	CHGV-HQ
MTase_34	ICPPFNAI_00017	CHGV-HQ
MTase_34	AGCGCGCE_00011	CHGV-HQ
MTase_34	JCCNIKDC_00040	CHGV-HQ
MTase_34	CKDIDCHB_00032	CHGV-HQ
MTase_34	FFLLDHKH_00071	CHGV-HQ
MTase_34	BLOODFCC_00046	CHGV-HQ
MTase_34	IIPCIKIM_00076	CHGV-HQ
MTase_34	NEDACKEA_00073	CHGV-HQ
MTase_34	IKMHJNEB_00110	CHGV-HQ
MTase_34	GEGMJBIJ_00069	CHGV-HQ
MTase_34	FEKDGAHK_00071	CHGV-HQ
MTase_34	DFBBOBFO_00070	CHGV-HQ
MTase_34	MAIBCMHD_00010	CHGV-HQ
MTase_34	HIKGCAAB_00053	CHGV-HQ
MTase_34	KEIOGBOP_00026	CHGV-HQ
MTase_34	PJOPIADJ_00066	CHGV-HQ
MTase_34	AMGPKJDK_00032	CHGV-HQ
MTase_34	KIMGCBLF_00036	CHGV-HQ
MTase_34	BICGEOJP_00044	CHGV-HQ
MTase_34	HACNLJBD_00046	CHGV-HQ
MTase_34	IOMIMANE_00038	CHGV-HQ
MTase_34	PNOCMLJA_00088	CHGV-HQ
MTase_34	CBCLGPBB_00075	CHGV-HQ
MTase_34	DOACNIEE_00056	CHGV-HQ
MTase_34	PJAPOCGM_00048	CHGV-HQ
MTase_34	IPIFBGPH_00054	CHGV-HQ
MTase_34	PHJOAEAN_00043	CHGV-HQ
MTase_34	NEDBKGEK_00052	CHGV-HQ
MTase_34	MEMLMOED_00028	CHGV-HQ
MTase_34	MKBGCNEI_00034	CHGV-HQ
MTase_34	JPKPDEJO_00062	CHGV-HQ
MTase_34	FELCLFCA_00044	CHGV-HQ
MTase_34	ODDFJLAK_00060	CHGV-HQ
MTase_34	ILBHBOFC_00042	CHGV-HQ
MTase_34	GBBEOGGP_00012	CHGV-HQ
MTase_34	IMGKBNCD_00003	CHGV-HQ
MTase_34	IONNMBHA_00043	CHGV-HQ
MTase_34	FGDMFDHB_00053	CHGV-HQ
MTase_34	FOBOKCAA_00078	CHGV-HQ
MTase_34	HMJLPKBD_00102	CHGV-HQ
MTase_34	MINDBLAJ_00036	CHGV-HQ
MTase_34	MOPFCHAC_00076	CHGV-HQ
MTase_34	GNFHFJAK_00037	CHGV-HQ
MTase_34	NFIICNCC_00033	CHGV-HQ
MTase_34	KNNAPAKM_00009	CHGV-HQ
MTase_34	AJLKMAFF_00024	CHGV-HQ
MTase_34	OHKGJNAC_00026	CHGV-HQ
MTase_34	EGKCLPHF_00039	CHGV-HQ
MTase_34	KBLKHECC_00025	CHGV-HQ
MTase_34	NHEMIGFD_00015	CHGV-HQ
MTase_34	EKCNIAOI_00012	CHGV-HQ
MTase_34	NHAMPJAP_00004	CHGV-HQ
MTase_34	PAKMNMPM_00031	CHGV-HQ
MTase_34	EOAFHHPA_00009	CHGV-HQ
MTase_34	IMJCLPKC_00103	CHGV-HQ
MTase_34	ICLDCMDM_00017	CHGV-HQ
MTase_34	IPKDAGAK_00029	CHGV-HQ
MTase_34	CPGMHCFA_00094	CHGV-HQ
MTase_34	ADDFBNNE_00076	CHGV-HQ
MTase_34	NEOCCOAP_00001	CHGV-HQ
MTase_34	HCGHICCI_00046	CHGV-HQ
MTase_34	PIGGNCFG_00039	CHGV-HQ
MTase_34	JKOMCJNO_00026	CHGV-HQ
MTase_34	FJOHHMAF_00033	CHGV-HQ
MTase_34	JDNOGLBP_00042	CHGV-HQ
MTase_34	CDEOBMPM_00017	CHGV-HQ
MTase_34	MGFPGGPI_00070	CHGV-HQ
MTase_34	LLOIGKOD_00057	CHGV-HQ
MTase_34	KFFPNMEO_00056	CHGV-HQ
MTase_34	PHEFEFBO_00071	CHGV-HQ
MTase_34	KKKHJDHE_00071	CHGV-HQ
MTase_34	ECEBIJEC_00071	CHGV-HQ
MTase_34	IDLONKBL_00014	CHGV-HQ
MTase_34	GFLICNGB_00025	CHGV-HQ
MTase_34	OAOPNFJF_00032	CHGV-HQ
MTase_34	LBFOKMBK_00083	CHGV-HQ
MTase_34	IFOONLHE_00024	CHGV-HQ
MTase_34	HCCFENFI_00068	CHGV-HQ
MTase_34	IJKKNCBK_00081	CHGV-HQ
MTase_34	MPGJNIPJ_00053	CHGV-HQ
MTase_34	CCJEBNMN_00058	CHGV-HQ
MTase_34	FNDJFPPB_00032	CHGV-HQ
MTase_34	EAIBMCPI_00090	CHGV-HQ
MTase_34	KPKAPHHB_00115	CHGV-HQ
MTase_34	JMKDNBIF_00098	CHGV-HQ
MTase_34	EAOILEHG_00059	CHGV-HQ
MTase_34	JLOPPFEG_00034	CHGV-HQ
MTase_34	DCLFEJEF_00110	CHGV-HQ
MTase_34	BIFPGMMD_00019	CHGV-HQ
MTase_34	NIJCNPHF_00014	CHGV-HQ
MTase_34	EKCFPEDD_00050	CHGV-HQ
MTase_34	PDLPODAD_00007	CHGV-HQ
MTase_34	FIHHLJAI_00057	CHGV-HQ
MTase_34	DFPKKIFE_00060	CHGV-HQ
MTase_34	DKDEBAHG_00039	CHGV-HQ
MTase_34	FABOCMMG_00027	CHGV-HQ
MTase_34	DBJDDEBG_00007	CHGV-HQ
MTase_34	NOBPJDGM_00051	CHGV-HQ
MTase_35	IDAFMAHD_00006	CHGV-HQ
MTase_35	NODAIDGG_00076	CHGV-HQ
MTase_37	NJBHNPEE_00010	CHGV-HQ
[truncated: 63,784 more rows]
